# Supplementary material for: Systems-level conservation of the proximal TCR signaling network of mice and humans
Source: J Exp Med. 2022 Jan 21;219(2):e20211295. doi: 10.1084/jem.20211295 (PMC8789201; doi:10.1084/jem.20211295)
Supplement: Data S1 — lists the bait–prey interactions identified in the SLP-76, VAV1, ZAP-70, and LAT interactomes of CRISPR/Cas9-edited and expanded human primary CD4+ and CD8+ T cells. [file JEM_20211295_DataS1.xlsx]

## Sheet: Description
Column name	Legend
id	Interactomes’s identifier
bait	name of the bait
prey	name of the prey
names.primary	primary gene names for all reviewed entries in protein group.
Protein.IDs	UNIPROT AC/ID of protein group
max_stoichio	maximum stochiometry between bait and prey across all stimulation conditions
max_fold_change	maximum fold enrichment of the prey between WT and OST samples across all stimulation conditions
min_p_val	minimum p-value for the enrichment of the prey between WT and OST samples across all stimulation conditions
Copy_Number	prey abundance, copy number per cell
is_interactor	1 if protein is identified as an interactor (fold-change>=5 and p-value<=0.05 in at least one condition), 0 otherwise
n_success	number of conditions of stimulation for which enrichment criteria (flod-change >=5 and p-value<=0.05) are met
regulation	specify if the prey-bait association is significantly regulated upon TCR stimulation (fold-change>=2 and p-value <=0.1 as compared to the unstimulated condition)
selected	TRUE if protein is both an interactor and regulated by TCR stimulation
p_val_(condition)	P-value associated with a two fold enrichment of the prey between WT and OST samples in the corresponding condition
fold_change_(condition)	fold enrichment of the prey between WT and OST samples in the corresponding condition
stoichio_(condition)	stochiometry between bait and prey in the corresponding condition

## Sheet: all_interactions
id	bait	prey	names.primary	Protein.IDs	max_stoichio	max_fold_change	min_p_val	Copy_Number	is_interactor	n_success	regulation	selected	p_val_0	p_val_030	p_val_060	p_val_120	p_val_300	fold_change_0	fold_change_030	fold_change_060	fold_change_120	fold_change_300	stoichio_0	stoichio_030	stoichio_060	stoichio_120	stoichio_300
SLP76.CD4	SLP76	SLP76	LCP2	Q13094;B4DT07;A0A0D9SGG1;E7ESF6;B4DJI9	1	4754.79	3.06002e-18	893261	1	5	not_regulated	FALSE	1.6404e-10	3.06002e-18	1.23343e-15	2.74577e-05	3.59741e-06	3047.4	4515.7	4754.79	3193.61	4112.07	1	1	1	1	1
SLP76.CD4	SLP76	YWHAZ	YWHAZ	D0PNI1;P63104;E7EX29;B0AZS6;E7ESK7	1.2393	158.641	1.79322e-07	14467082	1	5	induced	TRUE	0.000493962	0.00271759	1.79322e-07	0.0034721	0.000501467	9.88088	43.8998	112.133	108.146	158.641	0.104157	0.312292	0.75757	1.08781	1.2393
SLP76.CD4	SLP76	GRAP2	GRAP2	Q6FI14;O75791;Q6FHA6;B7Z8M2;B7Z8F8;B7Z8E3;B7Z8J2	1.15931	7434.5	1.76971e-15	1185372	1	5	not_regulated	FALSE	5.13362e-13	5.39203e-15	1.76971e-15	1.43479e-11	2.39928e-13	4428.87	6456.31	7434.5	5081.19	6128.34	1.05896	1.04178	1.1393	1.15931	1.08592
SLP76.CD4	SLP76	YWHAE	YWHAE	V9HW98;P62258;G9K389;G9K388;P62258-2;B4DJB0;B7ZA86	0.797652	145.206	1.13456e-06	7295816	1	5	induced	TRUE	0.000425249	0.00128614	0.000193916	0.00138115	1.13456e-06	11.3526	39.3331	98.9687	98.2834	145.206	0.0841499	0.196754	0.47017	0.695164	0.797652
SLP76.CD4	SLP76	YWHAB	YWHAB	V9HWD6;P31946;B5BU24	0.650424	144.424	9.39135e-08	3585940	1	5	induced	TRUE	0.00207663	0.00425599	9.39135e-08	0.00556674	0.00210947	8.34909	40.7705	107.428	91.628	144.424	0.0507371	0.1672	0.41841	0.531328	0.650424
SLP76.CD4	SLP76	YWHAH	YWHAH	A0A024R1K7;Q04917;B2R6N6;A2IDB2;Q9H4N8	0.158842	285.579	2.48465e-07	1150743	1	5	induced	TRUE	0.00155036	0.00273275	2.48465e-07	0.00163874	0.00115397	17.7464	80.0083	202.287	176.629	285.579	0.0133193	0.0405239	0.0973051	0.126497	0.158842
SLP76.CD4	SLP76	YWHAG	YWHAG	P61981;B4DE78;B3KNB4;B4DHC4	0.153758	332.661	1.11051e-16	851160	1	5	induced	TRUE	2.69804e-05	0.00201962	1.11051e-16	0.00215755	0.000265863	10.4605	87.95	192.08	179.426	332.661	0.00652404	0.0370175	0.0767796	0.106782	0.153758
SLP76.CD4	SLP76	YWHAQ	YWHAQ	P27348;B4DMT8;Q53S41;B4DY04;E9PG15	0.116036	237.434	2.10564e-11	2576619	1	5	induced	TRUE	7.77712e-05	0.000565271	2.10564e-11	0.000626178	3.96951e-05	15.2022	80.9966	181.403	151.22	237.434	0.0100251	0.0360457	0.0766696	0.0951566	0.116036
SLP76.CD4	SLP76	PAX6	PAX6	Q6RYC5	0.0459091	182.62	2.42067e-14	NA	1	1	not_regulated	FALSE	2.42067e-14	0.409523	0.422434	0.371209	0.393234	182.62	6.74111	7.08566	5.61965	7.75162	0.0459091	0.00114363	0.00114164	0.00134805	0.00144415
SLP76.CD4	SLP76	YWHAB	YWHAB	P31946-2	0.00619635	114.102	3.62923e-07	3585940	1	3	induced	TRUE	0.536969	0.000576956	3.62923e-07	0.0015872	0.190492	0.931978	56.9084	87.0402	114.102	29.1942	5.30394e-05	0.00218562	0.00317476	0.00619635	0.00123129
SLP76.CD4	SLP76	GRB2	GRB2	A0A384ME16;Q6ICN0;B0LPF3;P62993;B3KR50;J3KT38;P62993-2	0.00352091	47.081	3.01851e-12	1037006	1	5	induced	TRUE	1.91375e-06	3.01851e-12	2.72717e-06	6.75293e-06	0.0101906	7.6497	47.081	16.1633	6.87442	5.2544	0.000847711	0.00352091	0.00114797	0.000726922	0.000431515
SLP76.CD4	SLP76	LAT	LAT	C7C5T5;C7C5T8;C7C5T7;A0A1W2PQT7;A0A024QZD6;O43561-4;O43561-2;O43561-5;O43561;O43561-3	0.00330708	6.3006	0.00391863	62934	1	1	induced	TRUE	0.293063	0.00391863	0.163503	0.213901	0.51384	0.946247	6.3006	2.09354	1.18363	0.878169	0.000735974	0.00330708	0.00104361	0.000878462	0.00050618
SLP76.CD4	SLP76	MAP4K1	MAP4K1	Q92918-2;K7ER95;Q92918;K7EKT6	0.00249366	484.425	8.57034e-16	93293	1	4	induced	TRUE	0.648243	8.57034e-16	1.84858e-08	8.51639e-10	0.010096	1.1966	484.425	446.602	146.669	62.7978	9.12755e-06	0.00249366	0.00218335	0.00106755	0.000354992
SLP76.CD4	SLP76	VAV1	VAV1	F5H5P4;Q96D37;A0A2X0SZ57;B2R8B5;P15498-2;P15498;A0A0A0MR07	0.00247564	117.844	1.19274e-10	111631	1	3	induced	TRUE	0.512935	1.19274e-10	0.00173546	0.00080503	0.113793	0.869006	117.844	35.4446	10.1967	3.47421	2.70517e-05	0.00247564	0.000707165	0.000302888	8.01489e-05
SLP76.CD4	SLP76	ZBED1	ZBED1	A0A024RBU4;O96006	0.00185488	7.02425	0.00625533	8262	1	1	not_regulated	FALSE	0.104761	0.142758	0.353075	0.00625533	0.0729963	4.56889	6.71261	2.61431	7.02425	4.8734	0.00126438	0.00125362	0.000463685	0.00185488	0.000999467
SLP76.CD4	SLP76	UBASH3A	UBASH3A	P57075-2;P57075;A0A0U1RRC9;P57075-3	0.00127677	68.6648	1.75666e-14	71563	1	4	induced	TRUE	3.85362e-11	1.75666e-14	0.00133088	0.00208428	0.0685772	15.6424	68.6648	34.0763	9.78465	8.77321	0.000431	0.00127677	0.000601764	0.000257258	0.000179144
SLP76.CD4	SLP76	HLA-DQB1	HLA-DQB1	Q95466;A0A0A8KWS4;J9Z7G1;W0G8I2;U6EFP2;S6CR83;S6CR80;S6CR78;S6CQQ8;S6CQQ6;S6CQ95;S6CQ93;S6CPY8;S6CPY7;S6CPY6;S6CPV2;S6CPV0;Q30090;Q29922;I4EPF4;I4EPF3;I4EPF2;I4EPF1;I4EPF0;I4EPE7;I4EPE6;I4EPE5;I4EPE4;I4EPE3;I4EPE2;I4EPE1;I3QJ85;G3LHV3;F8LFT7;F8LFT6;F8LFT4;F8LFT2;F8LFT1;F8LFT0;F8LFS9;F8LFS8;F8LFS6;F8LFS5;F8LFS4;F8LFS2;F8LFS1;F2XI65;F2XI64;F2XI63;F1CK21;E7CYG0;D9UAW6;D9UAW4;A9YQ99;A4FRB6;A0A4V0NPC3…	0.00112437	7.50935	1.04478e-09	162125	1	2	induced	TRUE	0.110603	3.76751e-09	1.04478e-09	0.0753738	0.232488	2.02492	7.47246	7.50935	3.01374	3.20237	0.000451489	0.00112437	0.0010731	0.000641198	0.000529151
SLP76.CD4	SLP76	CD6	CD6	Q8N4Q7;P30203-5;P30203-3;P30203-4;P30203-2;P30203;E7ER04;G5E973;Q8WWJ7;Q8WWJ6;Q8WWJ4;Q8WWJ3;Q8WWJ5;Q6AZ88;A8K9I9;P30203-6;P30203-7;F6UFK6	0.000428655	20.3908	3.54973e-07	55330	1	2	induced	TRUE	0.773971	3.54973e-07	0.00588953	0.0120276	0.225081	1.09308	20.3908	8.38159	3.67663	1.51912	3.40501e-05	0.000428655	0.000167337	0.000109286	3.50695e-05
SLP76.CD4	SLP76	NAGK	NAGK	A0A384N6G7;Q9UJ70;Q9UJ70-2;H7C286;C9JEV6;H7C3G9	0.000408527	11.5722	3.21259e-10	232856	1	2	repressed	TRUE	0.00107714	3.21259e-10	0.000610741	2.25133e-06	0.00559205	11.5722	7.7882	4.94239	4.35942	3.17015	0.000408527	0.000185545	0.000111826	0.000146853	8.29382e-05
SLP76.CD4	SLP76	CALML3	CALML3	P27482	0.000408375	5.65153	0.0443295	NA	1	1	not_regulated	FALSE	0.329567	0.353751	0.647633	0.210333	0.0443295	0.945859	0.963429	1.35896	0.883052	5.65153	9.22253e-05	6.33941e-05	8.49237e-05	8.21596e-05	0.000408375
SLP76.CD4	SLP76	NCK2	NCK2	A0A0S2Z4M6;O43639;E7EPF5;Q53T91;E7ERP6;E9PEE2;Q53TG4	0.000391628	11.2402	2.01245e-06	9772	1	1	induced	TRUE	0.294342	2.01245e-06	0.174196	0.277419	0.19435	1.03635	11.2402	2.74058	0.641669	0.825119	5.35058e-05	0.000391628	9.06852e-05	3.16122e-05	3.15705e-05
SLP76.CD4	SLP76	PLCG1	PLCG1	Q4LE43;P19174;P19174-2;B4DMA3;Q9UFY1	0.000318608	21.7385	1.78983e-09	97490	1	1	induced	TRUE	0.00253253	1.78983e-09	0.0067355	0.085503	0.0925277	0.28731	21.7385	2.75579	0.630668	0.42135	6.23984e-06	0.000318608	3.8359e-05	1.30699e-05	6.78164e-06
SLP76.CD4	SLP76	CCT3	CCT3	B4DUR8;B3KX11;Q59H77;P49368;Q2TU64;P49368-2	0.000249489	6.53307	0.0416649	1831693	1	1	repressed	TRUE	0.0416649	0.413317	0.414301	0.484886	0.892229	6.53307	0.770702	3.79643	1.97053	0.944112	0.000249489	1.98621e-05	9.29196e-05	7.18068e-05	2.67194e-05
SLP76.CD4	SLP76	ITGAM	ITGAM	B3KXM6;P11215;P11215-2	0.000210344	97.0486	2.4422e-05	113379	1	5	not_regulated	FALSE	2.4422e-05	5.46883e-05	0.000271081	0.00683244	0.00104599	56.4445	65.85	97.0486	56.2227	83.5783	0.000190881	0.000150281	0.000210344	0.000181427	0.000209462
SLP76.CD4	SLP76	MX1	MX1	P20591;F8W8T1;P20591-2;H9KVC7;H9KVC9;Q8NAA8	0.00016058	6.82512	1.05845e-07	464515	1	3	not_regulated	FALSE	0.467324	7.48606e-06	1.05845e-07	9.29495e-07	0.00297603	1.69246	3.62198	6.82512	5.21141	5.79146	5.46522e-05	7.89297e-05	0.000141253	0.00016058	0.000138595
SLP76.CD4	SLP76	HSPA8	HSPA8	V9HW22;P11142;E9PKE3;Q53GZ6;Q96IS6;Q53HF2;B3KTV0;P11142-2;E9PNE6;E9PN89;B4E1Q1;B4DTX2	0.0666218	1.62247	6.4296e-07	9850884	0	0	not_regulated	FALSE	0.0493738	6.4296e-07	0.01315	0.729485	0.00151513	1.61787	1.62247	1.46376	1.06101	1.37791	0.0666218	0.0450872	0.0386314	0.0416908	0.0420496
SLP76.CD4	SLP76	EEF1A1P5	EEF1A1P5|EEF1A1	A0A4D5RAC7;A0A4D5RAC9;Q6IPT9;Q6IPS9;Q6IPN6;Q53HR5;Q53HQ7;Q53HM9;Q5VTE0;P68104;A0A4D5RAN2;A8K9C4;Q53GA1;Q53G85;Q53GE9;A0A4D5RBG5;A0A4D5RA98;A0A4D5RA76;Q96RE1;A0A4D5RAE2;Q8IUB0;B4DV42;A0A087WVQ9;P68104-2;Q53HR1;A0A087WV01;Q9H2I7;Q53G89;Q504Z0;B4DNE0;A0A4D5RA52;Q16577;Q9NZS6;A0A4D5RAF1;A0A4D5RA61;Q6P4C9;B4E2C5	0.0180337	1.28614	4.33588e-05	20072102	0	0	not_regulated	FALSE	0.726963	4.33588e-05	0.0718603	0.537995	0.0314741	0.973529	1.18818	1.25876	1.14746	1.28614	0.0160342	0.0132064	0.0132874	0.0180337	0.0156984
SLP76.CD4	SLP76	HSPA5	HSPA5	V9HWB4;P11021	0.0131532	1.49792	0.000152454	3330944	0	0	not_regulated	FALSE	0.150966	0.000152454	0.0309032	0.852832	0.221133	1.28197	1.49792	1.4076	1.01766	1.19154	0.0131532	0.0103717	0.00925616	0.00996335	0.00906008
SLP76.CD4	SLP76	HSPA1B	HSPA1B|HSPA1A	P0DMV9;P0DMV8;A8K5I0;A0A1U9X7W4;A0A0G2JIW1;Q59EJ3;B4DNT8;P0DMV8-2;B4DWK5;B4DFN9;B4DI39;B4E388;B4DVU9;B4E1S9;V9GZ37;B3KTT5	0.0107173	1.81229	0.000475291	1818848	0	0	not_regulated	FALSE	0.0216406	0.000475291	0.03941	0.433819	0.00648203	1.81229	1.58198	1.41955	1.24565	1.49809	0.0107173	0.00631341	0.00538031	0.00702914	0.00656545
SLP76.CD4	SLP76	HSPA9	HSPA9	B7Z4V2;V9HW84;A0A384P5G6;P38646;Q8N1C8;B7Z1V7;B7Z4T3	0.00761806	1.85409	0.000253074	1355772	0	0	not_regulated	FALSE	0.0467824	0.000253074	0.00521418	0.964216	0.217654	1.39296	1.69084	1.85409	1.00987	1.24186	0.00761806	0.00624044	0.00649884	0.00527015	0.00503326
SLP76.CD4	SLP76	ATP5F1A	ATP5F1A	V9HW26;P25705;P25705-2;P25705-3;K7EK77;B4DGW3;K7ERX7	0.00586718	1.20874	0.0146815	4111553	0	0	not_regulated	FALSE	0.755013	0.0146815	0.634297	0.0995911	0.466551	0.946324	1.20874	1.06567	0.873592	0.921905	0.00586718	0.00505742	0.00423456	0.00516828	0.00423589
SLP76.CD4	SLP76	PSMA1	PSMA1	P25786;P25786-2;V9HW55;F5GX11	0.00553548	3.16552	0.0134464	1997397	0	0	repressed	FALSE	0.0845452	0.607209	0.600877	0.130432	0.0134464	1.95348	0.769898	0.854657	1.58201	3.16552	0.00460946	0.00122597	0.0012925	0.00356204	0.00553548
SLP76.CD4	SLP76	PSMB8	PSMB8	Q6FHU0;X5D2R7;X5CMJ9;P28062-2;P28062;Q5JNW7;A0A140T998	0.00380233	1.26283	0.047826	1262908	0	0	repressed	FALSE	0.047826	0.0204717	0.00256214	0.486696	0.112059	1.26283	0.628518	0.587555	0.878903	0.732369	0.00380233	0.00127711	0.00113384	0.00252519	0.0016342
SLP76.CD4	SLP76	RPLP0	RPLP0|RPLP0P6	Q53HW2;A8K4Z4;A0A024RBS2;P05388;F8VU65;Q6NSF2;F8VWS0;Q53HK9;P05388-2;F8VPE8;G3V210;Q8NHW5;F8VQY6;F8VRK7;F8VW21;B4E3D5;F8VS58;F8VZS0	0.00375507	1.16069	0.00917633	3690406	0	0	not_regulated	FALSE	0.46064	0.00917633	0.906884	0.125486	0.226712	0.875515	1.16069	1.01783	0.779553	0.763757	0.00375507	0.00335951	0.00279789	0.00319043	0.00242761
SLP76.CD4	SLP76	HSP90AB1	HSP90AB1	A0A024RD80;P08238;B4DMA2;B4DGL0;Q6PK50	0.00369278	1.26664	0.0437755	8506752	0	0	not_regulated	FALSE	0.511523	0.39471	0.0437755	0.482926	0.829142	0.918906	1.13234	1.26664	1.2174	1.05175	0.00292107	0.00242914	0.0025806	0.00369278	0.00247773
SLP76.CD4	SLP76	PSMA4	PSMA4	P25789;H0YMZ1;H0YN18;H0YL69;B2RDG0;H0YMI6;H0YMA1;P25789-2;H0YKT8	0.00348016	1.77773	0.0322232	1388072	0	0	repressed	FALSE	0.0322232	0.823866	0.798739	0.31223	0.233001	1.77773	0.923991	1.06793	1.37164	1.44939	0.00348016	0.0012207	0.00133991	0.00256225	0.00210275
SLP76.CD4	SLP76	RPL22	RPL22	K7EJT5;K7EP65;K7EKS7;K7ELC4;K7EMH1;K7ERI7;Q7Z4W8;P35268	0.00299384	1.50328	0.000917829	3094701	0	0	not_regulated	FALSE	0.229822	0.000917829	0.00504728	0.455749	0.546425	0.813835	1.47193	1.50328	1.31758	1.16855	0.00193794	0.00236536	0.00229426	0.00299384	0.00206216
SLP76.CD4	SLP76	DLST	DLST	A0A024R6C9;P36957;Q6IBS5;P36957-2;Q86TQ8;Q86TW7;Q86SW4	0.00263005	1.4402	0.0133302	333492	0	0	repressed	FALSE	0.0133302	0.045994	0.347468	0.659935	0.620144	1.4402	1.30872	1.19226	0.917574	0.876089	0.00263005	0.00161284	0.00139543	0.00159893	0.00118566
SLP76.CD4	SLP76	HLA-DRB1	HLA-DRB1|NA|HLA-DRB4|HLA-DR-beta|HLA-DRB1*04|HLA-DR4I|HLA-DR4|DRB1	A0A0A0WAE1;Q95IH1;Q56FN7;D7RIG2;A0A0A8LE20;A0A0A8LE04;P13760;Q3LAB8;Q3LAB7;A0A4V0NPA8;A0A4P2SUS4;A0A4P2SS59;A0A455JW74;A0A455JW28;A0A455JUD5;A0A3S6RIN7;A0A3S6RGK1;A0A3S6RGG8;A0A3S6RGC3;A0A1P8VK59;A0A482PHJ7;O19679;F8TVY1;E9M4N7;M1VK03;Q9MYB9;X5CF47;A2BFX2;A0A0A8LDY6;A0A0A8LDV8;Q860C0;Q5IWM0;Q2LIR5;Q2LIR3;P79552;A0A0A8LDZ9;A0A0A8LC43;Q9BCQ0;O77961;Q9BCP9;Q95IE6;A0A1P8VKA4;X5MPH6;W0NT93;V6BNZ6;U5IT…	0.00244909	3.2968	4.34251e-07	441881	0	0	not_regulated	FALSE	3.98266e-05	1.76312e-06	4.34251e-07	0.00969296	0.158892	2.39201	2.89327	3.2968	2.3838	1.81193	0.00244909	0.0019991	0.00216337	0.00232894	0.00137484
SLP76.CD4	SLP76	GNAI2	GNAI2	P04899;B3KX51;Q96C71;P04899-6;P04899-3;P04899-5;P04899-2;P04899-4;B3KP24;Q93020	0.00241772	1.28466	0.0236548	1996815	0	0	not_regulated	FALSE	0.86619	0.0236548	0.181054	0.614813	0.811502	1.02721	1.28466	1.19948	0.916114	0.951208	0.00241772	0.00204051	0.00180941	0.00205752	0.00165917
SLP76.CD4	SLP76	RPS20	RPS20	P60866;P60866-2;E5RIP1;E5RJX2;G3XAN0	0.00222314	1.59524	0.00579692	4468819	0	0	not_regulated	FALSE	0.816304	0.0445104	0.678644	0.00690159	0.00579692	0.928783	1.19543	1.07784	1.59524	1.30639	0.00135646	0.00117821	0.00100889	0.00222314	0.00141396
SLP76.CD4	SLP76	HLA-DRA	HLA-DRA	Q30118;B4DVL4;A0A0G2JH46;B0UXD8;A0A1V0E3V4;A0A0G2JMH6;P01903;Q59GE3;Q7YPT8	0.00216366	1.94327	2.07857e-05	459853	0	0	repressed	FALSE	0.0367801	0.285596	0.0215209	2.07857e-05	0.718362	1.94327	1.37027	1.92148	1.76674	1.15518	0.00216366	0.0010296	0.00137117	0.00187705	0.000953184
SLP76.CD4	SLP76	PSMA2	PSMA2	Q53GF5;A0A024RA52;P25787	0.00207867	1.5595	0.0284381	1725284	0	0	repressed	FALSE	0.0284381	0.0131329	0.164111	0.851154	0.758951	1.5595	0.444519	0.795836	1.02072	0.909993	0.00207867	0.00039985	0.000679866	0.00129824	0.000898895
SLP76.CD4	SLP76	GNB1	GNB1	B2R6K4;A0A024R056;P62873-2;P62873;A0A2L0WW42	0.00204531	1.27283	0.00418985	1232812	0	0	not_regulated	FALSE	0.646899	0.00418985	0.388667	0.267765	0.12876	0.963201	1.27283	0.755872	0.594245	0.416914	0.00204531	0.00182398	0.0010287	0.00120408	0.000656084
SLP76.CD4	SLP76	RPL21	RPL21	G3V1B3;M0R181;Q6IAX2;Q59GK9;P46778	0.00183751	1.43926	0.0034885	2850599	0	0	not_regulated	FALSE	0.0719929	0.100053	0.0034885	0.93408	0.0723518	1.38348	1.26093	1.43926	1.02167	1.23204	0.00183751	0.00113019	0.00122517	0.00129484	0.00121269
SLP76.CD4	SLP76	TPP1	TPP1	B4DSE2;A0A2R8YGD1;B4E0C7;A0A2R8YD45;Q53HP2;D3DQU2;O14773-2;O14773;B4DE89;A0A2R8Y7U1;B2R608;B4DIV8	0.00160159	1.94231	0.0030113	1052332	0	0	repressed	FALSE	0.01291	0.0396452	0.0030113	0.0169909	0.732989	1.94231	1.39418	1.67807	1.49508	1.13344	0.00160159	0.000775816	0.000886833	0.00117637	0.000692631
SLP76.CD4	SLP76	PCBP1	PCBP1	Q53SS8;Q15365	0.00158492	1.39395	0.000420768	3427648	0	0	not_regulated	FALSE	0.992072	0.000420768	0.817066	0.845497	0.321347	1.00124	1.39395	1.05195	0.987417	1.13434	0.00158492	0.00148909	0.00106724	0.00149148	0.0013307
SLP76.CD4	SLP76	ARL6IP5	ARL6IP5	B4DZZ0;B3KQB4;A0A024R371;O75915	0.00128649	1.3159	0.0367951	2369187	0	0	repressed	FALSE	0.436688	0.0367951	0.194703	0.930484	0.499502	0.839755	1.3159	0.635716	1.02809	0.880018	0.00110124	0.00116455	0.000534306	0.00128649	0.000855243
SLP76.CD4	SLP76	EEF2	EEF2	A0A384N6H1;P13639;Q6PK56;Q8TA90;B4DRE8;B4DPU3	0.00112006	1.65651	0.0418467	5670155	0	0	not_regulated	FALSE	0.566579	0.523101	0.232856	0.416973	0.0418467	0.930198	0.928745	1.349	1.41147	1.65651	0.000773566	0.000521224	0.000719004	0.00112006	0.00102091
SLP76.CD4	SLP76	HSP90B1	HSP90B1	Q5CAQ5;V9HWP2;P14625;Q59FC6;B4DHT9;B4DU71	0.00111825	1.67366	0.00471319	2235181	0	0	not_regulated	FALSE	0.583845	0.16458	0.00471319	0.337157	0.176619	1.13932	1.65969	1.67366	1.53863	1.3126	0.000867766	0.00085308	0.000817	0.00111825	0.000740901
SLP76.CD4	SLP76	RPL11	RPL11	Q5VVD0;P62913;Q5VVC8;Q08ES8;P62913-2	0.00109164	1.36781	0.0295096	2452186	0	0	not_regulated	FALSE	0.469655	0.0295096	0.413526	0.443132	0.567849	0.641638	1.36781	1.15246	1.08783	0.91034	0.000674781	0.000970743	0.000776777	0.00109164	0.00070949
SLP76.CD4	SLP76	CD48	CD48	Q6IAZ2;A0A087X1S7;P09326	0.00106533	1.63685	0.0184345	761371	0	0	not_regulated	FALSE	0.473825	0.021796	0.0184345	0.818855	0.811992	0.809272	1.54347	1.63685	1.05106	0.917682	0.000821805	0.00105774	0.00106533	0.00101847	0.000690615
SLP76.CD4	SLP76	RPL18	RPL18	Q0QEW2;G3V203;H0YHA7;A0A024QZD1;J3QQ67;Q07020-2;Q07020;F8VUA6;F8VYV2;B4DDY5;A0A075B7A0	0.0010546	1.68735	0.0160682	2136533	0	0	not_regulated	FALSE	0.148418	0.0160682	0.354715	0.342331	0.455839	1.58976	1.68735	1.57811	1.19567	1.3128	0.0010546	0.000755388	0.000670957	0.000756861	0.000645396
SLP76.CD4	SLP76	LSM12	LSM12	K7ELG9;Q3MHD2;Q3MHD2-2;B4DUG4	0.000943676	1.43991	0.0191132	79959	0	0	not_regulated	FALSE	0.825385	0.0191132	0.192423	0.84527	0.92543	0.962304	1.43991	1.43205	1.06189	0.93734	0.000896209	0.000904978	0.00085478	0.000943676	0.000646939
SLP76.CD4	SLP76	SMAP2	SMAP2	A0A087WV97;Q8WU79-3;Q8WU79-2;Q8WU79;X6RCC3	0.000905163	1.50414	0.01044	147985	0	0	not_regulated	FALSE	0.01044	0.584536	0.251494	0.925233	0.686311	1.50414	1.26778	1.30343	1.04623	1.11496	0.000905163	0.000514858	0.000502717	0.000600775	0.00049724
SLP76.CD4	SLP76	ITGB2	ITGB2	A0A494C0X7;B4E0R1;P05107;D3DSM0;Q59H50;Q8WWJ8	0.000888461	1.32784	0.0239758	1752573	0	0	not_regulated	FALSE	0.186063	0.0239758	0.044007	0.805827	0.606948	0.834026	1.32784	1.20539	0.951566	0.851896	0.000816077	0.000876805	0.000755924	0.000888461	0.000617743
SLP76.CD4	SLP76	SAMHD1	SAMHD1	Q9Y3Z3-4;Q9Y3Z3;A0A2R8YCS7;Q9Y3Z3-3;A0A2R8YD90;Q59H15;A0A2R8Y6J9;A0A2R8YF51;A0A2R8Y5D2	0.000869305	2.22945	0.000181099	2391483	0	0	not_regulated	FALSE	0.0474163	0.000181099	0.0322255	0.158486	0.237073	1.63595	2.22945	2.0248	1.45618	1.25098	0.000869305	0.000799475	0.000689573	0.000738354	0.00049263
SLP76.CD4	SLP76	NA	NA|HLA-DPB1|DPB1|HLA	B4DZZ4;S6B6U4;Q30059;A0A411PX73;A0A380T921;A0A1R4A438;A0A1N7SXZ5;Q67AN6;Q67AN5;Q30022;Q30021;Q30020;W5REE2;V5JAP3;U5IQH2;T1R376;Q9BCT0;Q70GM2;Q68V11;Q30041;Q2PZR0;M4QBZ6;D6CIB1;D0AB33;A0A4P2SU44;A0A2U7NGN8;A0A2U7N9J0;A0A2U7MZF0;A0A2H4V0U0;A0A2H4G4I8;A0A2H4G4I0;A0A2H4G2Y4;A0A2H4G019;A0A2H4G012;A0A2H4G004;A0A2H4G001;A0A2H4FZZ9;A0A2H4FZY8;A0A2D1BY53;A0A288R1T9;A0A288R149;A0A288QYV7;A0A288QYT9;A0A288…	0.000860834	3.19949	0.00595704	48222	0	0	not_regulated	FALSE	0.00595704	0.0230863	0.643259	0.0795593	0.0470043	2.56307	3.19949	1.37496	2.36689	2.37666	0.000860834	0.000725179	0.00029597	0.000758553	0.000591555
SLP76.CD4	SLP76	STAT1	STAT1	J3KPM9;P42224-2;P42224	0.000838106	1.96048	0.010383	1428220	0	0	not_regulated	FALSE	0.0744043	0.0328137	0.010383	0.300032	0.956582	1.30565	1.96048	1.63796	1.11998	0.982293	0.000827099	0.000838106	0.000665018	0.000677001	0.000461149
SLP76.CD4	SLP76	PSMD11	PSMD11	O00231;O00231-2;B4DTS5;J3QRY4	0.000825802	1.32865	0.0238348	798586	0	0	repressed	FALSE	0.0238348	0.0957335	0.430331	0.0505994	0.460028	1.32865	0.841804	1.10305	0.739167	0.821106	0.000825802	0.000353087	0.000439397	0.000438385	0.000378211
SLP76.CD4	SLP76	CALU	CALU	Q6IAW5;B3KQF5;O43852;O43852-3;O43852-5;B3KNG6;A0A024R755;O43852-10;O43852-6;O43852-2;O43852-4;O43852-13;O43852-14;O43852-9;O43852-15;O43852-11	0.000815516	1.58693	0.00138107	270597	0	0	not_regulated	FALSE	0.174143	0.00138107	0.175769	0.369867	0.0225989	1.48044	1.41886	1.53967	1.26871	1.58693	0.000815516	0.000527458	0.000543588	0.00066689	0.000647844
SLP76.CD4	SLP76	LMAN2	LMAN2	D6RIU4;B4DWN1;D6RBV2;A8K7T4;A0A384NPY7;Q12907;D6RBH1;D6RDX1	0.000762484	1.8084	0.0183011	912911	0	0	repressed	FALSE	0.112805	0.0183011	0.286184	0.391898	0.773768	1.8084	1.40888	1.3033	1.16081	0.957108	0.000762484	0.000400882	0.000352191	0.000467032	0.000299065
SLP76.CD4	SLP76	LANCL1	LANCL1	E9PHS0;Q6FHH6;Q53TN2;B2R602;A0A024R3Z5;O43813;F8WDS9;B4DGM7	0.00074318	1.95856	0.000219901	108494	0	0	repressed	FALSE	0.0221419	0.000219901	0.137032	0.306916	0.766276	1.63881	1.90469	1.95856	1.19833	0.960881	0.00074318	0.000582901	0.000569248	0.000518551	0.000322927
SLP76.CD4	SLP76	PARK7	PARK7	V9HWC2;Q99497;K7ELW0;K7EN27	0.00070223	2.41931	0.0236891	5100398	0	0	induced	FALSE	0.202681	0.183143	0.103216	0.851194	0.0236891	0.475819	1.7056	0.430655	1.28076	2.41931	0.000186363	0.000450817	0.000108105	0.000478667	0.00070223
SLP76.CD4	SLP76	TMED10	TMED10	A0A024R6I3;Q53GF9;P49755;G3V2K7;B4DL12	0.000700039	1.24222	0.0266973	970258	0	0	not_regulated	FALSE	0.581342	0.955158	0.0266973	0.276581	0.500585	0.95699	0.991168	1.17481	1.24222	0.825587	0.000565174	0.000395028	0.000444672	0.000700039	0.000361333
SLP76.CD4	SLP76	LCK	LCK	A0A0S2Z3Y4;A0A0S2Z3Y8;Q573B4;B4DZS7;A0A0S2Z3T3;P06239;P06239-3;E9PAP0;E9PJ92;P06239-2	0.000653803	2.38824	0.000518718	915800	0	0	not_regulated	FALSE	0.873292	0.000518718	0.0373095	0.338306	0.380482	1.02387	2.38824	1.51692	1.12072	0.85864	0.000415345	0.000653803	0.000394389	0.00043382	0.000258134
SLP76.CD4	SLP76	RPL18A	RPL18A	M0R3D6;M0R1A7;M0R117;B4DM74;B2R4C0;Q02543;Q32XH3;M0R0P7;B4DM94;B4DUV3;Q53HD3	0.000650077	1.5355	0.0183183	2116615	0	0	not_regulated	FALSE	0.311698	0.0183183	0.405745	0.0768481	0.608396	1.4943	1.5355	1.34813	1.43808	0.932963	0.000650077	0.000450798	0.000375888	0.000596977	0.000300789
SLP76.CD4	SLP76	HNRNPM	HNRNPM	A0A087X0X3;P52272-2;P52272;Q7KYM9;Q59ES8;Q6P2D7;M0QZM1	0.000615596	1.24635	0.00639685	2220035	0	0	not_regulated	FALSE	0.407914	0.00639685	0.525104	0.583547	0.168499	0.840174	1.24635	1.0777	0.91249	0.716522	0.000594003	0.000594657	0.000488334	0.000615596	0.000375421
SLP76.CD4	SLP76	ATP5PO	ATP5PO	P48047;Q53HH2;H7C086;A0A494C0K9;H7C0C1	0.000584534	1.50692	0.0198538	1735408	0	0	not_regulated	FALSE	0.895331	0.653613	0.0198538	0.171523	0.938168	1.05093	1.08204	1.50692	0.579928	1.02563	0.000584534	0.000406149	0.000537186	0.000307793	0.000422762
SLP76.CD4	SLP76	TAPBP	TAPBP	A0A1U9X8L5;A0A0G2JKZ1;A0A024RCT1;A2AB90;A0A0G2JH37;A0A0A0MSV9;O15533-2;O15533;O15533-3;Q6P1N7;C9JA35;B7Z4V3;A0A0A0MT98;O15533-4	0.000575454	1.61085	0.0418349	851532	0	0	not_regulated	FALSE	0.414955	0.0580277	0.0418349	0.181352	0.512	1.20708	1.61085	1.33567	1.32291	0.821142	0.000550263	0.000495558	0.00039024	0.000575454	0.00027741
SLP76.CD4	SLP76	PSMC2	PSMC2	A0A140VK70;P35998;Q75L23;P35998-2	0.000573712	1.70713	0.00463906	684717	0	0	not_regulated	FALSE	0.0973101	0.103215	0.00463906	0.695175	0.872712	1.28703	1.64579	1.70713	0.876924	0.96031	0.000573712	0.000495091	0.000487719	0.000373005	0.000317238
SLP76.CD4	SLP76	SQOR	SQOR	Q9UHS8;Q53HW7;B2R7T6;A0A024R5X2;Q9Y6N5;H3BNX3;H3BMS6	0.000531876	1.41348	0.0152341	1574691	0	0	not_regulated	FALSE	0.62697	0.0152341	0.817456	0.187387	0.351373	0.95157	1.41348	1.06384	0.859539	0.826069	0.000530586	0.000531876	0.00038018	0.000457329	0.000341351
SLP76.CD4	SLP76	ISG15	ISG15	A0A096LNZ9;A0A096LPJ4;P05161	0.000515609	1.69484	0.00256421	609180	0	0	not_regulated	FALSE	0.00256421	0.0535352	0.0441588	0.665127	0.0877473	1.69484	1.50831	1.37555	1.12666	1.36277	0.000515609	0.000309661	0.000268205	0.000327064	0.000307243
SLP76.CD4	SLP76	PSMD14	PSMD14	A0A140VKF2;O00487;Q4ZG77;Q53TH1	0.000513346	1.49935	0.000435163	506868	0	0	not_regulated	FALSE	0.0168878	0.000435163	0.140424	0.95277	0.710427	1.46942	1.49935	1.3695	1.00863	1.13859	0.000513346	0.000353486	0.000306637	0.000336237	0.000294782
SLP76.CD4	SLP76	PSMD4	PSMD4	H0Y3Y9;Q5VWC4;P55036;H0Y561	0.000509066	1.31983	0.0428581	437390	0	0	not_regulated	FALSE	0.376802	0.0846835	0.0428581	0.0127063	0.969805	0.886841	1.22868	1.31983	0.768184	1.00652	0.000509066	0.000475962	0.000485563	0.000420767	0.000428173
SLP76.CD4	SLP76	RPL13A	RPL13A	Q5QTS3;Q53H34;A0A384ME37;P40429;Q8J015;Q9BSQ6;M0QYS1	0.000485353	1.97572	0.00730441	1975227	0	0	not_regulated	FALSE	0.789831	0.00730441	0.530993	0.304678	0.566863	1.22706	1.81801	0.782454	1.97572	1.34268	0.0003159	0.000315853	0.000129104	0.000485353	0.000256168
SLP76.CD4	SLP76	SNRPD3	SNRPD3	P62318-2;P62318;H3BT13	0.000483174	1.60367	0.0156286	2230691	0	0	repressed	FALSE	0.0156286	0.409535	0.490944	0.686176	0.233498	1.60367	0.762826	0.800092	1.40458	1.33287	0.000483174	0.000155103	0.0001545	0.000403816	0.000297609
SLP76.CD4	SLP76	NAP1L1	NAP1L1	H0YHC3;F8W020;F8W118;F8VXI6;F8VUX1;F8VY35;F8VV59;B7Z9C2;A0A024RBE6;F8W0J6;F5H4R6;B7Z2V4;H0YIV4;A0A024RBB7;P55209-3;P55209-2;P55209;F8VRJ2;B7Z5H0;H0YH88;F8W543	0.000477337	1.56532	0.0182624	965531	0	0	repressed	FALSE	0.843881	0.0182624	0.555919	0.737047	0.428755	1.05959	1.56532	0.793417	0.856459	0.766253	0.000477337	0.000475875	0.000229079	0.000368163	0.000255816
SLP76.CD4	SLP76	SDHA	SDHA	B3KT34;A0A024QZ30;P31040-2;P31040;B3KYA5;A0A087X1I3;D6RFM5;P31040-3;Q0QF12	0.000474684	1.39525	0.0388322	623422	0	0	not_regulated	FALSE	0.273235	0.0388322	0.194745	0.424682	0.941212	0.908858	1.39525	1.31935	1.17005	1.02851	0.000386409	0.000400321	0.000359509	0.000474684	0.000324064
SLP76.CD4	SLP76	PSMC4	PSMC4	A8K2M0;P43686;P43686-2	0.000460406	1.50744	0.0163279	780820	0	0	not_regulated	FALSE	0.041775	0.0163279	0.319774	0.317573	0.0821891	1.4087	1.50744	1.33007	1.14634	1.36342	0.000460406	0.00033248	0.000278608	0.000357505	0.000330233
SLP76.CD4	SLP76	DDX5	DDX5	B4DNG2;B4DN41;J3KTA4;B5BUE6;P17844-2;P17844;Q7Z2V5;Q59E92	0.000435133	2.4757	0.0123052	621367	0	0	repressed	FALSE	0.0123052	0.458575	0.43495	0.170605	0.144642	2.4757	1.18206	1.32631	1.60849	1.27872	0.000435133	0.000140207	0.000149406	0.000269767	0.00016656
SLP76.CD4	SLP76	ACADVL	ACADVL	B3KPA6;B4DEA8;P49748-2;P49748;P49748-3;Q53HR2;B3KPX1	0.000424227	1.91407	0.00474899	1325901	0	0	not_regulated	FALSE	0.937157	0.00474899	0.0734089	0.805317	0.579782	0.983553	1.91407	1.74487	0.842716	0.729565	0.000323023	0.000424227	0.000367279	0.000264098	0.00017757
SLP76.CD4	SLP76	MAP7D1	MAP7D1	D3DPS3;Q3KQU3-2;Q3KQU3-4;Q3KQU3;A1L1B7;B3KU03;Q6NX58;Q3KQU3-3	0.000424149	2.81589	0.00250026	63000	0	0	not_regulated	FALSE	0.0161138	0.0498369	0.00250026	0.230497	0.0981298	2.15336	1.85246	2.81589	1.60486	1.71929	0.000424149	0.000246238	0.00035548	0.000301638	0.00025097
SLP76.CD4	SLP76	BSG	BSG	A0A087WUV8;B4DY23;Q54A51;B4DNE1;P35613-3;P35613-4;P35613-2;P35613;A8MZ77;A0A087X2B5	0.000421318	1.63633	0.024551	576338	0	0	repressed	FALSE	0.713499	0.140669	0.024551	0.604274	0.00294724	1.0552	1.47186	1.63633	0.752476	0.467774	0.000421318	0.000396592	0.000418739	0.000286691	0.000138414
SLP76.CD4	SLP76	EEF1G	EEF1G	Q53YD7;P26641;P26641-2	0.000390064	1.61954	0.0340706	1812464	0	0	not_regulated	FALSE	0.942581	0.53515	0.0340706	0.406821	0.226536	1.01717	1.21168	1.61954	1.53317	1.33749	0.000271202	0.000218018	0.000276751	0.000390064	0.000264277
SLP76.CD4	SLP76	OGDH	OGDH	E9PDF2;E9PCR7;Q02218-2;Q02218;B4DZ95;B4E3E9;B4DH65;E9PFG7;B4DK55;B4DF00;A0A0D9SFS3	0.000381673	2.86609	2.0963e-05	280353	0	0	not_regulated	FALSE	0.140855	2.0963e-05	0.0566606	0.431347	0.536549	1.91022	2.86609	2.33322	1.64105	1.40711	0.000376946	0.000381673	0.000295087	0.000309004	0.000205776
SLP76.CD4	SLP76	PRKAR1A	PRKAR1A	Q68DQ4;B2R5T5;P10644-2;P10644;K7EM13;K7EPB2	0.000381033	1.58871	0.000906342	558909	0	0	not_regulated	FALSE	0.508552	0.000906342	0.895596	0.838952	0.824253	1.19955	1.58871	1.04857	1.0686	0.888211	0.000381033	0.000340562	0.000213472	0.000323899	0.000209089
SLP76.CD4	SLP76	TUFM	TUFM	A0A384ME17;P49411	0.000359756	2.31045	0.000148014	1034941	0	0	not_regulated	FALSE	0.0465027	0.00062183	0.000148014	0.242195	0.0470751	1.34913	2.31045	2.07058	1.55666	1.37339	0.000311287	0.000359756	0.000306194	0.000342727	0.000234839
SLP76.CD4	SLP76	RPN1	RPN1	Q96HX3;Q6IBR0;Q53EP4;P04843;B7Z4L4;B4DL99;B4DNJ5	0.000350009	1.2547	0.033932	1002892	0	0	not_regulated	FALSE	0.693689	0.223427	0.033932	0.221936	0.265335	1.04872	1.13528	1.2547	0.882864	0.69465	0.000350009	0.000255699	0.000268385	0.000281166	0.000171813
SLP76.CD4	SLP76	PCBP2	PCBP2|PCBP3	H3BRU6;F8VZX2;A0A384N6B9;Q15366-7;Q15366-8;Q15366-4;Q15366-5;Q15366-6;Q15366-3;Q15366;Q15366-2;F8W0G4;B4DRD7;B4DLC0;F8VXH9;F8W1G6;J3QT27;Q5MJP6;E9PFP8;P57721-2;P57721-3;P57721-5;P57721-4;P57721	0.000342568	1.49503	1.47795e-07	13423	0	0	not_regulated	FALSE	0.940058	1.47795e-07	0.280756	0.0578862	0.644198	1.00763	1.49503	0.790434	0.708506	0.89292	0.000342131	0.000342568	0.00017201	0.000229552	0.000224684
SLP76.CD4	SLP76	PSMD13	PSMD13	B4DJ66;J3KNQ3;Q53GN6;B2RBM7;A0A024R201;Q9Y6E3;Q9UNM6;Q9UNM6-2;H0YD73;E9PL38;A0A087WUL9	0.000341894	1.37298	0.0498646	22264	0	0	repressed	FALSE	0.0498646	0.332935	0.873801	0.17787	0.396171	1.34672	1.06548	1.04343	0.709603	1.37298	0.000341894	0.000182542	0.000169776	0.0001719	0.000258314
SLP76.CD4	SLP76	DDOST	DDOST	A0A0C4DGS1;A0A024RAD5;P39656;U3KQ84;P39656-2;P39656-3	0.000335707	1.60994	0.0178461	814635	0	0	induced	FALSE	0.0106656	0.0178461	0.135959	0.498127	0.30831	0.489132	1.60994	1.28144	0.823411	0.62418	0.000151137	0.000335707	0.00025377	0.000242778	0.00014293
SLP76.CD4	SLP76	SFN	SFN	P31947-2;P31947	0.000335228	7.06579	0.0225498	NA	0	0	not_regulated	FALSE	0.39198	0.44881	0.0225498	0.380211	0.0711382	0.793284	0.697868	2.72377	1.32802	7.06579	5.07854e-05	3.01501e-05	0.000111758	8.11264e-05	0.000335228
SLP76.CD4	SLP76	PSMD6	PSMD6	Q15008;Q15008-4;B3KT66;Q15008-3;Q15008-2	0.000309628	1.40867	5.58046e-05	448918	0	0	not_regulated	FALSE	0.0152716	0.227907	5.58046e-05	0.417556	0.733168	1.27187	1.22016	1.40867	0.901494	1.07581	0.000309628	0.000200457	0.000219789	0.000209416	0.000194089
SLP76.CD4	SLP76	RPL6	RPL6	Q8TBK5;Q8N5Z7;B2R4K7;A0A024RBK3;Q9HBB3;Q02878;F8VZ45;U3KQR5	0.00029908	2.05464	0.0238073	3265767	0	0	not_regulated	FALSE	0.787035	0.739376	0.0238073	0.942453	0.697541	0.856354	1.18548	2.05464	0.946385	1.11393	0.000194495	0.000181699	0.00029908	0.000205102	0.000187492
SLP76.CD4	SLP76	PSMD3	PSMD3	B3KNN7;B4DEB0;Q96N86;Q8N9M2;Q6IBN0;O43242;B4DPM7;B4DV84;O43242-2	0.000289135	2.02511	0.00714187	640252	0	0	not_regulated	FALSE	0.112639	0.466204	0.00714187	0.929491	0.598677	1.26643	1.26509	2.02511	1.02373	1.14959	0.00028212	0.000190186	0.000289135	0.000217613	0.000189786
SLP76.CD4	SLP76	APOL2	APOL2	A0A024R1M8;J3KQL8;B4E1T5;Q9BQE5	0.000287298	1.31822	0.000691936	258476	0	0	not_regulated	FALSE	0.209481	0.000691936	0.313474	0.0785121	0.697522	0.570167	1.31822	1.24718	0.442688	0.935072	0.000184138	0.000287298	0.000258147	0.000136423	0.000223798
SLP76.CD4	SLP76	PPP2R1A	PPP2R1A	B4DE69;B4DDF7;A8K7B7;A8K3H8;P30153;B3KQV6;Q8NB89;B4DQY1;E9PH38;B4E1Q0	0.000285115	2.03555	0.00225626	1138449	0	0	not_regulated	FALSE	0.00225626	0.262001	0.0536125	0.534916	0.222646	2.03555	1.50529	1.6119	1.33947	1.68441	0.000285115	0.000142287	0.000144702	0.000179028	0.000174847
SLP76.CD4	SLP76	VAPA	VAPA	A8KA83;Q9P0L0;Q9P0L0-2	0.000283724	1.62972	0.00439517	627926	0	0	not_regulated	FALSE	0.634058	0.00439517	0.503622	0.634566	0.680756	1.32158	1.62972	1.1021	0.803578	1.1299	0.000283724	0.000236113	0.000151643	0.000164618	0.000179768
SLP76.CD4	SLP76	CBFB	CBFB	A0A024R6X2;A8K719;A0A494C0A9;Q13951;Q13951-2;J3KS23;H3BSC0;A0A024R6W3;J3KRT0	0.000266445	1.9511	0.0299051	75406	0	0	repressed	FALSE	0.0374265	0.0299051	0.618343	0.283499	0.608599	1.61568	1.51172	0.739472	1.9511	1.08647	0.000231225	0.000146001	6.78266e-05	0.000266445	0.00011523
SLP76.CD4	SLP76	CD5	CD5	H6DA51;H6DA29;H6D9Y3;A0A384ME09;H6DA28;H6DA16;H6DA10;H6D9X2;H6D9U9;H6D9T5;P06127	0.000264246	2.62524	1.34108e-05	329439	0	0	not_regulated	FALSE	0.484576	1.34108e-05	0.519707	0.351966	0.137374	1.33491	2.62524	1.41081	1.4836	0.619475	0.000199107	0.000264246	0.000134865	0.000211153	6.84741e-05
SLP76.CD4	SLP76	HLA-DQB1/DRB1	HLA-DQB1/DRB1|HLA-DQB1|DQB1|HLA-DQB1*05|HLA-DQB1*05:01|HLA-A	Q7YPT7;V5JA80;U5IT20;U5IS60;U5IS56;U5IRL7;U5IRE6;U5IQJ8;U5IQG3;T1R3E1;T1R355;Q8WLT6;Q1HCM3;N0A914;N0A8Z8;M4N6N6;M4N6N1;M4ML96;M4MD41;M1GLR4;L0BXW9;L0BXW0;L0BXU0;L0BXT0;L0BXR4;L0BX73;L0BVU0;K7WPF7;G8GIF2;E7EDN5;E0WN68;D7RVC1;A0A3S6RJC0;A0A3G2LMN9;A0A2U7NMQ5;A0A2U7NHZ0;A0A2U7NE06;A0A2U7N9H3;A0A2U7N6I0;A0A2U7N363;A0A2U7MZA8;A0A2I4Q0A6;A0A2I4PZP0;A0A2I4PZN2;A0A2H4V0T5;A0A2H4G4K4;A0A2H4G335;A0A2H4G0N3…	0.00025387	2.20802	0.000727445	19011	0	0	not_regulated	FALSE	0.000727445	0.0143487	0.00306154	0.2823	0.335263	1.46628	2.07437	2.20802	1.45668	1.48073	0.00025387	0.000242374	0.000245016	0.000240662	0.000189993
SLP76.CD4	SLP76	NUCB2	NUCB2	E9PKG6;A0A087WSV8;P80303-2;P80303;H0YD18;E9PLR0;E9PLE9;A0A2R8Y6G7;Q2L696	0.000239698	1.48109	0.0194931	263650	0	0	not_regulated	FALSE	0.773269	0.0898922	0.0194931	0.806442	0.978322	1.03505	1.3406	1.48109	1.06769	0.991432	0.000239698	0.000209512	0.000219828	0.000235938	0.000170151
SLP76.CD4	SLP76	AHCY	AHCY	Q1RMG2;A0A384MTQ3;P23526-2;P23526	0.000236455	3.56671	0.0338549	518541	0	0	not_regulated	FALSE	0.656026	0.763437	0.0338549	0.245129	0.114877	1.12385	1.1869	1.80352	2.93515	3.56671	9.48809e-05	6.76223e-05	9.75864e-05	0.000236455	0.000223155
SLP76.CD4	SLP76	TOR1AIP1	TOR1AIP1	A0A0A0MSK5;Q5JTV8;Q5JTV8-3;H0YD16;J3KN66;H0Y4R4	0.000227573	1.78989	0.00532853	5174	0	0	not_regulated	FALSE	0.942425	0.00532853	0.950391	0.375455	0.953672	0.986347	1.78989	1.01429	1.12605	1.01712	0.000185832	0.000227573	0.000122475	0.000202439	0.000142014
SLP76.CD4	SLP76	PSMD7	PSMD7	B2RD27;P51665;B4DXI8;H3BNT7;H3BTM8	0.00022676	1.66595	0.029563	579829	0	0	not_regulated	FALSE	0.565692	0.0920731	0.029563	0.456039	0.624627	0.860198	1.43214	1.66595	0.812891	1.13783	0.000182686	0.000205256	0.00022676	0.000164735	0.000179082
SLP76.CD4	SLP76	SNRPB	SNRPB|SNRPN	J3QLE5;Q6LBS1;Q66K91;Q5XPV6;B4DVS0;X5DP00;Q53HE7;Q9UIS4;Q15182;P14678-2;P63162;P14678;P63162-2;P14678-3;J3KRY3;S4R3P3	0.000216389	2.2111	0.00103525	1249272	0	0	not_regulated	FALSE	0.409675	0.0947077	0.0851745	0.00103525	0.463286	1.42682	1.2767	1.55347	2.2111	0.865502	0.000146335	8.83634e-05	0.000102113	0.000216389	6.57835e-05
SLP76.CD4	SLP76	NFKB1	NFKB1	A0A494C157;A0A494C1E9;A0A024RDJ4;P19838;P19838-2;D6RF93;D6RH30;P19838-3	0.000204171	1.47437	0.0319902	188525	0	0	repressed	FALSE	0.0319902	0.22217	0.74659	0.418384	0.850982	1.47437	1.16442	1.06854	1.17922	1.00229	0.000204171	0.000108819	9.48367e-05	0.000155823	0.000102862
SLP76.CD4	SLP76	ESYT1	ESYT1	B3KMV5;A0A024RB17;A0A024RB16;Q9BSJ8;Q9BSJ8-2;B3KY56	0.000198504	1.34951	0.0071152	1090955	0	0	not_regulated	FALSE	0.528834	0.0071152	0.882432	0.671129	0.484698	0.919405	1.34951	1.03149	1.08903	0.753887	0.000175626	0.000173965	0.000126283	0.000198504	0.000106723
SLP76.CD4	SLP76	GBP5	GBP5	E7ETN8;Q8NF03;Q96PP8-2;Q96PP8;Q8N4Q4	0.000189226	1.88643	0.00369895	434131	0	0	repressed	FALSE	0.992367	0.00369895	0.0109052	0.280967	0.191755	1.00291	1.88643	1.4942	0.733942	0.557708	0.000149072	0.000189226	0.000142345	0.000104099	6.14343e-05
SLP76.CD4	SLP76	HPRT1	HPRT1	Q6LET3;A0A140VJL3;P00492	0.000183673	2.9804	0.0150448	1109583	0	0	not_regulated	FALSE	0.0405756	0.222903	0.0185837	0.186173	0.0150448	1.74526	2.0325	1.65054	2.9804	2.55991	0.000112715	8.85847e-05	6.83199e-05	0.000183673	0.000122522
SLP76.CD4	SLP76	CD74	CD74	U6FVB0;P04233-2;B4DUJ2;H0YBZ2;A9YLN4;M1VPF6;P04233	0.000181358	2.89556	1.36847e-07	719171	0	0	repressed	FALSE	0.095301	0.0975784	1.36847e-07	0.568554	0.902102	2.10372	2.45082	2.89556	0.749375	0.860606	0.000181358	0.000142582	0.000159985	6.16447e-05	5.49822e-05
SLP76.CD4	SLP76	TLN1	TLN1	A0A1S5UZ07;Q9Y490	0.000180629	1.70011	0.0203942	1971314	0	0	not_regulated	FALSE	0.247819	0.156247	0.0203942	0.709567	0.735203	0.808235	1.55471	1.70011	1.13537	1.16307	0.000133983	0.000173928	0.000180629	0.000179596	0.000142885
SLP76.CD4	SLP76	KPNB1	KPNB1	B2RBR9;Q14974;J3QR48	0.000176544	1.4871	0.0253179	816026	0	0	not_regulated	FALSE	0.0278872	0.0253179	0.112037	0.589309	0.923847	1.48142	1.4871	1.30694	1.18833	1.02483	0.000176544	0.000119597	9.98222e-05	0.000135132	9.05102e-05
SLP76.CD4	SLP76	ACTL6A	ACTL6A	Q6FI97;Q53FS0;O96019-2;O96019;C9JQT2;H7C5S0;D3DNS0	0.000166573	2.03976	4.06935e-07	308562	0	0	not_regulated	FALSE	0.808599	4.06935e-07	0.934019	0.550307	0.28697	1.04429	2.03976	1.01702	1.20164	1.50594	0.000126369	0.000166573	7.88768e-05	0.000138753	0.000135051
SLP76.CD4	SLP76	CCT7	CCT7	B7Z7I4;Q6IBT3;Q53HV2;Q99832-4;Q99832-3;Q99832;B7Z1C9;Q99832-2	0.000158386	1.84971	0.0428281	1488637	0	0	not_regulated	FALSE	0.414717	0.0428281	0.752275	0.149008	0.0439767	1.32931	1.62361	0.916729	1.84971	1.29309	0.000119286	9.83222e-05	5.27235e-05	0.000158386	8.59929e-05
SLP76.CD4	SLP76	PSMD12	PSMD12	A0A0S2Z489;O00232;A0A0S2Z476;O00232-2	0.000157677	1.98593	0.00205002	470915	0	0	not_regulated	FALSE	0.209858	0.00205002	0.026217	0.585839	0.417653	1.57739	1.98593	1.79444	0.709713	1.49615	0.000157677	0.000133967	0.000114962	6.76952e-05	0.000110834
SLP76.CD4	SLP76	RUVBL1	RUVBL1	E7ETR0;B3KRS7;B5BUB1;A0A384MTR5;Q9Y265-2;Q9Y265	0.000152123	1.85072	0.00148305	521477	0	0	not_regulated	FALSE	0.737716	0.00148305	0.446737	0.061907	0.0121986	0.821687	1.85072	0.597928	1.44248	1.6266	9.0812e-05	0.000138033	4.2353e-05	0.000152123	0.000133226
SLP76.CD4	SLP76	YTHDF3	YTHDF3|YTHDF2|YTHDF1	Q8NA80;Q8N3V9;A0A024R7W5;A0A087X0Q1;B4DPX9;A0A087WY31;Q7Z739;Q658Z6;B4DT65;Q96MZ5;B3KTL8;B5BU99;Q9Y5A9-2;Q9BYJ9;Q9Y5A9	0.000152096	3.81648	0.0368112	10366	0	0	not_regulated	FALSE	0.0368112	0.15826	0.192205	0.122613	0.0802948	2.71911	2.5552	3.81648	3.68104	3.57095	0.00011774	7.46669e-05	0.000105916	0.000152096	0.000114591
SLP76.CD4	SLP76	NAP1L4	NAP1L4	A0A024RCC9;B7ZAK9;B7ZB83;B4DS05;Q99733;Q99733-2;E9PKI2;E9PNW0;E9PJJ2;E9PS34;E9PNJ7;E9PP22;C9J6D1;B7ZAC7;A0A2U9QGI0	0.000139478	2.13828	0.00567403	968427	0	0	not_regulated	FALSE	0.548386	0.262848	0.00567403	0.562348	0.792041	0.963378	1.6155	2.13828	1.75796	0.802019	8.01024e-05	9.06487e-05	0.000113949	0.000139478	4.942e-05
SLP76.CD4	SLP76	PSMD1	PSMD1	Q05CW6;B2R6D0;A0A087WW66;Q99460-2;Q99460;Q05BX4	0.000136687	1.92124	0.00254869	390522	0	0	not_regulated	FALSE	0.331582	0.00254869	0.49682	0.31804	0.885818	1.44646	1.92124	1.21119	0.574861	1.0546	0.000136687	0.00012252	7.3355e-05	5.18359e-05	7.38543e-05
SLP76.CD4	SLP76	HLCS	HLCS	P50747	0.000133699	1.83522	0.0133412	NA	0	0	not_regulated	FALSE	0.25543	0.0133412	0.0276328	0.589165	0.244645	0.855279	1.46277	1.83522	0.839499	1.21699	9.72189e-05	0.000112208	0.000133699	9.10565e-05	0.000102518
SLP76.CD4	SLP76	VASP	VASP	A0A0S2Z4I7;A0A0S2Z4I9;A0A0S2Z4N8;A0A024R0V4;P50552;K7EQD0	0.000129837	1.31999	0.00340519	1058293	0	0	not_regulated	FALSE	0.0573823	0.380261	0.30123	0.00340519	0.436677	0.8621	0.617067	0.900431	1.31999	1.01903	8.88661e-05	4.29256e-05	5.94877e-05	0.000129837	7.7846e-05
SLP76.CD4	SLP76	COPB2	COPB2	P35606-2;P35606	0.000125864	1.7825	0.0147972	541939	0	0	repressed	FALSE	0.164448	0.0240146	0.756677	0.232813	0.0147972	1.38611	1.7825	0.892449	1.32676	1.59648	0.000125864	0.000109229	5.19381e-05	0.00011496	0.000107433
SLP76.CD4	SLP76	HLA-DQB1	HLA-DQB1	A0A3S6RH94;S6CRA0;I4EPL1;F8LFZ5	0.00011809	2.16397	2.07299e-05	NA	0	0	induced	FALSE	0.341124	0.0232935	2.07299e-05	0.594995	0.363702	1.05428	1.92253	2.16397	1.27341	1.30272	8.97679e-05	0.00011047	0.00011809	0.000103462	8.22025e-05
SLP76.CD4	SLP76	FUBP1	FUBP1	B4E0X8;B4DWL1;A0A1Z1G4M2;A0A384MDX9;E9PEB5;B4DT31;Q96AE4;Q96AE4-2;Q59FU3	0.00010556	1.54385	0.0409954	629084	0	0	not_regulated	FALSE	0.994867	0.286708	0.0409954	0.256797	0.821118	1.00221	1.37576	1.54385	1.49571	1.12443	7.41248e-05	6.86673e-05	7.31824e-05	0.00010556	6.16316e-05
SLP76.CD4	SLP76	ILF3	ILF3	B4DFG4;F4ZW64;A8K590;F4ZW65;A0A024R7C7;F4ZW66;Q12906-5;Q12906-4;Q12906-2;Q12906-6;Q12906-3;Q12906;Q12906-7;B4DDF3;Q59GP7	0.000103179	2.60993	0.0246199	3709	0	0	repressed	FALSE	0.0246199	0.698394	0.143191	0.0822897	0.624734	2.32808	1.13525	1.42699	2.60993	1.3948	9.64523e-05	3.17404e-05	3.78909e-05	0.000103179	4.28248e-05
SLP76.CD4	SLP76	ITGB7	ITGB7	F5H6T4;B7Z6U6;P26010-2;P26010;F8VNX4;B7Z769	9.61509e-05	2.3414	0.0328514	261161	0	0	not_regulated	FALSE	0.878743	0.189288	0.0328514	0.534788	0.384375	1.05405	1.68635	2.3414	1.30989	1.05969	6.75367e-05	7.29178e-05	9.61509e-05	8.00869e-05	5.03186e-05
SLP76.CD4	SLP76	OXCT1	OXCT1	Q6IAV5;A0A024R040;P55809;E9PDW2;B7Z609	8.63421e-05	2.19683	0.0105063	509671	0	0	not_regulated	FALSE	0.803061	0.509185	0.554734	0.710614	0.0105063	1.01742	1.09536	0.711649	1.59352	2.19683	5.39584e-05	3.9203e-05	2.41892e-05	8.06422e-05	8.63421e-05
SLP76.CD4	SLP76	CCT4	CCT4	B7Z9L0;B7Z2Z8;A8K3C3;P50991-2;P50991;B7Z2F4	7.23395e-05	1.5873	0.0112799	1774173	0	0	repressed	FALSE	0.0112799	0.773575	0.347488	0.507054	0.230835	1.5873	0.993675	0.798268	1.53508	0.79142	7.23395e-05	3.05609e-05	2.33165e-05	6.67569e-05	2.67296e-05
SLP76.CD4	SLP76	MATR3	MATR3	D6R991;D6REM6;Q68D11;A0A0R4J2E8;A8MXP9;P43243	5.60291e-05	1.78732	0.0100903	924254	0	0	not_regulated	FALSE	0.716434	0.0100903	0.552951	0.33542	0.255683	0.905161	1.78732	1.05663	0.712422	0.568321	4.20467e-05	5.60291e-05	3.14578e-05	3.15784e-05	1.95645e-05
SLP76.CD4	SLP76	NPEPPS	NPEPPS	B7Z4B2;E9PLK3;B7Z899;P55786;B7Z1V9;B7Z1H4;P55786-2	4.08532e-05	1.60748	0.0152645	444264	0	0	not_regulated	FALSE	0.728435	0.498265	0.244961	0.152443	0.0152645	1.09971	0.900581	1.25533	1.60748	1.48925	2.92894e-05	1.61868e-05	2.14284e-05	4.08532e-05	2.93948e-05
SLP76.CD4	SLP76	TPP2	TPP2	B7Z920;A0A494C1B8;A0A494C0U1;Q5VZU9;P29144	3.98006e-05	2.01267	0.0283658	220871	0	0	not_regulated	FALSE	0.691955	0.188861	0.237812	0.262073	0.0283658	1.08421	1.6776	1.50017	1.27452	2.01267	2.89307e-05	3.02093e-05	2.56559e-05	3.24522e-05	3.98006e-05
SLP76.CD4	SLP76	PLEC	PLEC	Q15149-7;Q15149-8;Q15149-9;Q15149-5;Q15149-4;Q15149-6;Q15149-3;Q15149-2;Q15149	3.45629e-05	2.62267	0.042393	82097	0	0	not_regulated	FALSE	0.627884	0.042393	0.839272	0.940848	0.420763	0.738644	2.62267	1.1273	1.04101	1.65901	1.44243e-05	3.45629e-05	1.41091e-05	1.93983e-05	2.40092e-05
SLP76.CD4	SLP76	SOS1	SOS1	Q59GG9;Q8NIA3;Q53SF8;G5E9C8;A0A3G1LBG1;A0A2X0SG47;Q07889	2.66887e-05	4.99358	9.13551e-07	128286	0	0	induced	FALSE	0.509506	9.13551e-07	0.00377031	0.831609	0.00121435	1.15688	4.99358	3.47453	1.05219	1.77529	9.16221e-06	2.66887e-05	1.76362e-05	7.95159e-06	1.04195e-05
SLP76.CD4	SLP76	MCCC1	MCCC1	A0A0S2Z693;Q96RQ3;E9PHF7;Q68D27;F5GYT8;E9PG35;B4DH16;G5E9X5;B4DHW5	0.104214	1.26714	0.0699368	20149	0	0	not_regulated	FALSE	0.463779	0.47242	0.0699368	0.191549	0.310173	0.922347	1.08222	1.26714	0.658228	0.838721	0.104214	0.0825187	0.0917596	0.0709667	0.0702291
SLP76.CD4	SLP76	MCCC2	MCCC2	A0A140VK29;Q9HCC0;Q9HCC0-2;D6RDF7;A0A0S2Z5R4	0.103541	1.28509	0.0966078	45957	0	0	not_regulated	FALSE	0.209168	0.361563	0.0966078	0.256759	0.533924	0.896306	1.12131	1.28509	0.659914	0.883666	0.103541	0.0874158	0.0951456	0.0727433	0.0756511
SLP76.CD4	SLP76	ACACA	ACACA	Q13085;Q13085-4;Q13085-2;A0A024R0Y2;Q13085-3;A2NX49;Q59FY4	0.0163081	1.25786	0.0793932	1304	0	0	not_regulated	FALSE	0.378941	0.0793932	0.185792	0.0731787	0.637458	0.832817	1.25108	1.25786	0.610924	0.883779	0.0160865	0.0163081	0.0155719	0.0112603	0.012651
SLP76.CD4	SLP76	HSP90AA1	HSP90AA1	K9JA46;P07900;P07900-2;Q2VPJ6;Q8TBA7;O75322;Q86U12;Q96HX7	0.00857105	1.27206	0.0842095	2779622	0	0	not_regulated	FALSE	0.627066	0.585248	0.0842095	0.461574	0.675083	1.0577	1.09755	1.18159	1.27206	1.06759	0.00746865	0.00523009	0.0053474	0.00857105	0.00558664
SLP76.CD4	SLP76	TXN	TXN	H9ZYJ2;P10599;P10599-2	0.00816872	1.97609	0.0848201	6565760	0	0	not_regulated	FALSE	0.181109	0.404815	0.128943	0.0848201	0.201461	1.70714	1.19093	1.50869	1.68047	1.97609	0.00816872	0.0038457	0.00462683	0.00767296	0.00700744
SLP76.CD4	SLP76	RAC2	RAC2	B1AH77;B1AH80;A0A024R1P2;P15153;B1AH78	0.0070734	1.11164	0.0792331	9675356	0	0	not_regulated	FALSE	0.593121	0.0792331	0.950702	0.433321	0.181786	0.968678	1.11164	1.0066	0.877631	0.824663	0.0070734	0.00547795	0.00471092	0.00611517	0.00446267
SLP76.CD4	SLP76	HIC2	HIC2	Q96JB3-2;Q96JB3	0.00631533	1.2994	0.0514015	NA	0	0	not_regulated	FALSE	0.0514015	0.384904	0.345115	0.328471	0.395683	1.20323	1.18511	1.2919	1.20735	1.2994	0.00631533	0.00419771	0.00434585	0.00604687	0.0050543
SLP76.CD4	SLP76	RPL24	RPL24	C9JXB8;C9JNW5;V9HW01;P83731	0.00484002	1.89304	0.0826261	1561079	0	0	repressed	FALSE	0.0826261	0.0939268	0.69988	0.960617	0.550198	1.89304	1.55533	0.87151	1.02197	0.715058	0.00484002	0.00268359	0.0014281	0.00249329	0.00135487
SLP76.CD4	SLP76	PSMA3	PSMA3	Q6IB71;A0A140VK43;P25788-2;P25788	0.00403065	1.33885	0.0713991	1287716	0	0	repressed	FALSE	0.0713991	0.286688	0.395432	0.997678	0.099139	1.18962	0.733656	0.800965	0.999402	1.33885	0.00403065	0.00167751	0.00173932	0.00323113	0.00336178
SLP76.CD4	SLP76	IFITM1	IFITM1|IFITM2|IFITM3	A0A024R210;H7BYV1;E9PS44;E9PQN9;Q6IBB0;H9NL19;H9NL12;H9NKY4;P13164;Q01629;Q01628	0.00359419	1.47308	0.0599246	1986830	0	0	not_regulated	FALSE	0.607192	0.0599246	0.431429	0.236812	0.372874	0.896083	1.47308	1.155	1.17447	0.840624	0.00287381	0.00318817	0.00237406	0.00359419	0.00199794
SLP76.CD4	SLP76	PKM	PKM	V9HWB8;P14618;A0A024R5Z9;P14618-3;P14618-2;B4DNK4;B4DRT3;H3BTN5;Q8WUW7;A0A024R609;H3BQ34	0.00268841	2.01919	0.0515819	14985738	0	0	not_regulated	FALSE	0.793483	0.860537	0.757987	0.436205	0.0515819	0.93605	1.16017	0.89735	2.01919	1.88446	0.00130608	0.00109244	0.000802472	0.00268841	0.00194862
SLP76.CD4	SLP76	DLD	DLD	B4DFL1;A0A024R713;P09622;E9PEX6;B4DMK9;P09622-3;P09622-2	0.00259395	1.23503	0.0890014	485306	0	0	repressed	FALSE	0.0890014	0.324749	0.990182	0.618087	0.0165808	1.23503	0.849127	1.00334	0.87542	0.54462	0.00259395	0.00120354	0.00135062	0.00175448	0.000847709
SLP76.CD4	SLP76	PSMB3	PSMB3	A0A384NL22;P49720;A0A087WUL2;A0A087WXQ8;A0A087WY10	0.00220496	1.70863	0.0536795	1061700	0	0	repressed	FALSE	0.0536795	0.159383	0.0244699	0.559468	0.400745	1.70863	0.705413	0.514249	1.26221	1.20051	0.00220496	0.000614331	0.000425329	0.0015543	0.00114812
SLP76.CD4	SLP76	RPL27	RPL27	E4W6B6;B2R4D8;A0A024R1V4;P61353;K7ELC7	0.00204626	1.50907	0.0523691	5000149	0	0	repressed	FALSE	0.0523691	0.645628	0.50353	0.143794	0.000530372	1.50907	0.866582	0.806903	0.825485	0.604191	0.00204626	0.000792988	0.000701247	0.00106809	0.000607149
SLP76.CD4	SLP76	RPS27L	RPS27L	H0YMV8;Q71UM5;C9JLI6	0.00201891	1.46497	0.0626948	543446	0	0	not_regulated	FALSE	0.0626948	0.196829	0.299642	0.924158	0.676281	1.46497	1.43525	1.31067	1.01543	1.08748	0.00201891	0.00133482	0.00115766	0.00133533	0.00111066
SLP76.CD4	SLP76	FLJ00293	FLJ00293	Q6ZNK5	0.00176334	2.10884	0.0758573	124282	0	0	repressed	FALSE	0.0758573	0.132251	0.165907	0.680228	0.752031	2.10884	0.27485	0.216177	0.688477	0.795407	0.00176334	0.000155093	0.00011585	0.000549323	0.000492889
SLP76.CD4	SLP76	RPL35A	RPL35A	F8WBS5;F8WB72;C9K025;P18077	0.00175071	2.03029	0.0617109	2247385	0	0	not_regulated	FALSE	0.795561	0.0617109	0.160807	0.477108	0.452249	1.09691	2.03029	1.6688	1.18494	1.33603	0.00140159	0.00175071	0.00136664	0.00144476	0.00126513
SLP76.CD4	SLP76	RAD23B	RAD23B	B4DEA3;Q53F10;P54727;B7ZA74;B7Z4W4;Q5W0S5	0.00161277	1.51628	0.0613075	714463	0	0	not_regulated	FALSE	0.277306	0.0954513	0.0613075	0.0802632	0.0894468	1.12057	1.51628	1.27961	1.20557	1.29006	0.00157098	0.00143456	0.00114976	0.00161277	0.00134033
SLP76.CD4	SLP76	HSPA8	HSPA8	E9PK54	0.00148542	1.44293	0.0868225	33353	0	0	not_regulated	FALSE	0.257381	0.655035	0.663026	0.0979321	0.0868225	1.44293	1.1579	0.909263	0.380712	1.24289	0.00148542	0.000804412	0.000599916	0.000373979	0.000948209
SLP76.CD4	SLP76	TRB	TRB|TRBC1|TRBC2	A0A0C4ZKA8;A0A0G2JMB4;P0DSE2;P01850;A0A5B9;A0A0C4ZPA0;K7N5M4	0.00141629	2.16539	0.0581763	612844	0	0	induced	FALSE	0.143665	0.0581763	0.663409	0.779584	0.687559	0.612106	2.16539	1.18346	1.12406	0.898697	0.000593249	0.00141629	0.000735126	0.00103956	0.000645495
SLP76.CD4	SLP76	HLA-DPA1	HLA-DPA1	Q67AU9;Q67AU8;Q67AU7;Q67AU6;Q67AU5;Q67AU4;Q67AU3;Q67AU2;Q67AU1;Q67AU0;H0Y6F8;A0A140T9G9;A0A140T9G7;A0A140T9A6;A0A140T992;A0A140T977;A0A140T968;A0A140T961;Q29995;A0A4P2STU2;A0A4P2SSF2;A0A493QPE5;A0A493QPE4;A0A455JXG4;A0A455JWR1;A0A455JWQ7;A0A455JWM4;A0A455JWJ2;A0A455JWE4;A0A455JV10;A0A455JUM6;A0A455JT72;A0A455JT65;A0A3S6RJR1;A0A3S6RJR0;A0A3S6RHS4;A0A3S6RHQ8;A0A3S6RHQ7;A0A3S6RHQ4;A0A286MCJ2;A0A286M…	0.00119699	1.956	0.0564208	183562	0	0	repressed	FALSE	0.0564208	0.237541	0.195927	0.632667	0.347271	1.956	1.05649	1.81174	0.942118	1.25891	0.00119699	0.000436308	0.000710586	0.000550142	0.000570935
SLP76.CD4	SLP76	IGHA1	IGHA1	Q9UP60;A0A286YEY1;Q8NCL6;Q96K68;Q6ZW64;Q96DK0;Q6N090;Q6MZW0;Q6N092;P01876;Q8WY24	0.00119678	1.79767	0.0742793	30086	0	0	not_regulated	FALSE	0.606563	0.366513	0.808826	0.81442	0.0742793	0.622638	0.716954	0.860948	0.790975	1.79767	0.000559331	0.00043464	0.000495688	0.000678023	0.00119678
SLP76.CD4	SLP76	HNRNPK	HNRNPK	B4DUQ1;A0A024R228;Q5EC54;P61978-3;P61978;P61978-2;B4DFF1;Q5T6W2	0.00116863	1.7117	0.0731707	67682	0	0	repressed	FALSE	0.0731707	0.88399	0.48732	0.228907	0.642899	1.24915	0.983115	0.817849	1.7117	0.944015	0.000893755	0.000474694	0.000375038	0.00116863	0.000500555
SLP76.CD4	SLP76	RPL23A	RPL23A	H7BY10;K7EJV9;K7ERT8;A8MUS3;P62750;K7EMA7	0.0010017	1.72578	0.0584871	3142938	0	0	not_regulated	FALSE	0.27001	0.848467	0.0584871	0.651789	0.712006	1.18792	1.10169	1.72578	1.26945	1.14941	0.000982333	0.000614807	0.000914655	0.0010017	0.000704395
SLP76.CD4	SLP76	EVL	EVL	B4DW58;A0A2D1PGY7;Q9UI08-5;Q9UI08-2;A0A024R6K5;Q9UI08;Q9UI08-4;Q9UI08-3;H0YJN0	0.000944552	1.63618	0.0537443	3677480	0	0	not_regulated	FALSE	0.302623	0.831495	0.72781	0.0537443	0.367661	0.605276	1.02262	1.15274	1.63618	0.694404	0.000366185	0.00041751	0.000446969	0.000944552	0.000311336
SLP76.CD4	SLP76	RELA	RELA	Q2TAM5;E9PKH5;B4E082;A0A087X0W8;Q04206-2;Q04206-3;Q04206-4;Q04206	0.00090621	2.01336	0.074755	318044	0	0	not_regulated	FALSE	0.074755	0.251193	0.0780779	0.778369	0.957063	2.01336	1.39406	1.381	1.13767	1.01944	0.00090621	0.00042344	0.00039838	0.000488619	0.000340047
SLP76.CD4	SLP76	RPS18	RPS18	P62269	0.000889368	2.21798	0.071687	3444384	0	0	repressed	FALSE	0.0937901	0.506095	0.267997	0.071687	0.211511	1.32788	0.889556	1.26044	2.21798	1.35481	0.000558001	0.000252264	0.000339467	0.000889368	0.000421914
SLP76.CD4	SLP76	RHOA	RHOA|RHOC	B4DKN9;A0A024R324;P61586;Q9BVT0;Q5JR08;A0A024R0I3;P08134	0.000882164	1.44994	0.0531208	2947359	0	0	not_regulated	FALSE	0.891212	0.901759	0.0531208	0.268551	0.866831	1.02208	0.950503	1.39389	1.44994	0.917462	0.000651684	0.000408987	0.00056961	0.000882164	0.000433519
SLP76.CD4	SLP76	IMMT	IMMT	B4DKR1;Q16891-2;Q16891;B4DS66;B9A067;B4DQY2;Q16891-4;B4DT20;C9J406;Q16891-3;H7C463	0.000846187	2.29437	0.0519754	438897	0	0	repressed	FALSE	0.0519754	0.239622	0.186106	0.319004	0.425956	2.29437	0.667549	0.530367	0.44044	0.651497	0.000846187	0.000166147	0.000125366	0.000155002	0.000178068
SLP76.CD4	SLP76	RPL17	RPL17	A0A087WXM6;J3QQT2;J3QLC8;J3KRX5;A0A024R261;A0A0A0MRF8;A0A0A6YYL6;P18621-2;P18621;P18621-3;A0A087WY81;J3KRB3;A0A087WWH0;J3QS96	0.000833481	1.30846	0.0775442	2496252	0	0	repressed	FALSE	0.243488	0.0775442	0.694568	0.706475	0.64612	1.30006	1.30846	1.10512	1.07139	0.811566	0.000833481	0.000566105	0.000454087	0.000655436	0.00038559
SLP76.CD4	SLP76	CTSA	CTSA	B4E324;X6R5C5;Q59EV6;X6R8A1;P10619-2;P10619	0.000650554	2.83822	0.0654254	59592	0	0	repressed	FALSE	0.0654254	0.430341	0.0188761	0.540255	0.733468	2.83822	0.485824	0.280813	1.6161	0.726556	0.000650554	7.51489e-05	4.12528e-05	0.000353472	0.000123417
SLP76.CD4	SLP76	EEF1B2	EEF1B2	A0A024R3W7;P24534;A4D1M6	0.000622084	1.68762	0.0746293	1462665	0	0	not_regulated	FALSE	0.845674	0.0746293	0.497894	0.969921	0.101279	0.97008	1.68762	1.20803	0.978504	1.58784	0.000512838	0.000602078	0.000409305	0.00049361	0.000622084
SLP76.CD4	SLP76	THRAP3	THRAP3	A0A3B3ITZ9;Q9Y2W1	0.000618595	1.5365	0.0825816	220949	0	0	not_regulated	FALSE	0.322457	0.396477	0.0825816	0.982609	0.671747	1.14444	1.15308	1.5365	1.01022	0.865626	0.000618595	0.000420606	0.000532285	0.000521047	0.000346746
SLP76.CD4	SLP76	LAMP1	LAMP1	B3KRY3;A0A024RDY3;P11279-2;P11279	0.000520617	1.30455	0.0760163	227875	0	0	not_regulated	FALSE	0.528657	0.257451	0.104747	0.392854	0.0760163	0.69338	1.09676	1.2175	0.769902	1.30455	0.000373386	0.000398568	0.000420199	0.000395613	0.000520617
SLP76.CD4	SLP76	SDF2L1	SDF2L1	Q86U75;Q9HCN8	0.000517998	1.34635	0.0981315	93770	0	0	not_regulated	FALSE	0.293352	0.195503	0.0981315	0.181442	0.985125	0.89442	1.20428	1.34635	1.3239	1.00467	0.000366746	0.000333241	0.00035382	0.000517998	0.000305293
SLP76.CD4	SLP76	EEF1D	EEF1D	E9PK01;A0A087X1X7;Q71RH4;Q9H7G6;D3DWK1;B2RAR6;E9PRY8;P29692;P29692-2;E9PPR1;E9PL12;E9PQ49;E9PI39;Q9BW34;P29692-3;E9PMW7;E9PIZ1;E9PL71;H0YCK7	0.000465478	1.31359	0.0862125	2198944	0	0	not_regulated	FALSE	0.254346	0.814132	0.0862125	0.532301	0.306122	1.15901	0.951644	1.31359	1.18887	0.776999	0.000465478	0.000257924	0.00033812	0.000455612	0.000231261
SLP76.CD4	SLP76	PSMB6	PSMB6	Q6IAT9;P28072	0.000408719	1.61361	0.0614325	173633	0	0	not_regulated	FALSE	0.995916	0.7562	0.0614325	0.705544	0.484797	0.999074	1.06745	1.61361	1.1279	1.30474	0.000379404	0.000273564	0.000392736	0.000408719	0.000367194
SLP76.CD4	SLP76	ITGAL	ITGAL	P20701;P20701-2;B2RAL6;P20701-3	0.00037167	1.30618	0.0787356	781978	0	0	not_regulated	FALSE	0.494758	0.121338	0.0787356	0.435781	0.484785	0.927726	1.30618	1.19239	0.920882	0.816949	0.00037167	0.000353139	0.000306164	0.000352038	0.00024255
SLP76.CD4	SLP76	BAX	BAX	Q07812-5;Q07812-7;Q07812-8;Q07812;Q07812-2;K4JQN1;A0A0C4MW46;A0A0C4MWS3;A0A0C4MVT1	0.000335663	1.43821	0.0956366	1475126	0	0	not_regulated	FALSE	0.276955	0.0956366	0.858334	0.603503	0.272811	0.505306	1.43821	1.02332	0.8929	0.790085	0.000174755	0.000335663	0.00022682	0.000294662	0.000202496
SLP76.CD4	SLP76	SPN	SPN	C9JUK7;A0A024R629;P16150	0.000329454	1.29365	0.0564247	314715	0	0	not_regulated	FALSE	0.549197	0.0564247	0.846581	0.976535	0.394784	0.945742	1.29365	1.02797	1.00617	0.861711	0.000324524	0.000299568	0.000226074	0.000329454	0.000219132
SLP76.CD4	SLP76	RPS7	RPS7	P62081;A0A2R8Y623;B5MCP9	0.000320084	1.74059	0.0922668	4006881	0	0	repressed	FALSE	0.275387	0.0922668	0.69111	0.227899	0.623464	1.36609	1.48397	0.861631	1.74059	1.01003	0.000263268	0.000192997	0.000106424	0.000320084	0.000144252
SLP76.CD4	SLP76	EIF6	EIF6	P56537	0.000287312	1.45056	0.0911759	795048	0	0	not_regulated	FALSE	0.414585	0.38074	0.814847	0.0911759	0.600869	0.869861	0.8278	1.12799	1.43429	1.45056	0.000182607	0.000117273	0.000151765	0.000287312	0.000225671
SLP76.CD4	SLP76	RPA1	RPA1	P27694	0.000256392	1.49132	0.0785331	685497	0	0	not_regulated	FALSE	0.851408	0.41965	0.292111	0.0785331	0.447473	0.974237	1.20437	1.44385	1.49132	1.26361	0.00017553	0.000146437	0.000166727	0.000256392	0.000168721
SLP76.CD4	SLP76	CAPN1	CAPN1	A0A024R5A3;A0A024R580;B2RDI5;P07384;B4DWH5	0.000253859	1.24232	0.0686189	669703	0	0	not_regulated	FALSE	0.167171	0.417304	0.388322	0.445978	0.0686189	0.683519	0.686064	1.24232	0.865475	1.23513	0.000189567	0.000128405	0.000220822	0.000229041	0.000253859
SLP76.CD4	SLP76	DNAJA1	DNAJA1	P31689;B7Z5C0;P31689-2;Q9NXZ8	0.000252917	2.52836	0.0565304	267927	0	0	repressed	FALSE	0.0565304	0.586636	0.146194	0.763695	0.310142	2.52836	0.564355	0.394713	0.817932	0.529202	0.000252917	3.80975e-05	2.53057e-05	7.80734e-05	3.9231e-05
SLP76.CD4	SLP76	GORASP2	GORASP2	B4DQF1;B4DEI4;B4DNR1;Q9H8Y8-2;Q9H8Y8;Q9H8Y8-3	0.000214614	1.72934	0.0817966	155721	0	0	not_regulated	FALSE	0.262447	0.442621	0.0817966	0.561899	0.112327	0.74939	1.72934	1.65767	0.887664	1.3466	0.00013781	0.000214614	0.000195374	0.000155764	0.000183518
SLP76.CD4	SLP76	PSMC1	PSMC1	Q53XL8;Q53HB3;P62191-2;P62191	0.000199489	1.565	0.0981409	536144	0	0	not_regulated	FALSE	0.416179	0.109553	0.79905	0.764163	0.0981409	0.741386	1.47814	0.83395	0.926196	1.565	0.00012752	0.000171575	9.19332e-05	0.000152014	0.000199489
SLP76.CD4	SLP76	CYRIB	CYRIB	Q68D08;A0A024R9G4;Q9NUQ9;Q9NUQ9-2;A0A1W2PRQ0	0.000154615	2.54361	0.0862767	1005854	0	0	repressed	FALSE	0.234388	0.126617	0.0318203	0.697458	0.0862767	0.666926	2.54361	0.429737	1.24936	1.51499	6.00724e-05	0.000154615	2.48084e-05	0.000107382	0.000101129
SLP76.CD4	SLP76	SDHB	SDHB	P21912;A0A087WXX8;A0A087WWT1	0.000149314	1.59551	0.083135	491118	0	0	not_regulated	FALSE	0.229904	0.083135	0.325037	0.538221	0.322492	1.59551	1.42974	1.3234	1.10371	1.25194	0.000149314	9.02951e-05	7.93762e-05	9.85607e-05	8.68267e-05
SLP76.CD4	SLP76	NASP	NASP	H0YDS9;E9PRH9;H0YF33;Q9P1N1;Q5T624;Q5T626;B4DS57;Q53H03;P49321-2;P49321-4;P49321;P49321-3;O95138	0.000144872	1.63051	0.085679	407993	0	0	not_regulated	FALSE	0.360381	0.085679	0.129093	0.32914	0.524789	1.19908	1.44883	1.31737	1.63051	1.18486	0.000111651	9.10404e-05	7.86172e-05	0.000144872	8.17615e-05
SLP76.CD4	SLP76	XRCC6	XRCC6	B1AHC9;A0A024R1N4;P12956;Q6IC76;B4E356;B4DE32;B2RDN9;P12956-2	0.000140396	1.67963	0.0779963	2269440	0	0	not_regulated	FALSE	0.779376	0.982085	0.0779963	0.223991	0.758369	0.963923	0.994171	1.33257	1.67963	1.04479	8.4437e-05	5.87702e-05	7.48131e-05	0.000140396	6.78251e-05
SLP76.CD4	SLP76	NCK1	NCK1	C9JVV5;C9J869;A0A0S2Z4D7;A0A0S2Z4E4;B2R6S4;A0A0S2Z4Y3;P16333;C9J0K5;C9K098;H7C5C7	0.000134519	6.26271	0.0782212	105351	0	0	not_regulated	FALSE	0.336624	0.0782212	0.461016	0.370322	0.336897	1.09339	6.26271	1.77348	1.0808	0.957636	3.48009e-05	0.000134519	3.61775e-05	3.28253e-05	2.25884e-05
SLP76.CD4	SLP76	CCT2	CCT2	F8VQ14;F5GWF6;V9HW96;P78371;P78371-2	0.000130616	1.6471	0.0770753	2080738	0	0	not_regulated	FALSE	0.794981	0.0770753	0.829117	0.700561	0.349565	0.917637	1.6471	0.919808	1.22429	0.712519	0.000102597	0.000124276	6.59109e-05	0.000130616	5.90374e-05
SLP76.CD4	SLP76	GOT2	GOT2	B3KUZ8;A0A024R6W0;P00505;P00505-2;A8K482	0.000129238	1.78785	0.0544526	919908	0	0	induced	FALSE	0.0805058	0.661655	0.304482	0.896869	0.0544526	0.383795	1.22445	0.616216	1.17454	1.78785	3.74359e-05	8.05999e-05	3.8523e-05	0.000109321	0.000129238
SLP76.CD4	SLP76	RPN2	RPN2	B2RE46;P04844-2;P04844;B4DJL0	0.000127723	1.59104	0.063034	1088631	0	0	repressed	FALSE	0.723355	0.063034	0.284961	0.707774	0.579418	1.09009	1.59104	0.571979	0.833674	1.0911	0.000127723	0.000125805	4.29524e-05	9.3208e-05	9.47423e-05
SLP76.CD4	SLP76	LRRC59	LRRC59	Q96AG4	9.10751e-05	1.5121	0.0998985	533752	0	0	not_regulated	FALSE	0.752806	0.0998985	0.276942	0.669942	0.510432	1.08596	1.5121	1.26882	1.16239	1.06869	8.91685e-05	8.37888e-05	6.67724e-05	9.10751e-05	6.5031e-05
SLP76.CD4	SLP76	RPS2	RPS2	H0YEN5;Q8J014;E9PQD7;Q8N5L9;Q6IPX5;Q3KQT6;P15880;H3BNG3;H0YE27;O60249;Q8NI62;Q9BSW5;D3DU83;E9PPT0;Q8NI61;E9PMM9	8.59364e-05	1.92146	0.0573814	3291056	0	0	not_regulated	FALSE	0.51246	0.406017	0.0573814	0.108624	0.53924	1.02942	1.16185	1.92146	1.63727	0.715126	5.6624e-05	4.31286e-05	6.77389e-05	8.59364e-05	2.91515e-05
SLP76.CD4	SLP76	ALDH9A1	ALDH9A1	B4DE91;B4DX14;P49189;P49189-3;B4DYY1;P49189-2	8.2684e-05	1.95789	0.0983301	394026	0	0	not_regulated	FALSE	0.887971	0.312912	0.51281	0.847888	0.0983301	0.934077	0.765818	1.07053	1.118	1.95789	5.32288e-05	2.94507e-05	3.90986e-05	6.07932e-05	8.2684e-05
SLP76.CD4	SLP76	CAPN2	CAPN2	B4E1R7;B2RCM3;Q59EF6;P17655	8.06901e-05	1.86237	0.0525026	590882	0	0	not_regulated	FALSE	0.792241	0.587535	0.0826062	0.0525026	0.194496	0.863075	1.24207	1.86237	1.75463	1.43604	4.15944e-05	4.03961e-05	5.75242e-05	8.06901e-05	5.1289e-05
SLP76.CD4	SLP76	SUGT1	SUGT1	A8K7W3;A8K5T7;Q9Y2Z0-2;Q9Y2Z0	7.58727e-05	1.24344	0.0917229	327940	0	0	not_regulated	FALSE	0.0322191	0.0917229	0.459604	0.328781	0.389136	0.716868	1.24344	0.982569	0.821097	0.988583	6.48175e-05	7.58727e-05	5.69397e-05	7.08429e-05	6.62424e-05
SLP76.CD4	SLP76	STRAP	STRAP	B0AZV0;Q9Y3F4;Q9Y3F4-2;H0YH33	7.36382e-05	1.61882	0.0974273	618245	0	0	not_regulated	FALSE	0.405893	0.476967	0.354036	0.0974273	0.397838	1.02445	1.11107	1.19417	1.61882	1.15726	4.88366e-05	3.5744e-05	3.64855e-05	7.36382e-05	4.08843e-05
SLP76.CD4	SLP76	XRCC5	XRCC5	P13010;Q53T09	5.99111e-05	1.83906	0.0932931	1587495	0	0	not_regulated	FALSE	0.0932931	0.956791	0.308194	0.406578	0.612952	1.58929	1.03557	1.30871	1.83906	0.830691	5.42584e-05	2.38588e-05	2.86355e-05	5.99111e-05	2.10171e-05
SLP76.CD4	SLP76	ACTN1	ACTN1	A0A024R694;P12814-2;P12814;P12814-3;P12814-4;H9KV75;B7Z565;Q86TX4	5.57188e-05	2.11624	0.0967901	56532	0	0	repressed	FALSE	0.0967901	0.428402	0.218973	0.145287	0.623654	2.11624	1.52422	0.819911	1.5091	1.28109	5.57188e-05	2.70826e-05	1.38358e-05	3.79144e-05	2.49969e-05
SLP76.CD4	SLP76	IVL	IVL	B4DWR5;B4DU44;P07476	5.05072e-05	3.94883	0.086696	NA	0	0	not_regulated	FALSE	0.699274	0.382097	0.38131	0.33181	0.086696	0.920708	1.18837	1.15655	0.508007	3.94883	1.58905e-05	1.38412e-05	1.27932e-05	8.36629e-06	5.05072e-05
SLP76.CD4	SLP76	CSK	CSK	Q53EL3;B5BU52;B2R6Q4;A8K3B6;P41240;H3BUM9;B4DP99;B4DMZ0	4.2534e-05	2.09965	0.0605633	869046	0	0	not_regulated	FALSE	0.256963	0.0605633	0.238152	0.428459	0.190968	1.31877	1.78785	1.27746	2.09965	1.41009	2.79968e-05	2.5614e-05	1.73814e-05	4.2534e-05	2.21849e-05
SLP76.CD4	SLP76	IDE	IDE	A0A3B3ISG5;P14735;B7Z7W6;B3KSB8;Q59GA5;P14735-2	3.95708e-05	4.44801	0.0521548	47090	0	0	not_regulated	FALSE	0.553201	0.406455	0.511735	0.0521548	0.148174	0.861392	0.796689	2.14999	1.54336	4.44801	1.03405e-05	6.45407e-06	1.65415e-05	1.76789e-05	3.95708e-05
SLP76.CD4	SLP76	USP5	USP5	A0A140VJZ1;P45974-2;P45974	3.51248e-05	1.26405	0.0842061	319322	0	0	not_regulated	FALSE	0.419165	0.0842061	0.249768	0.267524	0.591601	0.907616	1.26405	1.1549	0.805122	0.969989	3.51248e-05	3.30129e-05	2.86454e-05	2.97318e-05	2.78195e-05
SLP76.CD4	SLP76	VCL	VCL	B4E3Q9;B3KXA2;A0A384NYN5;A0A024QZN4;V9HWK2;P18206-2;P18206	3.35925e-05	1.81621	0.0653941	353206	0	0	not_regulated	FALSE	0.455058	0.369211	0.917981	0.311469	0.0653941	0.880565	1.1508	0.935649	1.81621	1.25798	1.70683e-05	1.50534e-05	1.16236e-05	3.35925e-05	1.80705e-05
SLP76.CD4	SLP76	MYL12A	MYL12A|MYL12B|MYL9	J3QRS3;P19105;O14950;Q53HL1;Q2F834;Q71U02;Q6IBG1;A0A384NY64;P24844	0.348316	1.26547	0.184892	7399917	0	0	repressed	FALSE	0.184892	0.351711	0.0347344	0.404842	0.0597236	1.26547	0.644551	0.428437	0.517225	0.450373	0.348316	0.119724	0.0755796	0.135846	0.0918675
SLP76.CD4	SLP76	PCCA	PCCA	P05165;B2RDE0;P05165-2;P05165-3;A0A1B0GU58;A0A1B0GWI4;A0A1B0GUX9;A0A1B0GWA1	0.188641	1.18578	0.177411	5739	0	0	not_regulated	FALSE	0.00130024	0.855387	0.177411	0.297842	0.398773	0.780947	1.03374	1.18578	0.610547	0.795301	0.188641	0.168512	0.183577	0.140728	0.142369
SLP76.CD4	SLP76	PCCB	PCCB	E9PDR0;Q59GV0;P05166;C9JQS9;E7EX59;P05166-2;E7ETT1;E7ETT4;E7EUY3;A0A1B2JLU8;B7Z8A8;E9PEC3;F8WBI9;B7Z7U9	0.142723	1.1627	0.177841	4566	0	0	not_regulated	FALSE	0.0053001	0.756302	0.177841	0.296098	0.328546	0.798198	1.06068	1.1627	0.609959	0.793704	0.142723	0.127989	0.133244	0.104071	0.105175
SLP76.CD4	SLP76	UBA52	UBA52|RPS27A|UBB|UBC	J3QS39;J3QTR3;F5H6Q2;Q3MIH3;F5GYU3;F5H2Z3;A0A248RGE3;F5H265;Q5UGI3;B4DV12;F5H388;Q5RKT7;B2RDW1;F5H747;F5GXK7;J3QKN0;Q5U5U6;Q5PY61;Q9UFQ0;Q96C32;Q96MH4;L8B4I8;L8B196;Q96H31;L8B4R0;A8K674;L8B4Z6;L8B4M0;L8B4J3;Q66K58;Q59EM9;P62987;P62979;P0CG47;P0CG48;M0R1V7;Q49A90;M0R1M6;M0R2S1;A0A2R8Y422;J3QSA3;F5GZ39;Q8WYN9	0.0878816	1.42276	0.122502	27406120	0	0	repressed	FALSE	0.122502	7.65817e-06	1.87369e-08	0.0502709	0.0386493	1.42276	0.37175	0.378605	0.374903	0.530376	0.0878816	0.0154961	0.0149882	0.0220969	0.0242783
SLP76.CD4	SLP76	ACTN4	ACTN4	A0A0S2Z3G9;O43707;O43707-2;Q96BG6;B4E337;F5GXS2;O43707-3	0.0552847	1.57031	0.128582	3643737	0	0	repressed	FALSE	0.128582	0.221294	0.000950687	0.514249	0.723125	1.57031	0.519199	0.496928	0.671938	0.834662	0.0552847	0.0123356	0.0112128	0.0225735	0.0217772
SLP76.CD4	SLP76	PC	PC	A0A024R5C5;P11498;A0A494C016	0.0462151	1.29877	0.141284	NA	0	0	not_regulated	FALSE	0.542558	0.246326	0.141284	0.25679	0.926662	0.941916	1.29877	1.28993	0.684348	0.985478	0.0462151	0.0430039	0.0405635	0.0320403	0.0358334
SLP76.CD4	SLP76	ENO1	ENO1	A0A024R4F1;P06733;A0A2R8Y6G6;E2DRY6;P06733-2	0.0242076	2.03128	0.133171	37222650	0	0	not_regulated	FALSE	0.93951	0.654057	0.857717	0.456787	0.133171	1.04741	0.535207	0.905029	2.03128	2.02121	0.0130813	0.00451089	0.00724429	0.0242076	0.0187076
SLP76.CD4	SLP76	GAPDH	GAPDH	V9HVZ4;P04406;P04406-2;Q2TSD0;E7EUT5;Q0QET7;A4UCT1	0.0171611	1.69782	0.174358	38577440	0	0	not_regulated	FALSE	0.459129	0.433595	0.27885	0.47191	0.174358	0.693113	0.621542	0.592666	1.69782	1.36358	0.00734189	0.00444304	0.00402358	0.0171611	0.0107042
SLP76.CD4	SLP76	TPI1	TPI1	V9HWK1;P60174-1;P60174;Q53HE2;B4DUI5;Q2QD09;P60174-4	0.0114462	1.97877	0.174145	26749369	0	0	not_regulated	FALSE	0.99087	0.729256	0.845516	0.450172	0.174145	1.00719	0.680154	0.886948	1.97877	1.90454	0.00610561	0.00278248	0.003446	0.0114462	0.00855613
SLP76.CD4	SLP76	PPIA	PPIA	V9HWF5;A8K486;P62937;Q71V99;B2RE56;P62937-2;B4DM82;F8WE65;C9J5S7	0.00920882	2.31832	0.177865	30828682	0	0	not_regulated	FALSE	0.943892	0.705682	0.634561	0.440456	0.177865	1.04454	0.656849	0.780026	2.31832	1.81616	0.00434819	0.00184525	0.00208109	0.00920882	0.00560283
SLP76.CD4	SLP76	PGK1	PGK1	V9HWF4;P00558;P00558-2;B4E1H9;B4DHM5	0.00846532	2.34338	0.147574	22243969	0	0	not_regulated	FALSE	0.69547	0.68322	0.982418	0.441487	0.147574	1.30006	0.555919	1.01289	2.34338	2.18039	0.0049217	0.00142027	0.00245761	0.00846532	0.00611727
SLP76.CD4	SLP76	MVP	MVP	X5D2M8;Q14764;X5D7K9;B4DDR2;B4DP93;B4DXN0;X5DNU0;X5D7S8	0.00548816	1.27526	0.157349	2113248	0	0	not_regulated	FALSE	0.0763212	0.157349	0.202483	0.316201	0.843677	0.845072	1.27526	1.20712	0.764767	0.973159	0.00538908	0.00548816	0.00493366	0.0046537	0.00459911
SLP76.CD4	SLP76	LDHA	LDHA	V9HWB9;P00338;P00338-3;B4DJI1;P00338-4;P00338-5;P00338-2	0.00470267	2.20846	0.110158	19454497	0	0	not_regulated	FALSE	0.914937	0.569688	0.748034	0.414772	0.110158	1.0417	0.625968	0.849177	2.20846	1.78126	0.0023246	0.00094268	0.00121452	0.00470267	0.00294581
SLP76.CD4	SLP76	RPS27	RPS27	P42677;A4D1G5	0.00464656	1.33915	0.165015	2842212	0	0	not_regulated	FALSE	0.557831	0.165015	0.864695	0.630075	0.626823	1.20425	1.33915	1.07238	0.878501	0.92613	0.00464656	0.00348698	0.00265194	0.00323449	0.00264824
SLP76.CD4	SLP76	PSMA6	PSMA6	A0A140VK44;G3V5Z7;P60900;G3V295;P60900-2;G3V3I1	0.00328264	1.25181	0.19622	2340240	0	0	repressed	FALSE	0.19622	0.189614	0.00663949	0.887674	0.912405	1.25181	0.72465	0.663069	0.955715	1.02073	0.00328264	0.00128238	0.0011144	0.00239145	0.00198364
SLP76.CD4	SLP76	PSMB1	PSMB1	Q53FT8;A0A140VK45;P20618;Q59GN1	0.00327564	1.15094	0.199598	2619168	0	0	repressed	FALSE	0.199598	0.111403	0.0856047	0.553122	0.720964	1.15094	0.654724	0.746201	1.08717	1.05327	0.00327564	0.0012575	0.00136113	0.00295249	0.00222155
SLP76.CD4	SLP76	CALML5	CALML5	Q9NZT1;Q53H37	0.0029103	6.39713	0.182811	16549	0	0	not_regulated	FALSE	0.50238	0.336498	0.632342	0.823736	0.182811	1.29163	0.431132	1.55299	0.818802	6.39713	0.000792903	0.000178607	0.000611011	0.000479633	0.0029103
SLP76.CD4	SLP76	VDAC2	VDAC2	A0A0A0MR02;A0A024QZT0;A0A024QZN9;P45880-2;P45880;P45880-1;Q5JSD2;Q5JSD1;B4DKM5	0.00246837	1.80785	0.151651	1749006	0	0	repressed	FALSE	0.151651	0.0915086	0.0283418	0.323017	0.113138	1.80785	0.470547	0.444024	0.497272	0.55642	0.00246837	0.000433566	0.000388554	0.000647871	0.000563013
SLP76.CD4	SLP76	RPL8	RPL8	E9PKZ0;P62917;E9PP36;G3V1A1;B4DVG7;E9PKU4	0.00198807	1.30586	0.172821	2275445	0	0	not_regulated	FALSE	0.873147	0.372507	0.685892	0.172821	0.398714	1.07114	1.23989	1.14653	1.30586	0.696786	0.00170896	0.00133498	0.00117238	0.00198807	0.000823862
SLP76.CD4	SLP76	IGKC	IGKC	Q0KKI6;Q5EFE6;V9HW34;Q6PJF2;Q7Z3Y4;Q6PIL8;Q6P5S8;Q6GMX0;Q8TCD0;P01834;A0A4P8J4D6;A0A4P8J2G1;P0DOX7;S6AWD6;S6BGE9;S6AWD3;S6B2C3;S6B294;S6AWE3;Q569I7	0.00186938	3.02522	0.181938	140347	0	0	not_regulated	FALSE	0.677684	0.599315	0.475287	0.706869	0.181938	0.766984	0.77881	0.468847	0.758203	3.02522	0.000639526	0.000438237	0.000250554	0.000603262	0.00186938
SLP76.CD4	SLP76	NCL	NCL	B3KTP9;A0A024R4A0;P19338;B3KM80;Q6ZS99;H7BY16;Q9BQ02	0.00184647	1.31363	0.178191	2432786	0	0	not_regulated	FALSE	0.854602	0.178191	0.407254	0.342746	0.571295	1.05073	1.31363	1.1648	1.20042	0.90916	0.00169378	0.00142903	0.00120341	0.00184647	0.00108611
SLP76.CD4	SLP76	RPL10	RPL10	F8W7C6;A0A087WV22;X1WI28;X5D2T3;P27635;H7C123;X5D7P1;H7C2C5	0.00176106	1.60107	0.110578	54108	0	0	repressed	FALSE	0.110578	0.299919	0.0532764	0.543732	0.472663	1.60107	0.61469	0.382882	0.67434	0.603466	0.00176106	0.000456272	0.000269914	0.000707765	0.000491909
SLP76.CD4	SLP76	DPP4	DPP4	P27487	0.00172746	1.12377	0.178722	1064019	0	0	not_regulated	FALSE	0.0525895	0.306451	0.178722	0.294018	0.303173	0.886433	1.12377	1.09018	0.849425	0.771476	0.00172746	0.0014779	0.00136163	0.00157955	0.00111417
SLP76.CD4	SLP76	GANAB	GANAB	V9HWJ0;B4DJ30;Q14697;Q14697-2;F5H6X6;B4DSM6;A0A024R592;B4DIW2;E9PKU7;B4DZ53	0.00169946	1.37055	0.182052	18456	0	0	not_regulated	FALSE	0.231605	0.489622	0.182052	0.292235	0.533324	1.29256	1.21712	1.37055	1.30414	1.0922	0.00169946	0.00107994	0.00115493	0.00163618	0.00106422
SLP76.CD4	SLP76	HSPB1	HSPB1	V9HW43;P04792;B4DL87	0.00159722	5.82434	0.107707	6592	0	0	not_regulated	FALSE	0.835109	0.22673	0.912679	0.142954	0.107707	0.904262	0.272925	1.10836	0.341758	5.82434	0.000334613	6.81548e-05	0.000262861	0.000120675	0.00159722
SLP76.CD4	SLP76	RPL34	RPL34	A0A024RDH8;P49207;Q5MK14	0.00156062	1.33019	0.193282	1699008	0	0	repressed	FALSE	0.193282	0.785603	0.86535	0.192983	0.0613932	1.33019	0.945581	0.927705	0.753737	0.714183	0.00156062	0.000748665	0.000697576	0.000843823	0.000620958
SLP76.CD4	SLP76	CD3E	CD3E	E9PSH8;P07766;B4DVW0	0.00156057	1.26983	0.167132	1133048	0	0	repressed	FALSE	0.243669	0.00315751	0.167132	0.263586	0.229479	1.26983	0.537003	1.24358	1.18173	0.346901	0.00156057	0.00044537	0.000979514	0.00138581	0.000315946
SLP76.CD4	SLP76	PPP1CA	PPP1CA	A0A140VJS9;P62136;P62136-2;B3KXM2;E9PMD7;P62136-3	0.00151603	1.98843	0.168583	1204974	0	0	repressed	FALSE	0.168583	0.126149	0.0886552	0.904348	0.617556	1.98843	0.581	0.264406	1.08202	0.714908	0.00151603	0.000298937	0.000129202	0.000787192	0.000403941
SLP76.CD4	SLP76	TALDO1	TALDO1	A0A140VK56;P37837;F2Z393	0.00146603	2.23852	0.114366	2794020	0	0	not_regulated	FALSE	0.964442	0.607996	0.946197	0.497852	0.114366	1.03074	0.35859	1.03397	2.19495	2.23852	0.000721469	0.000169384	0.00046385	0.00146603	0.00116118
SLP76.CD4	SLP76	RPS13	RPS13	J3KMX5;P62277	0.00131711	1.85862	0.136183	4765695	0	0	repressed	FALSE	0.136183	0.697314	0.251103	0.173093	0.153799	1.85862	0.963542	0.56163	1.68201	0.692224	0.00131711	0.000460793	0.000255081	0.00113738	0.000363534
SLP76.CD4	SLP76	HLA-C	HLA-C|HLA-Cw|HLA-C*04|NA|HLA-CW|HLC-C|HLA	A0A4P2STQ5;V5LE67;S5S0F8;S5DN45;S5DHN5;Q5R1M2;I2GUK6;G9MD22;G9G816;F5A503;E3Q0Y1;E3Q0Y0;D8MIV9;D7GMU9;C7EW72;A0A481SW80;A0A3Q9WY52;A0A2Z5ZN05;A0A2Z5XAF7;A0A1C3L6K3;A0A1C3L6D2;A0A0Y0UX29;A0A0G3EK94;A0A0G3EHL4;F2QL94;D7GM41;I1XV05;A6H582;Q8HWE9;Q707T8;Q707T7;D0F1S2;A0A0P1GLR6;V5NQX0;V5NSV6;V5NQW9;V5NQT8;F6IQG6;F6IQG5;F6IQG4;F6IQG3;F6IQG1;F6IQG0;F6IQF9;F6IQF8;F6IQF6;F6IQF5;F6IQF3;A0A4Y5T945;A0A3Q9BI…	0.00130465	1.47873	0.197955	347494	0	0	repressed	FALSE	0.197955	0.549979	0.835928	0.529872	0.193622	1.47873	1.07507	0.960108	1.20884	0.446682	0.00130465	0.000640097	0.000542902	0.0010177	0.000292059
SLP76.CD4	SLP76	FLNA	FLNA	P21333-2;P21333;Q60FE6;Q60FE5;A6NDY9;A0A087WWY3;Q8TES4	0.00110708	2.05896	0.17698	794199	0	0	repressed	FALSE	0.17698	0.556294	0.0530287	0.736095	0.596937	2.05896	0.804883	0.371595	0.8303	0.74486	0.00110708	0.000292058	0.000128056	0.000426004	0.000296807
SLP76.CD4	SLP76	RACK1	RACK1	E9KL35;P63244;D6RHH4;J3KPE3;D6RFX4;B4DVD2;D6R9Z1;D6RAC2;H0Y8W2;D6R9L0;H0YAF8;H0YAM7;D6REE5;D6RBD0;D6RFZ9	0.00105841	1.91101	0.148314	3763210	0	0	not_regulated	FALSE	0.538511	0.593689	0.315055	0.497812	0.148314	0.741525	0.855702	0.755079	1.91101	1.44816	0.000430397	0.000335175	0.000280889	0.00105841	0.000622915
SLP76.CD4	SLP76	S100A11	S100A11	V9HWH9;B2R5H0;P31949	0.00100079	2.85228	0.152556	6735377	0	0	not_regulated	FALSE	0.240099	0.329715	0.446707	0.347238	0.152556	1.23337	1.23975	0.924899	1.27286	2.85228	0.000583948	0.000396115	0.000280656	0.000575054	0.00100079
SLP76.CD4	SLP76	RCN2	RCN2	Q14257;Q14257-2;A8MXP8	0.000981069	1.45265	0.158754	73242	0	0	repressed	FALSE	0.158754	0.132472	0.0304131	0.263894	0.0183021	1.45265	0.583955	0.33467	0.41982	0.33822	0.000981069	0.000266149	0.000144862	0.000270552	0.000169281
SLP76.CD4	SLP76	RAB7A	RAB7A	A0A158RFU6;P51149;C9J592;C9J8S3;B4DPH9;C9IZZ0;C9J4V0	0.000951133	1.40902	0.105866	1786002	0	0	not_regulated	FALSE	0.141273	0.105866	0.340094	0.706257	0.936497	1.25211	1.40902	1.2103	0.867128	1.02317	0.000951133	0.000722309	0.000589237	0.000628537	0.000575993
SLP76.CD4	SLP76	SET	SET|SETSIP	A0A0C4DFV9;B2RCX0;A0A024R895;Q5VXV3;A0A087X027;Q01105-3;Q01105-4;Q01105-2;Q01105;P0DME0	0.000942556	1.65122	0.124588	19597	0	0	not_regulated	FALSE	0.450662	0.124588	0.126282	0.675333	0.189641	0.725004	1.54997	0.564872	1.49332	1.65122	0.000479563	0.000691886	0.000239472	0.000942556	0.000809432
SLP76.CD4	SLP76	RPL13	RPL13	Q6NZ55;A8K4C8;P26373;J3QSB4;P26373-2	0.000880425	1.92602	0.147988	2646148	0	0	not_regulated	FALSE	0.392034	0.390708	0.147988	0.825121	0.688571	1.32508	1.4353	1.92602	0.893024	1.13597	0.000880425	0.000643573	0.000820179	0.000566188	0.000559351
SLP76.CD4	SLP76	ATP5F1D	ATP5F1D	P30049	0.000836342	1.33168	0.105635	550639	0	0	not_regulated	FALSE	0.397494	0.105635	0.344623	0.352872	0.201278	0.726439	1.33168	0.632395	0.770969	0.472426	0.000676051	0.000836342	0.000377196	0.000684644	0.000325824
SLP76.CD4	SLP76	PSMB4	PSMB4	A0A140VK46;P28070;B4DFL3	0.000822023	1.48124	0.146551	1283416	0	0	not_regulated	FALSE	0.753081	0.773468	0.744104	0.193042	0.146551	0.860264	1.05648	1.07881	1.22176	1.48124	0.000606572	0.000502708	0.000487521	0.000822023	0.000774008
SLP76.CD4	SLP76	SPTAN1	SPTAN1	A0A384P5S9;A0A024R889;Q13813-3;Q13813;A0A0D9SF54;A0A0D9SGF6;Q13813-2;B4DGT1;B4DTV8	0.000763419	2.95839	0.122509	2431	0	0	repressed	FALSE	0.122509	0.854245	0.385613	0.519344	0.476614	2.95839	1.07573	0.678514	0.671666	0.611333	0.000763419	0.000187334	0.000112218	0.00016539	0.000116911
SLP76.CD4	SLP76	SNAP23	SNAP23	H3BNE1;H3BR18;H3BM38;H3BPJ0;A0A024R9R8;A8K287;O00161-2;O00161;H3BNG6;H3BU94;H3BR99;H3BV99;H3BP15;H3BQY9	0.000749364	1.28114	0.153119	187300	0	0	not_regulated	FALSE	0.787658	0.55879	0.153119	0.310494	0.858515	1.03336	0.912518	1.28114	0.710044	1.02231	0.000749364	0.000446567	0.000595436	0.00049133	0.000549403
SLP76.CD4	SLP76	ANXA5	ANXA5	V9HWE0;P08758;D6RBL5;E9PHT9;D6RBE9	0.000737383	1.68911	0.194725	4346997	0	0	not_regulated	FALSE	0.998638	0.478335	0.558746	0.665886	0.194725	0.999106	1.39404	0.749484	1.65247	1.68911	0.000467221	0.00043994	0.000224632	0.000737383	0.000585379
SLP76.CD4	SLP76	PEBP1	PEBP1	A0A0K0K1J6;D9IAI1;P30086;V9HW05;B4DRT4	0.000721637	2.15856	0.165032	2192231	0	0	induced	FALSE	0.229053	0.370162	0.229111	0.483124	0.165032	0.546511	1.50334	0.474759	1.88741	2.15856	0.000218979	0.000406506	0.00012192	0.000721637	0.000640971
SLP76.CD4	SLP76	TMPO	TMPO	A0A024RBE7;P42167;G5E972;A0A024RBH7;Q59G12;P42167-2;H0YJH7;P42167-3;P42166	0.000703508	1.13279	0.137513	872085	0	0	not_regulated	FALSE	0.25226	0.137513	0.333632	0.276034	0.233626	0.623237	1.13279	0.87984	0.691383	0.420879	0.000573545	0.000703508	0.000518938	0.000607128	0.000287038
SLP76.CD4	SLP76	M6PR	M6PR	H0YGT2;Q96AH2;Q6I9U3;Q53GY9;P20645	0.000690032	1.13791	0.102795	277288	0	0	not_regulated	FALSE	0.295061	0.412198	0.102795	0.710917	0.804184	0.909309	1.13791	1.10431	0.95836	0.958191	0.000686126	0.000579435	0.000534049	0.000690032	0.000535814
SLP76.CD4	SLP76	PPP1R12A	PPP1R12A	B2RAH5;O14974-4;O14974;O14974-5;O14974-3;O14974-2;F8VZN8;A0A024RBF1	0.000609556	1.96856	0.152938	107018	0	0	repressed	FALSE	0.152938	0.463754	0.141068	0.500638	0.347831	1.96856	0.564017	0.332997	0.467264	0.532394	0.000609556	0.000117859	6.60852e-05	0.000138063	0.000122171
SLP76.CD4	SLP76	PTPRC	PTPRC	P08575-4;P08575-9;P08575-10;P08575-8;P08575-7;P08575-5;P08575-6;P08575;M3ZCP1;A0A075B788;Q6PJK7;B4E0V3;B4DSZ5;E9PKH0	0.000604844	1.35637	0.167764	1612036	0	0	not_regulated	FALSE	0.385916	0.167764	0.638601	0.797155	0.388096	0.869994	1.35637	1.07735	0.947792	0.756774	0.000574879	0.000604844	0.000456265	0.000597615	0.000370592
SLP76.CD4	SLP76	S100A14	S100A14	Q9HCY8	0.000536528	2.03994	0.186297	NA	0	0	repressed	FALSE	0.461679	0.0935841	0.421907	0.339253	0.186297	1.25824	0.476987	0.364457	0.432682	2.03994	0.000446548	0.00011424	8.28991e-05	0.000146528	0.000536528
SLP76.CD4	SLP76	TRA	TRA|TRAC	A0N8L7;Q6P4I7;A0A0C4ZLG8;Q8WUD0;Q6NSA6;Q2YD82;Q6NSA0;Q6P4G7;Q6PIP7;P0DSE1;Q6NSA1;Q6NS93;Q6IRV4;Q6IPR8;P01848;K7N5N2;K7N5M3	0.000523395	1.37786	0.185892	96670	0	0	not_regulated	FALSE	0.0841093	0.185892	0.496441	0.637543	0.325745	0.671838	1.37786	0.924147	0.82721	0.690574	0.000378166	0.000523395	0.000333394	0.000444306	0.00028807
SLP76.CD4	SLP76	PNP	PNP	V9HWH6;Q8N7G1;P00491;G3V5M2	0.000512963	1.86758	0.181123	2111373	0	0	not_regulated	FALSE	0.415439	0.746035	0.517484	0.790123	0.181123	0.320544	1.08122	0.59176	1.32782	1.86758	0.000118802	0.000270432	0.000140566	0.000469595	0.000512963
SLP76.CD4	SLP76	SPTBN1	SPTBN1	D6W5C0;B2ZZ89;A0A087WUZ3;Q01082;K9MS24;Q01082-3;Q01082-2	0.000490906	3.26958	0.119883	247472	0	0	repressed	FALSE	0.119883	0.414309	0.339429	0.641097	0.799379	3.26958	1.36873	0.583373	0.690153	0.8689	0.000490906	0.000138685	5.61373e-05	9.88781e-05	9.66819e-05
SLP76.CD4	SLP76	DAZAP1	DAZAP1	K7EQ02;K7EQ55;K7EK33;A0A0S2Z569;Q96EP5-2;Q96EP5;Q5IRN2;Q5IRN4	0.000489295	1.24975	0.196165	197883	0	0	not_regulated	FALSE	0.196165	0.547999	0.714924	0.397198	0.432075	1.24975	0.996088	1.02897	0.848244	1.09191	0.000489295	0.000263179	0.000258196	0.000316896	0.000316815
SLP76.CD4	SLP76	LRRFIP2	LRRFIP2	A0A024R2K4;Q9Y608-4;Q9Y608;A0A1S5UZ17;Q9Y608-2;Q9Y608-5;C9JSU1	0.000476933	1.81022	0.150626	NA	0	0	repressed	FALSE	0.150626	0.652617	0.0427935	0.512641	0.218806	1.81022	0.72528	0.230338	0.446261	0.358829	0.000476933	0.000128955	3.88945e-05	0.000112192	7.00619e-05
SLP76.CD4	SLP76	HBB	HBB|HBD	D9YZU5;C8C504;P68871;A0A481SHK9;Q8IUL9;Q0Z944;Q9BWV6;A0A2R8Y7R2;Q9GZL9;Q9UK54;B3VL86;A0N071;Q14473;P02042;B5ANL9;F8W6P5;Q6J1Z7;Q670S4;Q4F786;D1MGQ0;B2M1S8;Q8IZI0;Q3LR79;Q9BWU5;Q6V0K9;Q52MT0;E9NGZ5;B3VL05;B3VL31;Q4TWB7;A0A1B4WRL5;E9PFT6	0.000470118	1.49018	0.135583	27152	0	0	not_regulated	FALSE	0.815672	0.836962	0.79371	0.135583	0.522351	1.13753	1.16145	1.33561	1.49018	1.25231	0.000376081	0.000259134	0.000283007	0.000470118	0.000306833
SLP76.CD4	SLP76	LAMTOR1	LAMTOR1	H0YFI1;F5H479;F5GX19;F5H3Y3;Q6IAA8	0.00046122	1.1526	0.166903	392546	0	0	not_regulated	FALSE	0.240249	0.166903	0.496049	0.474194	0.21077	0.95256	1.0037	1.1526	0.97683	0.980497	0.00046122	0.000327963	0.00035768	0.000451318	0.000351829
SLP76.CD4	SLP76	HNRNPF	HNRNPF	A0A024R7T3;P52597;B4DKS8	0.000455118	1.40115	0.150319	1983438	0	0	not_regulated	FALSE	0.840526	0.646584	0.565526	0.150319	0.88273	1.06252	1.17804	1.26053	1.40115	0.96298	0.000361684	0.000270618	0.000275006	0.000455118	0.000242928
SLP76.CD4	SLP76	ANP32A	ANP32A|ANP32C	Q3KPI8;H0YN26;Q6PKH8;Q08AJ6;A0A384P5U2;P39687;O43423	0.000422822	1.7859	0.155667	3115139	0	0	not_regulated	FALSE	0.366977	0.726201	0.361227	0.704253	0.155667	0.48179	1.02365	0.635312	1.60799	1.7859	0.000132765	0.000190362	0.000112204	0.000422822	0.000364714
SLP76.CD4	SLP76	CD44	CD44	H0YE40;H0YD13;B4E2X0;H0Y2P0;B4DN59;A8K309;A0A385KNS5;P16070-18;P16070-12;P16070-14;P16070-13;P16070-11;P16070-10;P16070-16;P16070-8;P16070-17;P16070-6;P16070-4;P16070-3;P16070-7;P16070-5;P16070;J3KN83	0.000411424	1.43971	0.133613	908459	0	0	not_regulated	FALSE	0.592026	0.133613	0.600617	0.484829	0.255711	0.808412	1.43971	0.77704	0.812574	1.23187	0.000342328	0.000411424	0.000210888	0.000328338	0.000386585
SLP76.CD4	SLP76	NACA	NACA	F8W1N5;F8VZJ2;F8VNW4;B4DDI8;F8W0W4;H0YHX9;A0A024RB41;Q13765;E9PAV3-2;E9PAV3	0.00039257	1.49352	0.183534	1391050	0	0	not_regulated	FALSE	0.48542	0.477483	0.462392	0.183534	0.324249	1.00443	1.04277	0.936978	1.49352	1.10227	0.00027668	0.000193843	0.000165419	0.00039257	0.000225017
SLP76.CD4	SLP76	PSMC6	PSMC6	V9HW24;A0A087X2I1;P62333;H0YJS8;H0YJC0	0.000355403	1.20333	0.188843	657678	0	0	not_regulated	FALSE	0.321307	0.266039	0.188843	0.419205	0.627291	1.1588	1.20078	1.20333	0.902544	0.912551	0.000355403	0.00024853	0.000236535	0.000264136	0.000207414
SLP76.CD4	SLP76	SEPTIN6	SEPTIN6|SEPTIN11	B4DPT4;Q6NT82;Q541S4;Q548C9;B1AMS2;Q6B514;B4DZW0;Q8NFH9;Q14141-2;Q14141-4;Q14141;B4E049;Q8NFI2;Q8NFI0;Q14141-3;Q8NFI1;D6RDU5;D6RGI3;A0A384P5S0;D6RER5;Q9NVA2;Q9NVA2-2	0.00034492	1.33688	0.169326	833615	0	0	repressed	FALSE	0.211021	0.70628	0.169326	0.597191	0.388973	1.33688	0.89604	1.25142	1.22098	1.25207	0.00034492	0.000156012	0.000206931	0.000300595	0.000239399
SLP76.CD4	SLP76	CASP3	CASP3	C9JXR7;Q5HYI3;A8MVM1;P42574	0.000327405	2.65659	0.15916	307894	0	0	not_regulated	FALSE	0.385204	0.285695	0.256375	0.15916	0.381634	1.04448	0.988848	0.959655	2.65659	1.0889	0.0001349	8.61884e-05	7.94378e-05	0.000327405	0.000104225
SLP76.CD4	SLP76	DDB1	DDB1	Q16531;F5GY55;B7Z2A1;B4DSA8;B4DZP5	0.00031931	1.39281	0.121054	361831	0	0	not_regulated	FALSE	0.402052	0.121054	0.839671	0.264949	0.411676	1.16181	1.28321	1.06847	1.39281	1.18342	0.000279132	0.000208054	0.000164525	0.00031931	0.000210708
SLP76.CD4	SLP76	NME1	NME1	A0A384MTW7;P15531;P15531-2;E7ERL0	0.000308951	1.53064	0.103759	344533	0	0	not_regulated	FALSE	0.103759	0.701647	0.878914	0.360808	0.284943	1.33164	0.825827	0.956155	1.40789	1.53064	0.000306238	0.000128164	0.000140929	0.000308951	0.000260865
SLP76.CD4	SLP76	PAICS	PAICS	E9PBS1;A0A024RD93;P22234;P22234-2;B4DGX3;D6RF62	0.000306375	2.10621	0.126107	803109	0	0	not_regulated	FALSE	0.502571	0.126107	0.136998	0.579753	0.436732	0.725654	1.4897	2.10621	1.45301	1.70676	0.000160349	0.000222148	0.000298289	0.000306375	0.000279497
SLP76.CD4	SLP76	SEPTIN9	SEPTIN9	A0A0S2Z5A5;A0A024R8V0;Q9UHD8-7;Q9UHD8-2;Q9UHD8-5;Q9UHD8;K7EL40;A0A0S2Z5W9;A0A024R8Q0;Q9UHD8-4;Q9UHD8-9;Q9UHD8-3;Q9UHD8-8;K7EK18;K7ER52;K7EIE4;K7EQD7	0.000275416	1.33075	0.154084	1792378	0	0	not_regulated	FALSE	0.47683	0.555038	0.748658	0.187472	0.154084	1.26259	1.14542	1.06882	1.33075	1.24525	0.000273846	0.000167655	0.000148575	0.000275416	0.000200157
SLP76.CD4	SLP76	MLF2	MLF2	Q5U0N1;A8K1F4;Q15773;F5H0Y3	0.000252965	1.44614	0.147384	16784	0	0	not_regulated	FALSE	0.34748	0.373876	0.336931	0.147384	0.239007	1.18554	1.12865	1.31682	1.44614	1.42418	0.000217328	0.000139626	0.000154713	0.000252965	0.00019348
SLP76.CD4	SLP76	DOCK8	DOCK8	D3DRH1;A0A2X0SFD1;Q8NF50-3;Q8NF50;Q8NF50-4;Q8NF50-2;A2A369;E2J6M6	0.000237094	3.76329	0.125538	911	0	0	repressed	FALSE	0.125538	0.553712	0.102075	0.505697	0.28849	3.76329	1.41043	0.405857	0.378122	0.243512	0.000237094	5.99666e-05	1.6388e-05	2.27318e-05	1.13696e-05
SLP76.CD4	SLP76	CLTC	CLTC	A0A087WVQ6;Q00610-2;Q00610	0.000233953	1.25006	0.141774	1309069	0	0	not_regulated	FALSE	0.960943	0.141774	0.720604	0.444243	0.560014	1.00561	1.25006	1.04414	1.12465	0.899674	0.000219226	0.000183907	0.000145888	0.000233953	0.00014535
SLP76.CD4	SLP76	SERPINA12	SERPINA12	Q8IW75	0.000231646	2.53832	0.101161	NA	0	0	repressed	FALSE	0.416112	0.0713583	0.222615	0.578386	0.101161	0.831421	0.209306	0.709117	1.30165	2.53832	0.000102384	1.73939e-05	5.59662e-05	0.00015295	0.000231646
SLP76.CD4	SLP76	UGP2	UGP2	A0A087WYS1;E7EUC7;B4DUP2;Q16851;Q53QE9;A0A140VKE1;B2RAN1;Q16851-2;D6W5E6	0.000227695	2.75806	0.189074	1337710	0	0	not_regulated	FALSE	0.478983	0.393842	0.274814	0.189074	0.255313	1.15649	2.61177	1.3129	2.75806	1.8899	0.000100056	0.00015249	7.28003e-05	0.000227695	0.000121174
SLP76.CD4	SLP76	PSD4	PSD4	Q8NDX1-2;Q8NDX1;A0A024R521;Q59HG0;B3KN27	0.000209005	2.36528	0.163121	147942	0	0	repressed	FALSE	0.163121	0.739553	0.077158	0.589905	0.316075	2.36528	1.13486	0.557304	0.63945	0.739763	0.000209005	6.76739e-05	3.1562e-05	5.39174e-05	4.84436e-05
SLP76.CD4	SLP76	CMPK1	CMPK1	P30085;Q5T0D2;B4DDL4;P30085-3;B4DFW6	0.00020713	2.45688	0.103275	1048623	0	0	not_regulated	FALSE	0.194486	0.678399	0.448764	0.417641	0.103275	0.702954	1.05566	1.26844	2.45688	1.40415	6.21067e-05	6.29424e-05	7.18259e-05	0.00020713	9.19381e-05
SLP76.CD4	SLP76	RPS10	RPS10|RPS10P5	Q59GE4;P46783;A0A2R8Y6L3;F6U211;A0A2R8Y7H1;A0A2R8YFH6;A0A1W2PQS6;Q9NQ39	0.000201104	1.6269	0.187624	1492862	0	0	repressed	FALSE	0.187624	0.290869	0.134698	0.481831	0.247742	1.26852	0.815847	0.490278	1.6269	1.31539	0.000164327	7.13223e-05	4.07054e-05	0.000201104	0.00012628
SLP76.CD4	SLP76	PA2G4	PA2G4	A8K6Y1;Q6PIN5;A0A024RB85;Q05D08;Q9UQ80-2;Q9UQ80;F8VR77	0.000195141	1.38089	0.1606	2835047	0	0	not_regulated	FALSE	0.426271	0.278566	0.48433	0.1606	0.0717826	0.898263	1.03036	1.19289	1.38089	0.572633	0.000133028	0.000102976	0.000113224	0.000195141	6.28471e-05
SLP76.CD4	SLP76	ENO2	ENO2	Q6FHV6;P09104;A8K3B0;P09104-2;F5H0C8	0.000186167	3.35817	0.110148	741907	0	0	repressed	FALSE	0.168028	0.624976	0.647208	0.189652	0.110148	1.39619	0.758072	0.896593	3.35817	2.63433	8.11144e-05	2.97213e-05	3.33845e-05	0.000186167	0.00011342
SLP76.CD4	SLP76	LMAN1	LMAN1	Q53FS4;B2R774;A0A024R2A7;P49257	0.000179895	1.57577	0.114679	551324	0	0	not_regulated	FALSE	0.797766	0.114679	0.707898	0.913715	0.895054	0.891201	1.57577	0.931678	0.973982	1.04417	0.000150764	0.000179895	0.000101015	0.000157225	0.000130907
SLP76.CD4	SLP76	GDI2	GDI2	Q6IAT1;B4DLV7;P50395;P50395-2;Q5SX87;Q5SX86	0.000178231	1.72276	0.147503	3087035	0	0	not_regulated	FALSE	0.003381	0.515631	0.457361	0.802956	0.147503	0.564102	0.581662	0.798041	1.38343	1.72276	7.61612e-05	5.29971e-05	6.90558e-05	0.000178231	0.000172373
SLP76.CD4	SLP76	RAB14	RAB14	X6RFL8;A0A024R845;P61106	0.000173946	1.57411	0.182646	1765798	0	0	not_regulated	FALSE	0.464791	0.182646	0.555476	0.194988	0.37008	1.09906	1.57411	1.0872	1.38168	0.908326	0.000145005	0.000140153	9.19324e-05	0.000173946	8.8812e-05
SLP76.CD4	SLP76	ETFB	ETFB	P38117;P38117-2;M0QY67	0.000170807	1.89228	0.109428	1175136	0	0	repressed	FALSE	0.939381	0.0202343	0.649874	0.547884	0.109428	1.00339	0.595633	1.52681	1.34345	1.89228	0.000122214	4.89592e-05	0.000119188	0.000156142	0.000170807
SLP76.CD4	SLP76	TMED9	TMED9	B2R8A2;A0A024R7M0;Q9BVK6	0.000145426	1.36053	0.151108	628141	0	0	not_regulated	FALSE	0.55361	0.878069	0.151108	0.699138	0.674791	1.27402	0.918931	1.36053	1.03516	0.839341	0.000145426	7.07869e-05	9.95339e-05	0.000112751	7.10023e-05
SLP76.CD4	SLP76	DBNL	DBNL	B4DXL9;Q9UJU6;Q9UJU6-2;Q9UJU6-3;Q59FH4;H0Y5J4;B4DDU5;B4DKZ4;B4DDD6;Q9UJU6-5;Q9UJU6-4;Q9UJU6-6	0.000144911	2.13758	0.164137	1052910	0	0	not_regulated	FALSE	0.534289	0.283105	0.446438	0.164137	0.539677	1.3738	1.24281	0.966933	2.13758	1.03804	9.76006e-05	5.95853e-05	4.40276e-05	0.000144911	5.46528e-05
SLP76.CD4	SLP76	GGH	GGH	A8K335;Q92820	0.00013596	1.40834	0.195114	307536	0	0	not_regulated	FALSE	0.195114	0.494853	0.575108	0.467359	0.486541	1.14825	1.07973	0.817328	1.40834	0.85585	0.000116169	7.37182e-05	5.29968e-05	0.00013596	6.41685e-05
SLP76.CD4	SLP76	PDIA6	PDIA6	A0A384NPU5;Q15084-3;Q15084;Q15084-4;Q15084-5;Q15084-2	0.000132603	1.35032	0.103029	1794805	0	0	repressed	FALSE	0.103029	0.737534	0.326554	0.867005	0.624637	1.35032	0.734521	0.692525	1.17553	0.995839	0.000132603	4.86774e-05	4.35864e-05	0.000110154	7.2473e-05
SLP76.CD4	SLP76	PGM2	PGM2	Q4W5D6;E9PD70;E7ENQ8;Q96G03	0.000125759	1.84781	0.192223	331429	0	0	not_regulated	FALSE	0.297349	0.264405	0.192223	0.198953	0.465321	1.063	0.895461	1.84781	1.61977	1.0303	8.64909e-05	4.91686e-05	9.6359e-05	0.000125759	6.21256e-05
SLP76.CD4	SLP76	EIF3I	EIF3I	Q5U0F4;Q53HU7;Q13347;Q9P1D9	0.000125178	1.99249	0.159755	767552	0	0	not_regulated	FALSE	0.603704	0.580067	0.268225	0.324064	0.159755	1.03525	1.20624	1.11218	1.99249	1.25416	6.816e-05	5.3595e-05	4.69307e-05	0.000125178	6.11938e-05
SLP76.CD4	SLP76	MAGT1	MAGT1	B4DH58;A0A087WU53;Q9H0U3;A8MUP5;Q96SP2;Q9H0U3-2	0.000107833	1.43289	0.187867	127178	0	0	not_regulated	FALSE	0.358361	0.367319	0.335542	0.187867	0.282552	1.0461	1.43289	1.08787	1.19819	1.15743	9.86628e-05	9.12005e-05	6.57586e-05	0.000107833	8.08987e-05
SLP76.CD4	SLP76	PDIA4	PDIA4	A0A090N8Y2;P13667;A0A499FI48	0.000103125	2.69128	0.136001	1271267	0	0	not_regulated	FALSE	0.694509	0.589455	0.136001	0.456682	0.579072	1.26631	0.940883	1.26121	2.69128	1.29398	5.08506e-05	2.54975e-05	3.24594e-05	0.000103125	3.85082e-05
SLP76.CD4	SLP76	SERPINB5	SERPINB5	B4DWS9;A0A024R2B6;P36952	9.81684e-05	3.34538	0.102836	NA	0	0	not_regulated	FALSE	0.658192	0.102836	0.329005	0.343526	0.359249	1.1546	1.10672	1.12007	0.962541	3.34538	4.57181e-05	2.95733e-05	2.84249e-05	3.63684e-05	9.81684e-05
SLP76.CD4	SLP76	ATP1A1	ATP1A1|ATP1A3	B7Z3V1;P05023-3;P05023-4;P05023;P05023-2;B7Z1Q9;M0R116;B7Z3F8;A0A2R8YEY8;Q53ES0;B7Z9V4;A0A0A0MT26;P13637;P13637-2;P13637-3	9.7033e-05	1.6686	0.165804	726854	0	0	not_regulated	FALSE	0.119987	0.165804	0.34094	0.735348	0.648934	0.601148	1.6686	1.3356	0.856884	0.7297	5.18018e-05	9.7033e-05	7.37631e-05	7.04584e-05	4.6599e-05
SLP76.CD4	SLP76	GOT1	GOT1	A0A140VK69;P17174-2;P17174;Q2TU84;B7Z1I2	9.52723e-05	1.77075	0.130073	435776	0	0	not_regulated	FALSE	0.689482	0.695102	0.340449	0.406805	0.130073	0.957264	1.00386	1.05991	1.77075	1.31447	5.39751e-05	3.81981e-05	3.83025e-05	9.52723e-05	5.49263e-05
SLP76.CD4	SLP76	NUFIP2	NUFIP2	Q7Z417	8.65157e-05	1.60794	0.167055	14482	0	0	not_regulated	FALSE	0.119672	0.167055	0.229443	0.0187226	0.481738	0.676368	1.55743	1.60794	0.596021	0.970113	5.56754e-05	8.65157e-05	8.48299e-05	4.68155e-05	5.91796e-05
SLP76.CD4	SLP76	WARS1	WARS1	A0A024R6K8;P23381;P23381-2	8.35046e-05	2.57246	0.136187	2013423	0	0	not_regulated	FALSE	0.157912	0.575076	0.35816	0.427322	0.136187	0.780249	1.06251	1.007	2.57246	1.31041	2.65428e-05	2.43923e-05	2.19555e-05	8.35046e-05	3.30362e-05
SLP76.CD4	SLP76	MAPK1	MAPK1|MAPK3|MAPK4|MAPK6	H0YDH9;B3KR49;E9PBK7;E9PJF0;Q7Z3H5;Q8NHX0;E9PQW4;B4DHN0;Q499G7;Q1HBJ4;L7RXH5;P28482-2;P27361-2;P27361-3;P28482;P27361;K7ELV1;K7EN18;B4E104;P31152;Q16659	8.27321e-05	1.44061	0.169245	183474	0	0	not_regulated	FALSE	0.474617	0.211224	0.560436	0.459541	0.169245	0.898621	0.641524	0.975964	1.44061	1.26694	5.40823e-05	2.60554e-05	3.76453e-05	8.27321e-05	5.65074e-05
SLP76.CD4	SLP76	GLOD4	GLOD4	B3KV49;B4DX01;B7Z403;A8K8F0;F6TLX2;Q9Y3E8;Q9HC38-2;Q9HC38;I3L1I0	8.08684e-05	1.57338	0.193746	418720	0	0	not_regulated	FALSE	0.397869	0.45696	0.193746	0.461411	0.45067	1.0259	1.01918	1.06059	1.57338	0.51867	5.52591e-05	3.70472e-05	3.66138e-05	8.08684e-05	2.07042e-05
SLP76.CD4	SLP76	CPOX	CPOX	P36551;H0YA22	7.47295e-05	1.53217	0.157501	487204	0	0	not_regulated	FALSE	0.290653	0.389949	0.400941	0.157501	0.648377	0.729949	0.620564	1.06326	1.53217	0.817008	3.73103e-05	2.14056e-05	3.48316e-05	7.47295e-05	3.0948e-05
SLP76.CD4	SLP76	SUCLG2	SUCLG2	Q3ZCW5;E9PDQ8;B7Z2D5;A0A024R325;Q96I99;Q96I99-2;H0Y852;Q9Y436	6.74664e-05	1.43375	0.179059	461778	0	0	not_regulated	FALSE	0.506186	0.573531	0.346552	0.179059	0.307818	0.970451	1.13806	0.565812	1.43375	0.923397	4.78562e-05	3.78733e-05	1.78828e-05	6.74664e-05	3.3746e-05
SLP76.CD4	SLP76	SYNCRIP	SYNCRIP	Q05CK9;Q59GL1;B2R8Z8;O60506-4;O60506-3;O60506-2;O60506;F6UXX1;B7Z645;O60506-5	6.35733e-05	1.42024	0.174657	1248874	0	0	not_regulated	FALSE	0.376586	0.52169	0.230989	0.174657	0.269255	1.30568	0.934423	1.26196	1.42024	1.05213	6.12495e-05	2.9581e-05	3.7941e-05	6.35733e-05	3.65768e-05
SLP76.CD4	SLP76	AKR1A1	AKR1A1	V9HWI0;P14550;V9GYG2;V9GYP9;Q5T621	6.33419e-05	2.18091	0.138375	700737	0	0	not_regulated	FALSE	0.395828	0.138375	0.288324	0.451185	0.385362	1.10709	1.33472	0.960849	2.18091	1.11992	3.36967e-05	2.74156e-05	1.87438e-05	6.33419e-05	2.52616e-05
SLP76.CD4	SLP76	FGG	FGG	D3DP16;Q7Z664;A0A140VJJ6;C9JEU5;C9JC84;P02679-2;P02679	5.95651e-05	2.35264	0.163155	NA	0	0	not_regulated	FALSE	0.271224	0.556717	0.510129	0.163155	0.353393	1.0902	1.0527	1.0203	1.21249	2.35264	3.72456e-05	2.42705e-05	2.23405e-05	3.95271e-05	5.95651e-05
SLP76.CD4	SLP76	EIF4A3	EIF4A3	I3L3H2;A0A024R8W0;P38919	5.8533e-05	1.15314	0.182562	962323	0	0	not_regulated	FALSE	0.184453	0.530025	0.375703	0.182562	0.468199	1.15314	1.0865	0.793537	1.11304	0.94752	5.8533e-05	3.72183e-05	2.58158e-05	5.39114e-05	3.56433e-05
SLP76.CD4	SLP76	APEH	APEH	A0A024R2U9;C9JIF9;P13798;H7C393	5.00326e-05	1.61881	0.193195	223195	0	0	not_regulated	FALSE	0.362271	0.387301	0.525862	0.403488	0.193195	1.10987	0.823053	1.01417	1.61881	1.13221	3.59488e-05	1.79905e-05	2.10532e-05	5.00326e-05	2.71774e-05
SLP76.CD4	SLP76	PFKL	PFKL	P17858;B3KNQ7;Q9BSP4;Q7L2M7;P17858-2	4.97801e-05	1.91091	0.161514	547608	0	0	not_regulated	FALSE	0.355757	0.295277	0.161514	0.463865	0.612682	0.955533	1.18955	1.05125	1.91091	1.04758	2.60864e-05	2.19158e-05	1.83939e-05	4.97801e-05	2.11947e-05
SLP76.CD4	SLP76	YARS1	YARS1	A0A0S2Z4R1;P54577;A0A0C4DGZ5	4.87824e-05	2.64001	0.135264	892007	0	0	repressed	FALSE	0.153999	0.382405	0.135264	0.556281	0.156459	2.64001	1.50312	1.50515	1.78293	1.51032	4.87824e-05	1.87437e-05	1.78253e-05	3.14369e-05	2.06822e-05
SLP76.CD4	SLP76	PGD	PGD	B4DL86;B4E2U0;P52209-2;P52209;K7EM49;K7EPF6	4.46821e-05	1.54183	0.152271	1054583	0	0	not_regulated	FALSE	0.433642	0.152271	0.323656	0.374224	0.407727	1.05118	1.01092	1.20279	1.54183	1.13598	3.19245e-05	2.07192e-05	2.34119e-05	4.46821e-05	2.55674e-05
SLP76.CD4	SLP76	DDX3X	DDX3X|DDX3Y	Q5S4N1;A0A2R8YDT5;A0A2R8Y7T2;A0A2R8YDH3;A0A2R8Y5G6;F6S8Q4;A0A0D9SFB3;A0A2R8YF78;A0A2R8YCW1;A0A0D9SG12;A0A2R8YFR4;A0A2U3TZJ9;A0A2R8YFS5;B5BTY4;A0A2R8Y4A4;Q59GX6;A0A2R8Y645;A0A0D9SF53;O00571-2;O00571;A0A0J9YVQ7;B4E132;A0A024R9A4;O15523-2;O15523	3.80929e-05	1.84547	0.141037	593114	0	0	not_regulated	FALSE	0.232789	0.439969	0.619346	0.141037	0.180263	1.84547	1.2155	0.826409	1.40643	1.68038	3.80929e-05	1.69315e-05	1.09328e-05	2.77015e-05	2.57048e-05
SLP76.CD4	SLP76	RB1CC1	RB1CC1	Q8TDY2-2;Q8TDY2	3.26284e-05	1.44089	0.130965	NA	0	0	not_regulated	FALSE	0.395347	0.317403	0.130965	0.486198	0.598785	1.03007	1.00258	1.44089	0.787402	1.0825	3.26284e-05	2.14315e-05	2.92521e-05	2.37998e-05	2.54112e-05
SLP76.CD4	SLP76	FLII	FLII	Q13045-2;Q13045;Q59H95;B4DIX0;Q13045-3;J3KS54	3.05425e-05	1.48332	0.112968	187294	0	0	repressed	FALSE	0.923207	0.112968	0.072738	0.654058	0.0285936	0.939727	1.48332	0.327045	0.627609	0.197002	2.86724e-05	3.05425e-05	6.39541e-06	1.82726e-05	4.45455e-06
SLP76.CD4	SLP76	GARS1	GARS1	A0A090N8G0;P41250	2.94081e-05	2.415	0.152991	474053	0	0	not_regulated	FALSE	0.351519	0.282773	0.152991	0.265161	0.541464	0.921761	1.6483	1.53683	2.415	1.4116	1.1763e-05	1.41953e-05	1.25697e-05	2.94081e-05	1.335e-05
SLP76.CD4	SLP76	MCM2	MCM2	B4DSV5;B3KXZ4;H0Y8E6;B7Z8Z6;P49736	2.7635e-05	1.75241	0.157255	347132	0	0	not_regulated	FALSE	0.343526	0.428003	0.157255	0.240202	0.203515	0.952607	1.37755	1.13056	1.75241	1.26256	1.57431e-05	1.53634e-05	1.19747e-05	2.7635e-05	1.54632e-05
SLP76.CD4	SLP76	ERAP1	ERAP1	A8K6H1;A0A0A7E7X3;A0A0A7E7W9;A0A0A7E7W5;A0A0A7E7T3;A0A0A7E7S5;A0A0A7E6P9;A0A0A7E6P4;A0A0A7E6P0;A0A0A7E6K0;A0A0A7E6I2;A0A0A7E6D8;A0A0A7E6D4;A0A024RAR8;Q9NZ08;Q9NZ08-2;A0A075BTL2;A0A075BV59;A0A075BW43;A0A075BSP6;A0A0A7E6J5	1.99343e-05	1.76124	0.150302	390508	0	0	not_regulated	FALSE	0.291276	0.28433	0.150302	0.427631	0.555177	0.822061	1.43621	1.42692	1.76124	1.2272	9.75075e-06	1.14963e-05	1.08476e-05	1.99343e-05	1.07874e-05
SLP76.CD4	SLP76	FLNB	FLNB	A0A024R321;O75369-6;O75369-3;O75369-2;O75369-9;O75369;O75369-8;O75369-5;O75369-4;Q68CT4;E7EN95;O75369-7	1.67539e-05	1.7625	0.154447	78408	0	0	not_regulated	FALSE	0.563653	0.234828	0.222827	0.369545	0.154447	0.612144	0.644776	0.35702	0.541175	1.7625	7.85183e-06	5.58125e-06	2.935e-06	6.62373e-06	1.67539e-05
SLP76.CD4	SLP76	ACTG1	ACTG1	P63261;B4E3A4;B4DVQ0;I3L3I0;I3L1U9;I3L4N8	9.07498	1.03306	0.8163	61459977	0	0	repressed	FALSE	0.8163	0.415519	0.00178027	0.40845	0.114561	1.03306	0.793523	0.511168	0.62763	0.590588	9.07498	4.7042	2.87795	5.26106	3.84482
SLP76.CD4	SLP76	LSP1	LSP1	P33241;P33241-3;E7EMG9	0.180608	1.29834	0.35598	367230	0	0	repressed	FALSE	0.35598	0.315868	0.00526989	0.443203	0.268017	1.29834	0.647698	0.386365	0.529814	0.551055	0.180608	0.0608031	0.0344464	0.0703265	0.0568083
SLP76.CD4	SLP76	MYL6	MYL6	P60660-2;F8W1R7;G3V1V0;P60660;B7Z6Z4;G3V1Y7;Q6IBG5;F8VPF3;F8VZU9;F8W180	0.168197	1.0796	0.667705	10400863	0	0	repressed	FALSE	0.667705	0.249994	0.000558188	0.402774	0.0792546	1.0796	0.518945	0.304134	0.537395	0.420055	0.168197	0.0545608	0.0303681	0.0798906	0.0484987
SLP76.CD4	SLP76	TPM3	TPM3	A0A0S2Z4G4;P06753-2;B2RDE1;A0A087WWU8;Q5HYB6;A0A0S2Z4I4;P06753-3;P06753-5;P06753-6;A0A0S2Z4G8;P06753-4;B4DWT5;Q8NAG3;B4DQ80	0.0907126	1.39154	0.220628	11726192	0	0	repressed	FALSE	0.220628	0.277864	0.017506	0.473622	0.221093	1.39154	0.652644	0.530438	0.7346	0.620487	0.0907126	0.0287113	0.0221618	0.0456952	0.029976
SLP76.CD4	SLP76	VIM	VIM	V9HWE1;P08670;B0YJC4;Q53HU8;B3KRK8	0.079144	1.48953	0.288908	26563950	0	0	repressed	FALSE	0.288908	0.428365	0.00641818	0.477688	0.243375	1.48953	0.712438	0.3578	0.583678	0.542667	0.079144	0.0255459	0.0121845	0.029593	0.0213684
SLP76.CD4	SLP76	TUBA1B	TUBA1B	B3KT06;P68363;B3KPS3;A8JZY9;P68363-2;B4DDU2	0.0730129	1.00412	0.987284	19837907	0	0	repressed	FALSE	0.987284	0.163577	0.00219368	0.373684	0.206966	1.00412	0.756214	0.553904	0.625537	0.581669	0.0730129	0.0371076	0.0258134	0.0434024	0.0313443
SLP76.CD4	SLP76	EFHD2	EFHD2	A0A024QZ77;Q96C19	0.0540126	1.27292	0.542001	1643374	0	0	repressed	FALSE	0.542001	0.167576	0.0458462	0.430332	0.278319	1.27292	0.485744	0.346288	0.476945	0.500586	0.0540126	0.0139094	0.00941739	0.0193113	0.0157414
SLP76.CD4	SLP76	CALM3	CALM3|CALM2|CALM1	P0DP25;P0DP24;P0DP23;B4DJ51;B2RDW0;H0Y7A7;Q9BRL5;E7ETZ0;E7EMB3;A8K1M2;M0QZ52;Q96HY3	0.0444065	1.09486	0.770214	9702627	0	0	repressed	FALSE	0.770214	0.0180807	3.88691e-07	0.418869	0.196764	1.09486	0.65129	0.316613	0.595789	0.570182	0.0444065	0.0178266	0.00823032	0.0230584	0.0171385
SLP76.CD4	SLP76	CAPZA2	CAPZA2	Q53GE2;Q53GC7;A4D0V4;P47755;F8W9N7;B4DE01;C9JUG7;A0A0D9SET8;P47755-2	0.0343387	1.06064	0.792767	648039	0	0	repressed	FALSE	0.792767	0.163359	0.000640581	0.497211	0.243028	1.06064	0.554976	0.374427	0.598364	0.452384	0.0343387	0.0121254	0.00776927	0.0184854	0.0108541
SLP76.CD4	SLP76	DCD	DCD	P81605;P81605-2	0.0298233	1.09349	0.856522	152994	0	0	not_regulated	FALSE	0.247511	0.158231	0.719129	0.945939	0.856522	0.595024	0.505256	0.83703	0.949825	1.09349	0.0195793	0.0112197	0.0176524	0.0298233	0.0266653
SLP76.CD4	SLP76	HAGH	HAGH	B4DT01;Q16775-2;Q16775;H3BPK3;H3BPQ4;H3BQW8	0.0194358	1.13587	0.361655	124545	0	0	not_regulated	FALSE	0.12167	0.308979	0.361655	0.4395	0.395202	0.855102	0.913754	1.13587	0.731282	0.880113	0.0194358	0.0140158	0.0165467	0.0158605	0.0148249
SLP76.CD4	SLP76	MYO1G	MYO1G	B0I1T2;A0A3B3IU30;B0I1T2-4	0.0181181	1.47315	0.296956	1314748	0	0	repressed	FALSE	0.296956	0.301758	0.0724329	0.442729	0.253257	1.47315	0.634852	0.296906	0.444083	0.386894	0.0181181	0.00526918	0.00234036	0.00521167	0.00352636
SLP76.CD4	SLP76	TMOD3	TMOD3	Q5HYL6;Q9NYL9;H0YNJ8;H0YKU1	0.0179514	1.17448	0.545836	669109	0	0	repressed	FALSE	0.545836	0.344887	0.0333279	0.400919	0.125798	1.17448	0.602977	0.410729	0.508057	0.477476	0.0179514	0.00621956	0.00402353	0.00740993	0.00540847
SLP76.CD4	SLP76	NA	NA|IGHG1	A0A0A0MS08;P0DOX5;Q6GMX6;S6B291;Q6N096;V9HW68;Q6N089;A8K008;Q6MZQ6;Q5EFE5;Q6N094;Q6N097;Q7Z351;P01857;Q6N095;A0A0A0MS07	0.0158193	1.17849	0.598732	147260	0	0	not_regulated	FALSE	0.0924081	0.598732	0.410204	0.458114	0.686832	0.189352	1.1561	0.807844	0.783512	1.17849	0.00342976	0.0141317	0.00937818	0.0135421	0.0158193
SLP76.CD4	SLP76	ATP5F1B	ATP5F1B	Q0QEN7;V9HW31;P06576;H0YH81;F8W079	0.0157997	1.06705	0.599867	5611097	0	0	not_regulated	FALSE	0.113426	0.677588	0.599867	0.118207	0.0543898	0.805997	1.05353	1.06705	0.790144	0.841928	0.0157997	0.013937	0.0134061	0.0147799	0.012231
SLP76.CD4	SLP76	H2AC14	H2AC14|H2AC12|H2AJ|H2AC20|H2AC6|H2AW|H2AC18|H2AC7|H2AC11|H2AC4|H2AZ2|H2AZ1|H2AC1|H2AX	A3KPC7;A0A024RAS2;Q08AJ9;B2R5B3;A4FTV9;A0A024R017;A0A0U1RR32;A0A0U1RRH7;Q99878;Q96KK5;Q9BTM1;Q16777;Q93077;Q7L7L0;Q6FI13;P20671;P0C0S8;P04908;H0YFX9;B4E0B3;C9J0D1;A0A494C189;B2R5B6;A0A3B3IS11;Q71UI9-2;Q71UI9;P0C0S5;Q96QV6;P16104;Q9BTM1-2	0.0139269	1.2269	0.624319	38888	0	0	not_regulated	FALSE	0.624319	0.498101	0.749171	0.958208	0.633718	1.2269	0.823471	0.901435	1.0205	0.832922	0.0139269	0.00630808	0.00655807	0.0110536	0.00700676
SLP76.CD4	SLP76	CFL1	CFL1	V9HWI5;P23528;G3V1A4;E9PK25;E9PP50;E9PQB7	0.0127733	1.39312	0.670759	33366290	0	0	not_regulated	FALSE	0.0372189	0.555557	0.0026441	0.670759	0.561643	0.509974	0.84364	0.505984	1.39312	0.896342	0.00490018	0.0054705	0.00311602	0.0127733	0.00638275
SLP76.CD4	SLP76	H4C1	H4C1	Q0VAS5;B2R4R0;P62805	0.0106588	1.1002	0.840489	95398534	0	0	not_regulated	FALSE	0.840489	0.644348	0.551216	0.506952	0.750381	1.1002	0.84778	0.828258	0.73701	0.897248	0.0106588	0.00554277	0.00514283	0.00681334	0.006442
SLP76.CD4	SLP76	H2BC13	H2BC13|H2BC14|H2BC15|H2BC9|H2BC18|H2BC4|H2BC5|H2BS1|H2BC12|H2BC1	Q0D2M2;B2R4S9;A8K9J7;A0A024RCL8;A0A024RCJ9;A0A024QZZ7;I6L9F7;U3KQK0;B4DR52;Q99880;Q99879;Q99877;Q93079;Q5QNW6;P62807;P58876;P57053;O60814;Q5QNW6-2;Q96A08	0.00992029	1.24991	0.650909	49213181	0	0	not_regulated	FALSE	0.494832	0.827215	0.701243	0.650909	0.712135	0.749343	0.875907	0.896035	1.24991	0.779267	0.00623271	0.00491655	0.00477662	0.00992029	0.00480344
SLP76.CD4	SLP76	FABP5	FABP5	E7DVW5;Q01469	0.0092273	3.31013	0.228299	593294	0	0	not_regulated	FALSE	0.37135	0.0111485	0.566909	0.106197	0.228299	0.490472	0.433071	1.41447	0.540163	3.31013	0.0018449	0.00109932	0.00340999	0.0019388	0.0092273
SLP76.CD4	SLP76	LCP1	LCP1	V9HWJ7;A0A024RDT4;P13796;Q53FI1;Q59GX5	0.00874615	1.34661	0.532961	18696447	0	0	not_regulated	FALSE	0.376855	0.72367	0.599294	0.532961	0.908892	0.893813	0.907112	0.925512	1.34661	1.02257	0.00608377	0.0041667	0.00403744	0.00874615	0.00515811
SLP76.CD4	SLP76	hCG_2036812	hCG_2036812	A0A024RDM7;A0A024RDR2	0.00824334	1.85838	0.477004	NA	0	0	not_regulated	FALSE	0.253396	0.825462	0.477004	0.0943356	0.391559	0.569896	0.836501	1.85838	0.40099	0.581397	0.00394426	0.00390698	0.00824334	0.0026482	0.00298203
SLP76.CD4	SLP76	H1-2	H1-2	P16403	0.00810608	1.06444	0.549643	3344926	0	0	not_regulated	FALSE	0.81668	0.549643	0.747884	0.523653	0.45656	0.975361	1.04439	1.06444	0.839006	0.86856	0.00810608	0.00585752	0.00566975	0.00665363	0.00534953
SLP76.CD4	SLP76	ACTG2	ACTG2	F8WB63	0.00792808	1.80722	0.387785	443823	0	0	not_regulated	FALSE	0.387785	0.515106	0.444842	0.509801	0.391734	1.57523	0.918343	0.849218	0.784128	1.80722	0.00792808	0.00311913	0.00273931	0.00376581	0.00674066
SLP76.CD4	SLP76	LGALS1	LGALS1	A0A384MR27;P09382	0.00777943	1.16607	0.734617	21710577	0	0	not_regulated	FALSE	0.925862	0.563685	0.20697	0.734617	0.111229	0.988755	0.892083	0.843433	1.16607	0.838825	0.00691297	0.00420908	0.00377942	0.00777943	0.00434627
SLP76.CD4	SLP76	DSP	DSP	P15924;P15924-3;Q4LE79;P15924-2	0.00759254	2.93669	0.423373	16415	0	0	not_regulated	FALSE	0.621621	0.118194	0.869536	0.571055	0.423373	0.706555	0.397668	1.1162	0.635596	2.93669	0.00246493	0.000936237	0.00249575	0.00211587	0.00759254
SLP76.CD4	SLP76	PTMA	PTMA	Q15203;Q7KZ52;B8ZZQ6;V9HVW6;Q8TBK9;Q86YS2;Q53S24;P06454-2;P06454;Q15202;Q15204;Q9UMZ1;Q9NYD3;Q15254;Q15200;V9HVW7;B8ZZA1;B8ZZW7;H7C2N1	0.00681669	2.01656	0.239928	10541048	0	0	not_regulated	FALSE	0.865357	0.239928	0.773595	0.313923	0.35158	0.994285	1.46325	0.873766	2.01656	1.3545	0.0035223	0.00349815	0.00198385	0.00681669	0.00355602
SLP76.CD4	SLP76	B2M	B2M	H0YLF3;F5H6I0;A6XND9;B4E0X1;P61769;A6XMH5;A6XMH4	0.00676252	1.0961	0.314424	5689292	0	0	not_regulated	FALSE	0.750441	0.314424	0.49573	0.812159	0.0332402	0.949473	1.0961	0.938633	0.943961	0.864751	0.00676252	0.00526844	0.0042847	0.00641547	0.00456443
SLP76.CD4	SLP76	JUP	JUP	A0A0S2Z487;A0A024R1X8;P14923	0.00660805	1.92343	0.451055	32691	0	0	not_regulated	FALSE	0.699018	0.128612	0.939003	0.545412	0.451055	0.768974	0.42205	0.960548	0.606665	1.92343	0.00356482	0.00132037	0.00285393	0.00268363	0.00660805
SLP76.CD4	SLP76	DSG1	DSG1	Q02413	0.00651672	1.70269	0.565259	15464	0	0	not_regulated	FALSE	0.615281	0.116457	0.968701	0.612329	0.565259	0.727078	0.368155	1.02476	0.67759	1.70269	0.00375495	0.0012831	0.00339191	0.00333917	0.00651672
SLP76.CD4	SLP76	HLA-A	HLA-A|MHC|HLA-a|NA|HLA	Q9TQB6;A8ILL3;W6SQV0;W6SNC0;W0T236;V9VYY9;U6EV21;T2MJ84;S5NIY1;S0F0M8;R9WXA9;R9WAS6;Q8MHP8;Q75WB6;Q68Y63;Q60I39;Q5W9R8;Q5R1M0;Q5EPE9;Q546Q4;Q546F7;Q540M3;Q4LAU0;Q308P3;N0AAA5;M4VMS8;M1KQ42;I7HAR2;I2GUK0;I1VXM3;H9BB16;G8GBV0;G8FQ52;G0M6G2;F5BZ30;F5ATC5;E5BBI6;E3UM70;E3Q1V2;E2GD50;E0WMV7;E0WMV2;D5H3I6;D2KZ27;B6ECH5;B5A516;B3V990;B0LV24;A7LKN0;A6N9E1;A4UUL3;A0A2H5CP65;A0A1G4NQV4;A0A125RL89;A0A0G3ENZ…	0.00620638	1.16953	0.249438	10582	0	0	repressed	FALSE	0.292826	0.249438	0.473324	0.971108	0.0821673	1.16215	1.16953	1.07672	1.00374	0.769692	0.00620638	0.00421496	0.00368535	0.005115	0.00304623
SLP76.CD4	SLP76	RPS11	RPS11	P62280;M0QZC5	0.0059816	1.03305	0.864859	3933800	0	0	not_regulated	FALSE	0.484658	0.864859	0.143497	0.174259	0.0665511	0.861075	1.03305	0.797994	0.700776	0.580318	0.0059816	0.00484289	0.00355283	0.00464519	0.00298752
SLP76.CD4	SLP76	PDIA3	PDIA3	B3KQT9;V9HVY3;P30101;B3KQT2;B4DDM1;B4DJ98	0.00597637	1.05136	0.743851	4900681	0	0	not_regulated	FALSE	0.192505	0.774782	0.743851	0.730388	0.549947	0.804921	1.05136	1.03713	0.959915	0.934481	0.00525182	0.0046293	0.00433698	0.00597637	0.00451853
SLP76.CD4	SLP76	PRDX1	PRDX1	A0A384NPQ2;Q06830;A0A0A0MSI0;B2R4P2;A0A0A0MRQ5	0.00574121	1.64003	0.227992	9717208	0	0	not_regulated	FALSE	0.688164	0.688303	0.608598	0.58906	0.227992	0.912819	0.88568	1.14337	1.26548	1.64003	0.00431188	0.00282335	0.00346151	0.00570407	0.00574121
SLP76.CD4	SLP76	RPL23	RPL23	Q9BTQ7;A0A024R1Q8;P62829;J3KTJ3;C9JD32;B9ZVP7;J3KT29	0.00563541	1.24605	0.255474	4121191	0	0	repressed	FALSE	0.255474	0.322514	0.589499	0.551073	0.0276002	1.22432	1.24605	0.853839	0.791211	0.745476	0.00563541	0.00387054	0.00251886	0.00347512	0.00254292
SLP76.CD4	SLP76	CALR	CALR	Q53G71;V9HW88;P27797;B4DHR1;K7EJB9;B4E2Y9	0.0052012	1.46493	0.394255	4558919	0	0	not_regulated	FALSE	0.796183	0.476843	0.394255	0.438972	0.0523007	1.06137	0.818797	1.08413	1.46493	0.826081	0.00394915	0.00205598	0.00258534	0.0052012	0.00227787
SLP76.CD4	SLP76	CSTA	CSTA	P01040;C9J0E4	0.00493982	1.0584	0.901307	23835	0	0	not_regulated	FALSE	0.496415	0.0367761	0.98865	0.728422	0.901307	0.656585	0.51816	0.993288	0.787218	1.0584	0.00413509	0.00220223	0.00400929	0.00473082	0.00493982
SLP76.CD4	SLP76	MYO18A	MYO18A	Q92614-2;A0A0D9SFK2;A0A024QZ63;Q92614-4;Q92614;Q92614-3;Q92614-5;B4DYM1;B4DZ32	0.00488128	1.35768	0.345638	91864	0	0	repressed	FALSE	0.345638	0.422381	0.1504	0.377746	0.169732	1.35768	0.657379	0.309065	0.371163	0.348254	0.00488128	0.00159498	0.000712169	0.00127335	0.000927899
SLP76.CD4	SLP76	LGALS7	LGALS7	P47929	0.00466507	4.23775	0.31552	NA	0	0	not_regulated	FALSE	0.633366	0.258688	0.337148	0.692331	0.31552	0.552765	0.416017	1.99754	0.742006	4.23775	0.000821097	0.000417033	0.00190172	0.00105174	0.00466507
SLP76.CD4	SLP76	VDAC1	VDAC1	A0A1L1UHR1;P21796;B3KTS5;C9JI87;B4DEI3	0.00463797	1.15161	0.590475	5536046	0	0	repressed	FALSE	0.590475	0.108041	2.26768e-06	0.182664	0.0042061	1.15161	0.528209	0.253291	0.301034	0.366163	0.00463797	0.0014356	0.000653791	0.00115687	0.00109286
SLP76.CD4	SLP76	PRDX2	PRDX2	V9HW12;P32119;B4DF70;A6NIW5	0.00453317	1.43004	0.309107	5883388	0	0	repressed	FALSE	0.342778	0.0999857	0.224727	0.309107	0.522861	1.34765	0.491198	0.674399	1.43004	1.25297	0.00447696	0.00110121	0.00143589	0.00453317	0.00308472
SLP76.CD4	SLP76	RPSA	RPSA	C9J9K3;A0A024R2P0;A0A0C4DG17;P08865;Q96RS2;F8WD59;A0A024R7P5	0.00434732	1.095	0.305415	4217874	0	0	not_regulated	FALSE	0.279038	0.305415	0.881695	0.71982	0.973781	0.89565	1.095	1.03601	0.943581	1.00852	0.00432447	0.00356791	0.00320596	0.00434732	0.00360867
SLP76.CD4	SLP76	ARHGDIB	ARHGDIB	A0A024RAS5;P52566;B2R4F3;F5H3P3;H0YGX7;F5H2R5;F5H6Q0	0.00431514	2.02452	0.408229	18624872	0	0	not_regulated	FALSE	0.521251	0.688351	0.421453	0.545643	0.408229	0.769089	0.669718	0.748114	2.02452	1.44511	0.00171791	0.00100954	0.001071	0.00431514	0.00239218
SLP76.CD4	SLP76	PSMA7	PSMA7	A0A0K0K1K4;O14818;Q05DH1;O14818-2;H0Y586	0.00429432	1.17408	0.23667	2455379	0	0	repressed	FALSE	0.23667	0.146677	0.0644923	0.441038	0.251274	1.17408	0.86052	0.834113	0.917536	1.13368	0.00429432	0.00212405	0.00195533	0.00320235	0.00307295
SLP76.CD4	SLP76	RAB11A	RAB11A|RAB11B	H3BMH2;H3BSC1;A0A024R5Z8;B4DMN1;P62491-2;Q15907-2;P62491;Q15907	0.00428499	1.0308	0.57292	2476035	0	0	not_regulated	FALSE	0.410647	0.57292	0.0626265	0.100892	0.0396285	0.926288	1.0308	0.852572	0.822739	0.66597	0.00428499	0.00321799	0.00252774	0.00363173	0.00228312
SLP76.CD4	SLP76	H3C15	H3C15|H3-4|H3-3A|H3C1|H3-5	K7EMV3;B4E380;B4DEB1;K7EK07;B2R6Y1;B2R4P9;K7ES00;Q71DI3;Q16695;P84243;P68431;Q6TXQ4;K7EP01;Q5TEC6;A8K4Y7;A0A1X8XL64;Q6NXT2	0.00390225	1.17313	0.293937	1472300	0	0	not_regulated	FALSE	0.835644	0.293937	0.771586	0.888372	0.73971	1.08517	1.17313	0.69075	0.931565	1.12769	0.00390225	0.00284686	0.00159197	0.00319652	0.00300521
SLP76.CD4	SLP76	RAB1B	RAB1B|RAB1C	Q6FIG4;Q9H0U4;E9PLD0;Q92928;Q9H1C9	0.00375419	1.11482	0.386784	2200992	0	0	not_regulated	FALSE	0.252547	0.386784	0.629746	1.84133e-05	0.0787076	0.872723	1.11482	1.06084	0.672313	0.791186	0.00375419	0.00323631	0.00292473	0.00275968	0.00252225
SLP76.CD4	SLP76	ST13	ST13|ST13P5|ST13P4	Q0IJ56;B4E0U6;A0A140VKA6;P50502;Q3KNR6;Q8NFI4;H7C3I1;Q1XBU6;B7ZA40;F6VDH7;Q8IZP2	0.00371732	1.43551	0.408489	646641	0	0	not_regulated	FALSE	0.729853	0.408489	0.599919	0.0475344	0.826313	1.06527	1.43551	0.87736	0.758303	0.96204	0.00371732	0.0033805	0.00196221	0.00252499	0.0024879
SLP76.CD4	SLP76	COTL1	COTL1	A0A384MTY2;Q14019;H3BT58	0.00367603	1.03884	0.758344	10380397	0	0	not_regulated	FALSE	0.045526	0.758344	0.0692175	0.889685	0.766579	0.343002	1.03884	0.324128	0.860731	0.928118	0.00153518	0.00313773	0.000929777	0.00367603	0.00307848
SLP76.CD4	SLP76	SERPINB12	SERPINB12	Q96P63;Q96P63-2;Q3SYB5	0.00346251	1.70561	0.47332	6562	0	0	not_regulated	FALSE	0.756906	0.117107	0.851898	0.569028	0.47332	0.76582	0.349998	0.876022	0.59615	1.70561	0.00209782	0.000647014	0.001538	0.00155828	0.00346251
SLP76.CD4	SLP76	DSC1	DSC1	Q9HB00;Q08554-2;Q08554	0.00342936	2.15555	0.386351	29862	0	0	not_regulated	FALSE	0.670169	0.0906303	0.648305	0.806933	0.386351	0.81896	0.409241	0.818876	0.824869	2.15555	0.00175811	0.000592884	0.00112668	0.00168973	0.00342936
SLP76.CD4	SLP76	ALDOA	ALDOA	V9HWN7;P04075;H3BQN4;P04075-2;J3KPS3;H3BPS8;H3BUH7;H3BR04;H3BMQ8	0.00329833	1.68871	0.451469	17867533	0	0	repressed	FALSE	0.628212	0.741657	0.144543	0.583781	0.451469	0.847881	0.702436	0.599111	1.68871	1.34924	0.00173551	0.000970297	0.000785956	0.00329833	0.00204668
SLP76.CD4	SLP76	PSMA5	PSMA5	Q5U0A0;A0A109NGN6;P28066;P28066-2	0.00317796	1.18542	0.251378	2303688	0	0	repressed	FALSE	0.674916	0.48862	0.0739277	0.987388	0.251378	1.09531	0.840161	0.528238	1.00446	1.18542	0.00317796	0.00164505	0.000982287	0.00278094	0.00254889
SLP76.CD4	SLP76	RAN	RAN	B5MDF5;P62826;J3KQE5;F5H018;H0YFC6	0.00316805	1.66109	0.453646	4165538	0	0	not_regulated	FALSE	0.0066098	0.642401	0.319978	0.453646	0.822505	0.658324	0.861218	0.887841	1.66109	1.02858	0.0013158	0.00116163	0.00113732	0.00316805	0.00152355
SLP76.CD4	SLP76	GZMA	GZMA	P12544-2;P12544	0.00306658	1.37748	0.67399	36470116	0	0	not_regulated	FALSE	0.462188	0.391732	0.435416	0.67399	0.446294	0.772857	0.578702	0.541391	1.37748	0.765136	0.00180311	0.000911134	0.000809527	0.00306658	0.00132291
SLP76.CD4	SLP76	CORO1A	CORO1A	A0A024R611;P31146;Q59G88;H3BRY3	0.00295184	1.47301	0.484345	14425586	0	0	not_regulated	FALSE	0.242192	0.870159	0.401891	0.484345	0.484959	0.767063	0.930437	0.782513	1.47301	0.781626	0.0016109	0.00131865	0.00105324	0.00295184	0.00121648
SLP76.CD4	SLP76	CLPX	CLPX	Q9H072;A0A024R5X7;O76031	0.00288986	2.2273	0.257009	10310	0	0	repressed	FALSE	0.810517	0.640526	0.257009	0.884469	0.252014	0.890165	1.50209	2.2273	0.907507	0.542098	0.00180207	0.00205212	0.00288986	0.00175307	0.000813294
SLP76.CD4	SLP76	RPS23	RPS23	A8K517;P62266;D6RD47	0.00288436	1.17908	0.387199	2684099	0	0	not_regulated	FALSE	0.570748	0.387199	0.878479	0.500659	0.199617	0.922634	1.17908	0.983458	0.868721	0.83095	0.00288436	0.00248753	0.00197049	0.00259148	0.00192515
SLP76.CD4	SLP76	ARHGDIA	ARHGDIA	J3KRE2;J3KTF8;V9HWE8;J3QQX2;P52565;J3KS60;J3QW41;A0A0S2Z3D9;J3KRY1;P52565-2	0.00277136	1.32096	0.799326	6798390	0	0	not_regulated	FALSE	0.000122871	0.42617	0.00989486	0.799326	0.403608	0.278789	0.805606	0.465992	1.32096	0.692303	0.000612957	0.00119531	0.000656645	0.00277136	0.00112803
SLP76.CD4	SLP76	NPM1	NPM1	A0A140VJQ2;A0A0S2Z4G7;A4ZU86;A0A0S2Z491;P06748-3;P06748-2;P06748;Q9BTI9;E5RI98;Q9NX34	0.00269117	1.4554	0.330479	7937123	0	0	repressed	FALSE	0.773745	0.254329	0.133576	0.330479	0.373823	0.934036	0.734066	0.697248	1.4554	0.783095	0.00180998	0.000959955	0.000865957	0.00269117	0.00112459
SLP76.CD4	SLP76	RPL10A	RPL10A	P62906;Q1JQ76	0.00265646	1.10492	0.620259	2890491	0	0	repressed	FALSE	0.620259	0.354987	0.914205	0.35211	0.249605	1.10492	0.696915	1.01809	0.818064	0.566346	0.00265646	0.00113073	0.00156876	0.00187676	0.00100908
SLP76.CD4	SLP76	DDX6	DDX6	B2R858;P26196	0.00260254	1.36461	0.204594	461522	0	0	not_regulated	FALSE	0.108578	0.204594	0.21298	0.881681	0.291608	0.837951	1.25774	1.36461	0.963265	1.24165	0.00236999	0.00240062	0.00247364	0.0025997	0.00260254
SLP76.CD4	SLP76	LDHB	LDHB	Q5U077;P07195;A0A3B3IS95;A8MW50;C9J7H8	0.00257974	2.12419	0.209289	11502732	0	0	not_regulated	FALSE	0.732473	0.701263	0.900203	0.592517	0.209289	1.2238	0.627489	0.929086	2.00633	2.12419	0.00164905	0.000570607	0.00080238	0.00257974	0.00212123
SLP76.CD4	SLP76	ANXA1	ANXA1	Q5TZZ9;P04083;A0A4D5RAI5;A0A4D5RAG0;A0A4D5RAB7;A0A4D5RA86;A0A4D5RAA5;A0A4D5RAA2;A0A4D5RAJ5;Q5T3N1;A0A4D5RAH1;A0A4D5RAD4;A0A4D5RAU4	0.00257626	1.83025	0.256813	11004223	0	0	not_regulated	FALSE	0.460844	0.55941	0.601012	0.560749	0.256813	0.735272	0.477523	0.803909	1.83025	1.72487	0.00108463	0.00047537	0.000760042	0.00257626	0.00188564
SLP76.CD4	SLP76	HMGB2	HMGB2	Q5U071;P26583;D6R9A6	0.00254346	2.35146	0.316586	6466081	0	0	not_regulated	FALSE	0.210623	0.609356	0.322851	0.316586	0.298113	0.464223	1.00615	0.477336	2.35146	0.737391	0.000526218	0.000769676	0.000346786	0.00254346	0.00061945
SLP76.CD4	SLP76	CASP14	CASP14	B2CIS9;P31944;A9UFC0	0.00250561	1.06815	0.891282	NA	0	0	not_regulated	FALSE	0.474813	0.0940139	0.62106	0.619568	0.891282	0.519053	0.256457	0.690042	0.575243	1.06815	0.00164295	0.000547814	0.00139987	0.00173745	0.00250561
SLP76.CD4	SLP76	AZGP1	AZGP1	A0A140VK00;P25311;C9JEV0;A0JLQ0	0.00250099	1.08737	0.893698	NA	0	0	not_regulated	FALSE	0.488563	0.0710623	0.70396	0.521013	0.893698	0.549078	0.383752	0.762592	0.637723	1.08737	0.00170412	0.00080375	0.00151689	0.00188862	0.00250099
SLP76.CD4	SLP76	SUB1	SUB1	Q6IBA2;Q59G24;P53999;B7Z1Z0	0.00229871	1.2503	0.743078	3786671	0	0	not_regulated	FALSE	0.854441	0.839551	0.668381	0.832563	0.743078	0.969966	1.08547	0.904637	1.16425	1.2503	0.00200699	0.00151569	0.00119967	0.00229871	0.00191723
SLP76.CD4	SLP76	RPS14	RPS14	A0A2R8Y811;P62263;E5RH77	0.00227192	1.42134	0.218686	2170927	0	0	not_regulated	FALSE	0.940819	0.240001	0.218686	0.758538	0.923406	1.01248	1.42134	1.21469	1.07031	1.02367	0.00225228	0.00213372	0.00173179	0.00227192	0.00168758
SLP76.CD4	SLP76	HMGB1	HMGB1|HMGB1P1	Q5T7C4;B7Z965;Q59GW1;A0A024RDR0;P09429;B3KQ05;A0A286R9D9;D3DQY9;B2RPK0	0.00223397	1.92846	0.665877	10860750	0	0	not_regulated	FALSE	0.160345	0.0558444	0.25072	0.665877	0.119429	0.388117	0.181974	0.429522	1.92846	0.417424	0.000471175	0.000149085	0.000334198	0.00223397	0.000375549
SLP76.CD4	SLP76	ANXA6	ANXA6	A0A0S2Z2Z6;P08133;P08133-2;B7Z582;Q6ZP35;E7EMC6	0.00217481	2.13386	0.449006	8144908	0	0	not_regulated	FALSE	0.759979	0.543416	0.847086	0.508159	0.449006	1.19819	0.351943	0.900304	2.13386	1.43422	0.00127978	0.00025368	0.000616306	0.00217481	0.00113525
SLP76.CD4	SLP76	IQGAP1	IQGAP1	A4QPB0;A0A024RC65;P46940;A0A0J9YXZ5;H0YLE8;Q6P1N4;B4E2M0	0.00213867	1.09718	0.79106	1579578	0	0	repressed	FALSE	0.79106	0.290439	0.0134851	0.154464	0.187262	1.09718	0.618143	0.335451	0.446778	0.37685	0.00213867	0.000813132	0.000419078	0.00083101	0.000544384
SLP76.CD4	SLP76	WDR1	WDR1	Q53GN4;Q59ER5;Q53H17;V9HWG7;O75083;B3KXN4;O75083-3;B4DY05	0.002044	2.21743	0.32184	3598107	0	0	not_regulated	FALSE	0.266219	0.84708	0.167051	0.32184	0.661196	0.576416	0.950567	0.59557	2.21743	1.12415	0.000556825	0.000619685	0.000368734	0.002044	0.000804782
SLP76.CD4	SLP76	LORICRIN	LORICRIN	Q6FHY3;P23490;O60354	0.00202467	1.16863	0.788705	NA	0	0	not_regulated	FALSE	0.780473	0.147515	0.900059	0.603939	0.788705	0.839035	0.606204	0.970419	0.737132	1.16863	0.0019615	0.000956385	0.001454	0.00164438	0.00202467
SLP76.CD4	SLP76	RPS26	RPS26|RPS26P11	Q75MH1;A0A024RB14;P62854;Q76N57;Q5JNZ5	0.00201764	1.13433	0.488553	1683673	0	0	not_regulated	FALSE	0.564219	0.975745	0.488553	0.18907	0.685107	0.933729	0.991431	1.13433	0.66283	0.951367	0.00201764	0.00144574	0.00157095	0.0013667	0.00152349
SLP76.CD4	SLP76	RPS25	RPS25	P62851	0.00198555	1.23118	0.523706	4222279	0	0	not_regulated	FALSE	0.282274	0.964469	0.877862	0.523706	0.693063	0.84721	1.00298	0.974581	1.23118	0.954295	0.00143186	0.00114395	0.00105567	0.00198555	0.00119526
SLP76.CD4	SLP76	RPL36	RPL36	Q9Y3U8;J3KTD3;J3QSB5	0.00197488	1.07843	0.526787	1875599	0	0	not_regulated	FALSE	0.792051	0.526787	0.527751	0.541006	0.100748	0.945724	1.07843	0.718108	0.789699	0.751856	0.00197488	0.00151975	0.000961093	0.00157357	0.00116354
SLP76.CD4	SLP76	HEL-176	HEL-176	V9HVZ7	0.00190782	1.23241	0.51843	62753	0	0	not_regulated	FALSE	0.51843	0.429251	0.628777	0.273487	0.21959	1.23241	0.776931	0.857655	0.859591	0.783603	0.00190782	0.000811651	0.000850927	0.00126976	0.000898973
SLP76.CD4	SLP76	ARG1	ARG1	P05089;P05089-2;P05089-3	0.00188666	1.44972	0.619926	NA	0	0	not_regulated	FALSE	0.543415	0.00254703	0.816353	0.777553	0.619926	0.538482	0.276344	0.822646	0.738902	1.44972	0.000945609	0.000327489	0.000925874	0.00123816	0.00188666
SLP76.CD4	SLP76	PGAM1	PGAM1	Q6P6D7;Q6FHU2;Q53G35;P18669;Q0D2Q6;Q6FHK8;B4DKL5;B4DMJ7	0.00183586	1.02462	0.967683	7581903	0	0	not_regulated	FALSE	0.199775	0.399805	0.00446101	0.967683	0.296989	0.369187	0.595631	0.306735	1.02462	0.668181	0.00069323	0.000754767	0.000369141	0.00183586	0.000929811
SLP76.CD4	SLP76	FAU	FAU	E9PR30;P62861	0.00179978	1.01036	0.939855	1636061	0	0	not_regulated	FALSE	0.629347	0.789127	0.939855	0.324696	0.198834	0.926697	0.960437	1.01036	0.906824	0.764689	0.00179978	0.0012588	0.00125764	0.00168055	0.00110062
SLP76.CD4	SLP76	RPL7A	RPL7A	P62424;Q5T8U3	0.00179009	1.15932	0.518662	4178242	0	0	not_regulated	FALSE	0.35858	0.961495	0.518662	0.252106	0.322098	0.822789	0.986294	1.15932	0.851899	0.849349	0.00179009	0.0014481	0.00161655	0.00176857	0.00136944
SLP76.CD4	SLP76	VDAC3	VDAC3	Q9Y277;Q9Y277-2;E5RJN6;E5RHZ6;E5RHE1;E5RK27;E5RFP6	0.00176262	1.44336	0.452254	1593293	0	0	repressed	FALSE	0.452254	0.137466	0.0393599	0.286874	0.0970248	1.44336	0.628416	0.321105	0.393856	0.390293	0.00176262	0.000517888	0.000251321	0.000458953	0.000353218
SLP76.CD4	SLP76	CTSD	CTSD	A0A1B0GW44;A0A1B0GV23;A0A1B0GVD5;A0A1B0GWE8;V9HWI3;P07339;H7C469;A0A1B0GVP3;A0A1B0GU92;A0A1B0GU03;H7C1V0	0.00175445	1.03898	0.932294	1204866	0	0	not_regulated	FALSE	0.480876	0.0690838	0.807334	0.352063	0.932294	0.704026	0.612296	0.90303	0.818544	1.03898	0.00158139	0.000928148	0.00130002	0.00175445	0.00172952
SLP76.CD4	SLP76	S100A8	S100A8	P05109	0.00171441	1.12612	0.850362	27305	0	0	not_regulated	FALSE	0.930566	0.471567	0.901004	0.0889812	0.850362	0.902487	0.592427	1.09038	0.358986	1.12612	0.00171441	0.000759476	0.00132755	0.000650728	0.00158536
SLP76.CD4	SLP76	MSN	MSN	V9HWC0;P26038;Q6PJT4	0.00163451	2.38619	0.245954	9453705	0	0	not_regulated	FALSE	0.399126	0.623238	0.348942	0.409495	0.245954	0.725211	0.679594	0.721814	2.38619	1.57458	0.000520594	0.000329223	0.000332092	0.00163451	0.000837662
SLP76.CD4	SLP76	ATP5F1C	ATP5F1C	B4DFE6;B4DL14;Q8TAS0;P36542-2;P36542	0.00157567	1.11963	0.450612	702422	0	0	repressed	FALSE	0.450612	0.135839	0.770565	0.568127	0.313763	1.11963	0.781841	0.95025	0.916327	0.776688	0.00157567	0.000742529	0.000857088	0.00123052	0.000810037
SLP76.CD4	SLP76	NDRG1	NDRG1	Q8N959;B3KU62;Q597H1;Q92597;A0A024R9I3;Q53EU7;B7Z505;Q92597-3;Q92597-2;B3KWB2	0.00155821	1.13321	0.509141	749502	0	0	not_regulated	FALSE	0.509141	0.628941	0.824591	0.701548	0.609871	1.11394	1.13321	0.879124	1.05089	0.916089	0.00155821	0.00106975	0.000788157	0.00140272	0.000949667
SLP76.CD4	SLP76	ARF1	ARF1|ARF3	A0A024R3Q3;A0A024R0Y6;P84077;P61204;B4E190;B4DN70;B4DEB9;F5H423;P61204-2;F5H0C7;B4DJC8	0.00153468	1.08022	0.459343	4039136	0	0	not_regulated	FALSE	0.154321	0.459343	0.684185	0.800128	0.712284	0.833167	1.08022	0.95336	0.920098	0.933626	0.00145636	0.00127425	0.00106805	0.00153468	0.00120943
SLP76.CD4	SLP76	MUCL1	MUCL1	A0A087WWF8;F8VV13;Q96DR8	0.00152296	1.37768	0.38864	NA	0	0	repressed	FALSE	0.258389	0.148867	0.396123	0.290623	0.38864	0.885361	0.540556	0.982451	0.426013	1.37768	0.00132065	0.000544145	0.000939243	0.000606373	0.00152296
SLP76.CD4	SLP76	GPI	GPI	B4DE36;A0A0A0MTS2;A0A2U3TZU2;P06744;P06744-2;B4DVJ0;A0A1W6AYU6;K7EQ48;A0A0J9YXP8;A0A0J9YX90;A0A0J9YYH3;A0A2R8Y6C7	0.00149508	1.45659	0.794589	9143554	0	0	repressed	FALSE	0.412662	0.30883	0.0571942	0.794589	0.837463	0.652139	0.281232	0.239014	1.45659	1.11498	0.000701485	0.00020415	0.000164778	0.00149508	0.000888825
SLP76.CD4	SLP76	RPL19	RPL19	Q8IWR8;J3QR09;J3KTE4;Q53G49;P84098	0.00148369	1.22388	0.261409	1412159	0	0	not_regulated	FALSE	0.796017	0.909931	0.261409	0.216254	0.572765	0.937079	0.970596	1.22388	0.755684	1.10694	0.00148369	0.00103707	0.00124195	0.00114171	0.00129885
SLP76.CD4	SLP76	TMSB4X	TMSB4X	A2VCK8;P62328	0.00147907	1.39018	0.498469	50477272	0	0	not_regulated	FALSE	0.289863	0.12009	0.0346483	0.498469	0.765214	0.611743	0.737573	0.514144	1.39018	0.814763	0.000682087	0.000554985	0.000367412	0.00147907	0.000673242
SLP76.CD4	SLP76	ERH	ERH	G3V279;A0A024R6D4;P84090	0.00145042	1.01874	0.791202	1751865	0	0	not_regulated	FALSE	0.00468776	0.791202	0.723665	0.179978	0.414659	0.720084	1.01874	0.936605	0.621087	0.761054	0.00145042	0.00138477	0.00120911	0.00119374	0.00113605
SLP76.CD4	SLP76	RPS8	RPS8	Q5JR95;Q5JR94;P62241;Q9BS10	0.00141628	1.03455	0.886618	3639574	0	0	not_regulated	FALSE	0.886618	0.60525	0.584062	0.775712	0.225319	1.03455	0.901637	0.856306	0.922351	0.732096	0.00141628	0.000832977	0.000751317	0.00120487	0.000742734
SLP76.CD4	SLP76	PSME2	PSME2	Q86SZ7;Q2TNB3;A0A087X1Z3;Q9UL46;H0YM70;Q6FHK9	0.00139729	1.09083	0.571492	6878869	0	0	repressed	FALSE	0.77034	0.26546	0.031741	0.571492	0.173084	1.04706	0.780259	0.692391	1.09083	0.428863	0.00139729	0.000702684	0.000592195	0.00138906	0.000424134
SLP76.CD4	SLP76	CD247	CD247	B2LYR2;P20963-3;P20963;A9Y844	0.00139144	1.31223	0.546743	982000	0	0	not_regulated	FALSE	0.00233333	0.546743	0.438844	0.404971	0.0868358	0.419363	1.31223	0.626588	0.490735	0.332971	0.00065893	0.00139144	0.000631	0.000735773	0.000387726
SLP76.CD4	SLP76	MT-CO2	MT-CO2	A0A346M047;A0A3Q9X1R8;A0A218N9E7;X2D546;X2D544;X2D537;X2D4V5;X2D4V3;X2D4U5;X2D4K6;X2D4F2;X2D4E2;X2D4D6;X2D3Z8;X2D3Z7;X2D3Z6;A0A3Q9WXG2;A0A3Q9X1I8;A0A344AK34;A0A493QZL5;A0A343GRX2;A0A346M0E0;H9E7F7;A0A344AJB0;A0A059QM31;H9E7P8;A0A059RTG7;A0A346LZY3;A0A059QNV4;E2DTL8;A0A346M077;A0A1B1PEQ8;H9E7W2;G3CA49;K7WVJ5;H9E7T7;X5C6M5;X5BKA4;X2CK15;W8DFH5;W8D4U9;W8D1X2;V9K571;V9JPM6;V9JD22;V9J3S1;V9J3C6;V9J128…	0.00138385	1.25029	0.424962	1531645	0	0	repressed	FALSE	0.424962	0.562226	0.582669	0.0558945	0.802858	1.25029	0.712547	0.884791	0.728547	1.03571	0.00138385	0.000532228	0.00062765	0.000769457	0.000849544
SLP76.CD4	SLP76	RPL26	RPL26|RPL26L1	J3QRI7;J3QQQ9;J3QQV1;J3QRC4;Q6IBH6;P61254;E5RIT6;A0A024RBF6;Q9UNX3;J3KSS0	0.00137961	1.07161	0.714982	2811007	0	0	not_regulated	FALSE	0.659849	0.605702	0.845203	0.714982	0.0284292	0.819828	0.840967	0.900182	1.07161	0.408153	0.0011061	0.000765697	0.000778397	0.00137961	0.000408098
SLP76.CD4	SLP76	RPL37A	RPL37A	C9J4Z3;P61513;M0R0A1;Q6P4E4;E9PEL3;M0R2L6	0.00132782	1.11766	0.422698	1351859	0	0	not_regulated	FALSE	0.750425	0.422698	0.84357	0.557777	0.0805788	1.06391	1.11766	0.88625	0.822206	0.700307	0.00132782	0.000941348	0.000708906	0.000979181	0.000647727
SLP76.CD4	SLP76	RPL35	RPL35	F2Z388;A0A024R866;P42766	0.00128672	1.14901	0.309339	2599893	0	0	not_regulated	FALSE	0.811413	0.436508	0.309339	0.187051	0.306197	1.01771	0.931431	1.14901	0.773447	0.880187	0.00128672	0.000794721	0.00093107	0.000933119	0.000824712
SLP76.CD4	SLP76	PSMB9	PSMB9	A2ACR1;A0A0G2JJA7;A0A1U9X8E3;A0A1U9X8E2;A0A1U9X8D7;P28065-2;P28065;A2ACR0;A0A0G2JJQ0	0.00128269	1.14234	0.24527	1115673	0	0	repressed	FALSE	0.396979	0.369691	0.146361	0.773515	0.24527	1.1154	0.830491	0.818567	1.03242	1.14234	0.00128269	0.000644511	0.000603314	0.00113291	0.000973546
SLP76.CD4	SLP76	DBT	DBT	P11182;B4E1Q7;Q5VVL7	0.00128248	1.55474	0.366354	34742	0	0	not_regulated	FALSE	0.21349	0.74689	0.366354	0.763788	0.590438	0.734472	1.12	1.38132	1.1635	1.55474	0.000817524	0.000841293	0.000985415	0.00123577	0.00128248
SLP76.CD4	SLP76	RPL30	RPL30	E5RI99;A0A024R9D3;P62888;A0A0B4J213;E5RJH3;A0A0C4DH44	0.00127041	1.11328	0.330961	1846635	0	0	not_regulated	FALSE	0.466519	0.330961	0.358792	0.532305	0.931476	0.911722	1.11328	0.831773	0.900089	0.990818	0.00127041	0.00104687	0.000742822	0.00119678	0.00102316
SLP76.CD4	SLP76	SAR1A	SAR1A	Q6FID4;Q5SQT9;B2R679;Q9NR31;Q8NG23;Q9NR31-2	0.00126045	1.28469	0.537458	852328	0	0	not_regulated	FALSE	0.49116	0.859425	0.537458	0.474766	0.488994	0.848651	1.05352	1.28469	0.730041	0.839613	0.00126045	0.00105596	0.0012229	0.00103464	0.000924154
SLP76.CD4	SLP76	GYG1	GYG1	G5E9W8;B4DSX6;C9JQ42;B2R5R5;P46976-3;P46976-2;P46976;Q8N5Y3	0.0012428	1.24566	0.371938	486717	0	0	not_regulated	FALSE	0.298402	0.371938	0.489111	0.423403	0.527581	0.852156	1.24566	1.11549	0.718223	0.696494	0.0012428	0.00122599	0.00104267	0.000999516	0.000752782
SLP76.CD4	SLP76	PSMB2	PSMB2	B7Z478;A0A140VJS6;P49721;A0A087WVV1;Q59FJ0	0.00124207	1.31442	0.236199	1300857	0	0	repressed	FALSE	0.236199	5.63213e-05	0.239306	0.891588	0.609499	1.31442	0.170987	0.387554	1.04258	0.777892	0.00124207	0.000109038	0.000234716	0.000940092	0.000544754
SLP76.CD4	SLP76	HNRNPH1	HNRNPH1	E9PCY7;A0A384MEJ3;G8JLB6;P31943;E5RGV0;D6RIU0;D6RBM0;H0YB39	0.00122545	1.12549	0.247554	1465656	0	0	not_regulated	FALSE	0.247554	0.416812	0.877387	0.719429	0.697194	1.12549	1.09772	1.03926	0.905825	0.924458	0.00122545	0.000806588	0.000725232	0.000941122	0.000745951
SLP76.CD4	SLP76	TGM3	TGM3	A0A494C0J7;Q08188	0.00121858	1.56769	0.513933	NA	0	0	not_regulated	FALSE	0.637994	0.0533014	0.985891	0.664181	0.513933	0.657125	0.428462	0.982577	0.715156	1.56769	0.000689246	0.000303281	0.000660528	0.000715774	0.00121858
SLP76.CD4	SLP76	CD3G	CD3G	A8MUH3;B0AZV4;B0YIY5;P09693;B7Z6A3;Q53FH3	0.00121814	1.32927	0.39128	479765	0	0	induced	FALSE	0.001273	0.39128	0.806622	0.497161	0.123032	0.439032	1.32927	0.926866	0.723932	0.582923	0.000596175	0.00121814	0.000806664	0.000938044	0.000586621
SLP76.CD4	SLP76	GLIPR2	GLIPR2	Q5VZR0;D3DRP5;Q9H4G4;B4DQC5	0.00121072	1.38062	0.220229	351149	0	0	repressed	FALSE	0.220229	0.967182	0.966808	0.0717387	0.93266	1.38062	0.988623	0.975521	0.637574	1.01657	0.00121072	0.000585069	0.000548284	0.000533518	0.000660658
SLP76.CD4	SLP76	GLB1	GLB1	Q53H18;Q53G40;B7Z6Q5;P16278-3;P16278;E7EQ29;B7Z5H9;P16278-2	0.00119954	2.32928	0.234173	74980	0	0	repressed	FALSE	0.234173	0.323873	0.0115278	0.518741	0.77538	2.32928	0.254481	0.268008	1.57995	0.789437	0.00119954	8.84414e-05	8.84587e-05	0.000776402	0.000301288
SLP76.CD4	SLP76	PSMB10	PSMB10	Q6IB22;P40306;J3QQN1	0.00118456	1.1391	0.68984	899437	0	0	repressed	FALSE	0.912111	0.0663898	0.278016	0.821056	0.68984	1.02187	0.577538	0.639833	0.938841	1.1391	0.00118456	0.0004518	0.000475363	0.00103849	0.000978571
SLP76.CD4	SLP76	TKT	TKT	B4E022;V9HWD9;Q53EM5;P29401;P29401-2;A0A0B4J1R6;B3KSI4;A0A0K0K1H9;B4DVU1;B3KPZ8	0.0011803	1.88106	0.259545	3041234	0	0	not_regulated	FALSE	0.787774	0.695246	0.474122	0.485366	0.259545	0.794536	0.527959	0.606026	1.88106	1.64686	0.000522463	0.000234287	0.000255406	0.0011803	0.000802544
SLP76.CD4	SLP76	RPL29	RPL29	A0A024R326;Q6IPI1;A0A3B3ITT5;P47914	0.00117897	1.16159	0.483207	1075047	0	0	not_regulated	FALSE	0.616666	0.483207	0.752251	0.411908	0.463232	0.87978	1.16159	1.10093	0.927827	0.85307	0.00117155	0.00104387	0.000939604	0.00117897	0.000841862
SLP76.CD4	SLP76	PDIA3	PDIA3	H7BZJ3	0.0011215	1.03975	0.84041	1100431	0	0	not_regulated	FALSE	0.2387	0.84041	0.612379	0.328097	0.584304	0.797816	1.03975	0.913832	0.765699	0.880019	0.0011215	0.00098635	0.000823309	0.00102708	0.000916768
SLP76.CD4	SLP76	CLIC1	CLIC1	A0A1U9X8Y4;Q5SRT3;Q53FB0;O00299	0.00111927	1.29932	0.733243	6231423	0	0	repressed	FALSE	0.0453352	0.352904	0.0398081	0.789934	0.733243	0.623621	0.380885	0.424887	1.29932	1.0796	0.000562978	0.000232044	0.000245835	0.00111927	0.000722278
SLP76.CD4	SLP76	TPM1	TPM1	H7BYY1;Q1ZYL5;F5H7S3;B7Z596;B7Z722;Q15657;D9YZV7;H0YKJ4;H0YK48;A0A494BZZ2;D9YZV5;P09493-2;P09493-5;P09493-8;P09493-3;H0YKX5;Q8TCG4;A0A0K0K1I0;P09493-4;P09493-10;A0A024R5W6;Q59GR8;Q6ZN40;P09493-9;P09493-7;H0YNC7;D9YZV4;A0A0S2Z4G6;P09493-6;P09493	0.00111063	1.31852	0.40511	777074	0	0	repressed	FALSE	0.40511	0.141493	4.98697e-08	0.371371	0.227358	1.31852	0.399363	0.155431	0.507689	0.297785	0.00111063	0.000227016	8.39108e-05	0.000408064	0.000185889
SLP76.CD4	SLP76	RPS16	RPS16	M0R3H0;Q6IPX4;P62249;M0R1M5;M0R210	0.00109485	1.24328	0.466356	4489775	0	0	repressed	FALSE	0.518857	0.0842794	0.283927	0.466356	0.000268058	0.847566	0.405957	0.576785	1.24328	0.512497	0.000782185	0.000252826	0.000341152	0.00109485	0.000350507
SLP76.CD4	SLP76	PHB2	PHB2	F5GY37;J3KPX7;Q99623;B4DW05;Q99623-2;F5H3X6;F5GWA7	0.00107663	1.00035	0.998854	1511693	0	0	not_regulated	FALSE	0.166421	0.89276	0.998854	0.574429	0.380667	0.859833	0.965778	1.00035	0.916762	0.824924	0.00105822	0.000802128	0.000789065	0.00107663	0.000752391
SLP76.CD4	SLP76	RPS15A	RPS15A	I3L3P7;B2R4W8;A8K7H3;P62244;H3BVC7;I3L246;H3BN98	0.00105374	1.36437	0.382201	2858463	0	0	repressed	FALSE	0.382201	0.0597095	0.418183	0.869412	0.599261	1.36437	0.519246	0.745887	1.0795	0.781011	0.00105374	0.000270634	0.000369212	0.000795564	0.000447024
SLP76.CD4	SLP76	STMN1	STMN1|STMN2	B5BU83;A0A140VJW2;P16949;P16949-2;A2A2D0;Q59G27;Q96CE4;E5RGX5;B7Z4N6;Q93045;Q93045-2	0.0010453	1.57795	0.43314	3941426	0	0	repressed	FALSE	0.732615	0.0808477	0.228277	0.43314	0.551257	1.07532	0.427176	0.584241	1.57795	0.904821	0.000746508	0.000200129	0.000259949	0.0010453	0.00046551
SLP76.CD4	SLP76	NCCRP1	NCCRP1	Q6ZVX7	0.00103136	2.24006	0.23554	NA	0	0	not_regulated	FALSE	0.892653	0.127505	0.281289	0.86006	0.23554	1.12726	0.450599	2.06061	0.844748	2.24006	0.000700329	0.000188919	0.000820493	0.000500789	0.00103136
SLP76.CD4	SLP76	RPS3A	RPS3A	D6RED7;D6RAS7;B7Z3M5;H0Y8L7;D6RB09;E9PFI5;D6RG13;D6RAT0;Q6NXR8;A8K4W0;P61247;D6RGE0	0.00100761	1.29632	0.333438	3526749	0	0	repressed	FALSE	0.959614	0.155161	0.304852	0.40792	0.333438	1.00969	0.277484	0.718968	0.497753	1.29632	0.00100761	0.000186873	0.000459843	0.000473984	0.0009587
SLP76.CD4	SLP76	CDSN	CDSN	Q0EFA5;A8K9C1;A0A1U9X8Y9;A0A1U9X8X8;A0A1U9X8X5;Q2L6G8;M1SWB8;G8JLG2;D2IYL2;A0A1U9X901;A0A1U9X8Z0;A0A1U9X8X6;Q15517	0.000993561	1.92038	0.470655	7965	0	0	not_regulated	FALSE	0.42935	0.401637	0.669446	0.453451	0.470655	0.763621	0.652646	0.858758	0.912431	1.92038	0.000533109	0.000307483	0.000384244	0.000607835	0.000993561
SLP76.CD4	SLP76	RPS19	RPS19	B0ZBD0;Q8WVX7;P39019;A0A075B6E2;M0R2L9;M0QXK4;M0QYF7;M0R140	0.000993226	1.43726	0.414948	3542327	0	0	not_regulated	FALSE	0.500795	0.763018	0.929509	0.414948	0.894586	0.843944	1.04189	1.01422	1.43726	0.953777	0.000611192	0.000509204	0.000470753	0.000993226	0.000511894
SLP76.CD4	SLP76	ACTBL2	ACTBL2	Q562R1	0.000991219	1.72219	0.673987	68405	0	0	not_regulated	FALSE	0.250756	0.0454036	0.406541	0.32563	0.673987	0.31748	0.260765	0.409707	0.219574	1.72219	0.000246568	0.000136671	0.000203935	0.000162723	0.000991219
SLP76.CD4	SLP76	LRRC15	LRRC15	B3KWI4;Q8TF66;Q8TF66-2	0.000987109	1.07728	0.327179	NA	0	0	not_regulated	FALSE	0.220993	0.385662	0.336833	0.327179	0.45121	0.974437	0.905486	0.35551	1.07728	0.40533	0.000935712	0.000586781	0.000218796	0.000987109	0.000288448
SLP76.CD4	SLP76	CAP1	CAP1	D3DPU2;B2RDY9;B4DNW7;B4DI38;Q01518-2;Q01518;B4DNY3;B4DNA3;B4DUZ8	0.000971492	1.64751	0.624489	8734607	0	0	not_regulated	FALSE	0.39569	0.464604	0.364807	0.679733	0.624489	0.590905	0.57326	0.692664	1.64751	1.23295	0.000365158	0.000239067	0.000274337	0.000971492	0.000564651
SLP76.CD4	SLP76	HK1	HK1	B4DG62;A8K7J7;A0A024QZK7;Q59FD4;B3KXY9;P19367-4;P19367-2;P19367;P19367-3;B3KRA9	0.000962463	1.61123	0.326893	887531	0	0	repressed	FALSE	0.326893	0.0590321	0.0623342	0.328606	0.232452	1.61123	0.523153	0.080875	0.504576	0.37382	0.000962463	0.000210892	3.09627e-05	0.000287608	0.000165485
SLP76.CD4	SLP76	GGCT	GGCT	M0QZK8;A0A090N7V5;O75223;H7BZK5;B3KMN7;B8ZZK2;O75223-3	0.00095044	1.39411	0.301922	210083	0	0	not_regulated	FALSE	0.301922	0.779888	0.909986	0.967018	0.78453	1.39411	0.937539	1.04309	0.989482	1.19991	0.00095044	0.000431343	0.00045577	0.000643701	0.000606244
SLP76.CD4	SLP76	GSDMA	GSDMA	J3KRG2;Q96QA5	0.000950301	1.05145	0.718645	NA	0	0	not_regulated	FALSE	0.59034	0.00798699	0.507455	0.718645	0.931176	0.647799	0.401474	0.772905	1.00131	1.05145	0.000644294	0.000269467	0.000492683	0.000950301	0.000775
SLP76.CD4	SLP76	EIF5AL1	EIF5AL1|EIF5A|EIF5A2	I3L397;I3L504;Q6IS14;P63241;P63241-2;F8WCJ1;C9J7B5;C9J4W5;Q9GZV4	0.000940828	1.20082	0.869165	7946520	0	0	not_regulated	FALSE	0.0247229	0.193731	0.0780962	0.869165	0.360882	0.427027	0.464673	0.384467	1.20082	0.736827	0.000350622	0.000257476	0.000202322	0.000940828	0.000448353
SLP76.CD4	SLP76	RPL14	RPL14	Q6IPH7;E7EPB3;A0PJ62;B7Z6S8;A8K3Q9;A8K7N0;P50914	0.000934422	1.06098	0.860936	1261317	0	0	repressed	FALSE	0.860936	0.0289944	0.446869	0.647765	0.108932	1.06098	0.784131	0.745544	0.947948	0.528991	0.000934422	0.000466048	0.000420831	0.000796652	0.000345266
SLP76.CD4	SLP76	CANX	CANX	P27824;P27824-2;P27824-3	0.000934161	1.09155	0.22109	1421595	0	0	not_regulated	FALSE	0.703949	0.22109	0.971754	0.679177	0.100362	1.06821	1.09155	1.0036	1.0726	0.801503	0.000934161	0.000644191	0.000562507	0.00089506	0.000519447
SLP76.CD4	SLP76	DNAJB11	DNAJB11	Q9UBS4;B3KW63;H7C2Y5	0.000925345	1.32835	0.224853	344129	0	0	not_regulated	FALSE	0.635331	0.691398	0.224853	0.294873	0.725112	0.915695	1.11449	1.32835	0.752609	0.929178	0.000925345	0.000760036	0.00086033	0.000725722	0.000695859
SLP76.CD4	SLP76	RPS28	RPS28	B2R4R9;P62857	0.000914875	1.3102	0.506247	2204517	0	0	not_regulated	FALSE	0.736504	0.506247	0.846764	0.601113	0.419875	0.963844	1.3102	0.893456	0.92333	0.549118	0.000914875	0.000839266	0.000543534	0.000836296	0.000386269
SLP76.CD4	SLP76	RPS3	RPS3	E9PL09;Q53G83;P23396;P23396-2;E9PPU1;H0YEU2;Q9NQS8	0.000914468	1.33094	0.244578	5484210	0	0	not_regulated	FALSE	0.0144429	0.0703351	0.213752	0.244578	0.910945	0.699439	0.776393	0.845418	1.33094	0.978206	0.00050363	0.000377267	0.00039015	0.000914468	0.000521989
SLP76.CD4	SLP76	S100A7	S100A7|S100A7A	P31151;Q86SG5	0.000913637	2.56572	0.222547	4300	0	0	repressed	FALSE	0.222547	0.272285	0.337502	0.736733	0.123584	2.56572	0.51135	0.649683	1.30255	0.629383	0.000913637	0.000122882	0.000148273	0.000442595	0.000166092
SLP76.CD4	SLP76	RAB5C	RAB5C|RAB5B|RAB5A	A0A024R1U4;P51148;P51148-2;F8VWU4;F8VVZ0;F8VUA5;F8VVK3;K7ERI8;A0A024RB09;A0A024R2K1;K7ERQ8;P61020-2;P20339-2;P61020;P20339	0.000887872	1.16939	0.268283	867715	0	0	not_regulated	FALSE	0.25842	0.268283	0.883045	0.0247653	0.425698	0.883203	1.16939	1.02906	0.762778	0.716196	0.000887872	0.000793333	0.000663021	0.000731705	0.000533569
SLP76.CD4	SLP76	S100A4	S100A4	P26447	0.000884291	1.24422	0.835862	14223718	0	0	not_regulated	FALSE	0.790272	0.473481	0.209091	0.835862	0.905296	0.873154	0.690862	0.606945	1.24422	1.0318	0.000650338	0.000347253	0.000289732	0.000884291	0.000569525
SLP76.CD4	SLP76	PSME1	PSME1	A0A384NQ35;A0A0K0K1L8;Q06323;Q6FHU3;Q06323-3;Q06323-2;Q86SZ9	0.000881458	1.20013	0.644259	7842843	0	0	repressed	FALSE	0.644259	0.295575	0.856573	0.739414	1.39481e-05	1.20013	0.521899	1.06487	1.16208	0.31552	0.000881458	0.000258681	0.000501263	0.000814436	0.000171739
SLP76.CD4	SLP76	SOD1	SOD1	V9HWC9;P00441;H7BYH4	0.000850462	1.91741	0.551121	1615708	0	0	not_regulated	FALSE	0.783831	0.659814	0.766716	0.551121	0.804487	0.879506	0.983266	1.00936	1.91741	1.04603	0.000408818	0.000308438	0.000300703	0.000850462	0.000360333
SLP76.CD4	SLP76	LCN1	LCN1|LCN1P1	A0A024R8D7;P31025;Q5VSP4	0.000833722	1.30305	0.738579	NA	0	0	not_regulated	FALSE	0.84698	0.0459493	0.937014	0.157562	0.738579	0.881726	0.494014	1.0251	0.499917	1.30305	0.000761247	0.000287831	0.000567225	0.000411849	0.000833722
SLP76.CD4	SLP76	NME2	NME2|NME2P1	Q32Q12;P22392-2;Q6FHN3;P22392;J3KPD9;O60361	0.000827652	1.73609	0.447861	4912160	0	0	not_regulated	FALSE	0.965008	0.579936	0.403453	0.549286	0.447861	0.987657	0.705358	0.738709	1.73609	1.36419	0.000493438	0.000237817	0.000236537	0.000827652	0.000505092
SLP76.CD4	SLP76	S100A16	S100A16	Q96FQ6	0.000825692	1.73971	0.407579	NA	0	0	not_regulated	FALSE	0.879479	0.501662	0.469155	0.396413	0.407579	1.01168	1.06602	1.24559	0.592541	1.73971	0.00064791	0.000460726	0.000511264	0.000362108	0.000825692
SLP76.CD4	SLP76	CAT	CAT	A0A384P5Q0;P04040;B4DWK8	0.000823806	1.31603	0.568441	384244	0	0	not_regulated	FALSE	0.755491	0.118342	0.840302	0.779912	0.568441	0.808935	0.288857	0.845918	1.10015	1.31603	0.000634801	0.000152972	0.000425452	0.000823806	0.000765348
SLP76.CD4	SLP76	COX4I1	COX4I1	H3BN72;H3BNV9;P13073;Q86WV2;H3BPG0	0.000805926	1.17069	0.551529	1123321	0	0	repressed	FALSE	0.551529	0.0196402	0.00134151	0.220805	0.228777	1.17069	0.600541	0.594198	0.733453	0.68299	0.000805926	0.000278998	0.00026217	0.000481808	0.000348447
SLP76.CD4	SLP76	TPT1	TPT1	A0A0P1J1R0;Q5W0H4;A0A0B4J2C3;P13693;A0A024RDY2;B4DKJ4;J3KPG2;Q9NXW1;P13693-2;H0YCX0;E9PJF7;Q56UQ5	0.000803709	1.56471	0.656143	707717	0	0	not_regulated	FALSE	0.00318218	0.388345	0.44629	0.656143	0.292497	0.274592	0.878352	0.778899	1.56471	0.78987	0.00014781	0.000319074	0.000268718	0.000803709	0.000315095
SLP76.CD4	SLP76	RPL15	RPL15	A0A024R2Q4;P61313;A0A2R8YEM3;E7EQV9;E7ENU7;E7EX53;A0A2R8Y738;B4DLP4	0.000802719	1.22701	0.387916	2430431	0	0	not_regulated	FALSE	0.254949	0.387916	0.59133	0.618194	0.645844	0.440784	1.22701	1.16932	0.870531	0.778105	0.000425948	0.000800175	0.000724205	0.000802719	0.000557236
SLP76.CD4	SLP76	CDC42	CDC42	A0A024RAE4;B7ZAY4;B4DMH5;B4E1U9;P60953;A0A024R9T1;A0A024RAE6;P60953-1	0.000799703	1.1611	0.65114	2794129	0	0	not_regulated	FALSE	0.416026	0.522503	0.0338963	0.65114	0.344049	0.783172	0.86295	0.703947	1.1611	0.656472	0.000565287	0.000420342	0.000325649	0.000799703	0.000351154
SLP76.CD4	SLP76	NA	NA|IGLL5	A0A5E4;A0A0B4J231;P0DOX8;S6BAP8;Q5FWF9;Q6GMW4;Q6NS95;Q6PIK1;Q6GMW6;Q96E61;Q6P5S3;Q6GMV7;B9A064;S6C4Q9	0.000788063	2.40709	0.31293	62658	0	0	not_regulated	FALSE	0.727273	0.55831	0.589952	0.534177	0.31293	0.841296	0.763909	0.71191	0.619028	2.40709	0.000371661	0.000227743	0.000201568	0.000260949	0.000788063
SLP76.CD4	SLP76	CLINT1	CLINT1	A0A0S2Z4Y4;A0A0S2Z5H3;Q14677;Q14677-3;Q14677-2	0.000782874	1.38094	0.495121	119792	0	0	repressed	FALSE	0.495121	0.431544	0.000128448	0.306063	0.19034	1.38094	0.569838	0.259271	0.435842	0.397746	0.000782874	0.000218009	9.42039e-05	0.000235773	0.000167106
SLP76.CD4	SLP76	SBSN	SBSN	Q6UWP8	0.00078066	1.57052	0.644793	NA	0	0	not_regulated	FALSE	0.325223	0.0519495	0.35004	0.824663	0.644793	0.586382	0.348808	0.562581	0.810746	1.57052	0.000393306	0.000157885	0.000241843	0.0005189	0.00078066
SLP76.CD4	SLP76	APOD	APOD	C9JF17;P05090;B4DGC3;C9JX71	0.00074408	1.21757	0.707302	223069	0	0	not_regulated	FALSE	0.505294	0.0578608	0.493465	0.0566259	0.707302	0.575671	0.40456	0.685949	0.417548	1.21757	0.000474711	0.000225135	0.000362531	0.000328556	0.00074408
SLP76.CD4	SLP76	MDH2	MDH2	Q0QF37;Q75MT9;Q6FHZ0;A0A024R4K3;P40926;P40926-2;G3XAL0;B3KTM1	0.000743987	1.83196	0.200091	4603549	0	0	not_regulated	FALSE	0.714174	0.449013	0.43071	0.536324	0.200091	0.76336	1.2794	0.550106	1.83196	1.61835	0.000324885	0.000367463	0.000150053	0.000743987	0.000510439
SLP76.CD4	SLP76	BAG2	BAG2	B3KN59;B3KM36;O95816;O95816-2	0.000740608	1.48382	0.454544	186935	0	0	repressed	FALSE	0.454544	0.293518	0.0323983	0.43056	0.349146	1.48382	0.58096	0.155657	0.469838	0.474704	0.000740608	0.000195686	4.97938e-05	0.000223771	0.00017559
SLP76.CD4	SLP76	PKP1	PKP1	A0A024R952;Q13835-2;Q13835;Q14BN3	0.000737417	3.70667	0.407046	2977	0	0	not_regulated	FALSE	0.7452	0.19524	0.603195	0.494069	0.407046	0.775442	0.250813	1.59045	0.458218	3.70667	0.000208166	4.54376e-05	0.00027364	0.000117376	0.000737417
SLP76.CD4	SLP76	PPIB	PPIB	V9HWC6;P23284	0.000726749	1.26095	0.809963	7452894	0	0	not_regulated	FALSE	0.00105848	0.523595	0.000232664	0.809963	0.922423	0.34358	0.818783	0.338785	1.26095	0.974116	0.000207524	0.000333744	0.000131148	0.000726749	0.000436033
SLP76.CD4	SLP76	ZG16B	ZG16B	I3L1H9;I3L3X0;A0A0C4DGN4;C3PTT6;G8H6I3;Q96DA0	0.000713131	2.21946	0.305375	NA	0	0	not_regulated	FALSE	0.395133	0.837197	0.753354	0.427393	0.305375	2.21946	0.987704	0.904647	0.803886	1.45805	0.000713131	0.000214168	0.000186294	0.00024647	0.000347187
SLP76.CD4	SLP76	SEC61B	SEC61B	Q53FA5;P60468;S4R3B5	0.000706268	1.18676	0.480302	1061305	0	0	repressed	FALSE	0.480302	0.112075	0.293283	0.201869	0.00180223	1.18676	0.604823	0.544685	0.5973	0.431949	0.000706268	0.000242907	0.000207754	0.000339192	0.000190505
SLP76.CD4	SLP76	PABPC1	PABPC1|PABPC3	A0A087WTT1;A0A024R9C1;P11940-2;P11940;A0A024R9E2;E7EQV3;B4DZW4;E7ERJ7;B4DQX0;B3KT93;Q2VIP3;Q5VX58;Q3ZCS4;Q9H361;H0YAR2	0.000704043	1.22653	0.442308	947933	0	0	repressed	FALSE	0.442308	0.13785	0.203471	0.416103	0.0259167	1.22653	0.64249	0.614693	0.808465	0.762806	0.000704043	0.000248881	0.000226139	0.000442821	0.000324492
SLP76.CD4	SLP76	SRSF1	SRSF1	J3KTL2;Q07955;Q59FA2;Q07955-3;Q07955-2;A8K1L8;A0A2I7N9Y9;J3KSR8;B7Z570	0.000695383	1.36709	0.54951	1738589	0	0	not_regulated	FALSE	0.478739	0.599616	0.842625	0.54951	0.956308	0.78819	1.36709	0.865845	1.25338	1.03133	0.000458275	0.00053641	0.000322651	0.000695383	0.000444388
SLP76.CD4	SLP76	RPLP2	RPLP2	A0A024RCA7;P05387;H0YDD8	0.00067933	1.03181	0.904185	10430038	0	0	not_regulated	FALSE	0.19462	0.904185	0.121393	0.335087	0.419645	0.571926	1.03181	0.709719	0.589113	0.875928	0.000557976	0.00067933	0.000443773	0.000548433	0.000633307
SLP76.CD4	SLP76	RPL36AL	RPL36AL|RPL36A	B2R4V2;H0Y5B4;H7BZ11;J3KQN4;Q969Q0;P83881;R4GN19	0.000668689	1.1039	0.748347	966132	0	0	not_regulated	FALSE	0.27566	0.748347	0.460031	0.464012	0.421624	0.455215	1.1039	0.667433	0.749064	0.778955	0.000408608	0.000668689	0.000383969	0.000641588	0.000518169
SLP76.CD4	SLP76	POF1B	POF1B	Q8WVV4;Q8WVV4-1	0.000658946	2.12506	0.539682	NA	0	0	not_regulated	FALSE	0.649144	0.173542	0.71745	0.534001	0.539682	0.678833	0.298594	1.29292	0.40386	2.12506	0.000284035	8.4313e-05	0.00034672	0.000161246	0.000658946
SLP76.CD4	SLP76	RPL4	RPL4	Q59GY2;P36578;B4DMJ6;H3BM89;Q53G74;H3BU31;B4DFI6;B4DMJ2	0.000643523	1.34633	0.277705	2866209	0	0	repressed	FALSE	0.277705	0.505356	0.536092	0.675515	0.656009	1.29476	1.29103	1.34633	0.667721	0.814879	0.000643523	0.000433027	0.000428867	0.000316678	0.000300149
SLP76.CD4	SLP76	LIMA1	LIMA1	F8VQE1;B4DN52;Q53GG0;Q9UHB6-2;Q9UHB6-5;Q9UHB6;Q9UHB6-4;F8VS07;B3KTW2;Q9UHB6-3	0.000635314	1.66796	0.28921	46169	0	0	repressed	FALSE	0.28921	0.467892	0.0288463	0.451527	0.264011	1.66796	0.579696	0.294039	0.541929	0.396679	0.000635314	0.000149008	7.17806e-05	0.000196967	0.000111973
SLP76.CD4	SLP76	ANP32B	ANP32B	Q53F35;Q92688-2;Q92688	0.000629684	2.59442	0.281049	987185	0	0	not_regulated	FALSE	0.255624	0.218821	0.430112	0.281049	0.383466	0.399313	0.688582	0.583333	2.59442	0.803407	0.000101566	0.000118194	9.50931e-05	0.000629684	0.00015144
SLP76.CD4	SLP76	SERPINB3	SERPINB3	P29508;Q5K684;P29508-2	0.00062593	1.43473	0.653072	NA	0	0	not_regulated	FALSE	0.828074	0.1108	0.871137	0.229026	0.653072	0.725836	0.236206	1.1691	0.429444	1.43473	0.000427291	9.38386e-05	0.000441098	0.000241235	0.00062593
SLP76.CD4	SLP76	GSTP1	GSTP1	V9HWE9;P09211;A8MX94;C7DJS2;C7DJS1	0.000617966	1.90294	0.209314	3153023	0	0	not_regulated	FALSE	0.220131	0.187187	0.562658	0.209314	0.297494	0.562462	0.72784	1.31692	1.90294	1.57822	0.000191419	0.00016716	0.000287243	0.000617966	0.000398042
SLP76.CD4	SLP76	P4HB	P4HB	B4DLN6;B4DUA5;H7BZ94;A0A024R8S5;P07237;B4DNL5;I3L398;H0Y3Z3;Q96C96	0.000609812	1.91286	0.262197	3783475	0	0	repressed	FALSE	0.262197	0.843777	0.106671	0.507471	0.878688	1.60694	0.914449	0.504808	1.91286	0.946423	0.000536866	0.000206172	0.000108091	0.000609812	0.000234326
SLP76.CD4	SLP76	GMFG	GMFG|GMFB	M0QYJ8;Q8TDZ6;O60234;M0QX47;M0QXC2;M0QYG8;M0R1D2;M0R0C1;G3V4P8;P60983	0.000601878	1.54881	0.399861	4231707	0	0	not_regulated	FALSE	0.394776	0.567676	0.322242	0.399861	0.484463	0.84798	0.876727	0.861888	1.54881	0.940478	0.00034534	0.000240952	0.000224963	0.000601878	0.000283844
SLP76.CD4	SLP76	SLC25A5	SLC25A5|SLC25A6|SLC25A4	P05141;Q6I9V5;A8K787;A0A0S2Z3H3;Q6NVC0;Q59EI9;P12236;P12235;A0A0S2Z359;V9GYG0	0.00059346	1.1667	0.315862	4885606	0	0	not_regulated	FALSE	0.12653	0.440076	0.315862	0.245432	0.338915	0.844001	0.869686	1.1667	0.801675	0.894997	0.00059346	0.000412683	0.000525781	0.000537892	0.00046638
SLP76.CD4	SLP76	HSPE1	HSPE1	A0A024R3X7;Q9UNM1;B8ZZL8;A0A384N6A4;P61604;B8ZZ54;S4R3N1	0.000590397	1.1572	0.858582	3913438	0	0	repressed	FALSE	0.175793	0.0878427	0.00216669	0.858582	0.203947	0.706609	0.684606	0.506438	1.1572	0.719895	0.000377803	0.00024702	0.000173545	0.000590397	0.00028525
SLP76.CD4	SLP76	SSR4	SSR4	P51571;A6NLM8	0.000580068	1.27503	0.328545	862712	0	0	repressed	FALSE	0.841354	0.403426	0.000603716	0.328545	0.402611	1.05237	0.89775	0.618112	1.27503	0.814441	0.00050174	0.00028885	0.000188876	0.000580068	0.000287767
SLP76.CD4	SLP76	IGKV1-16	IGKV1-16|A30|NA|IGKV1D-33|SDNK1	A0A449C198;A2MYE2;A2MYE1;Q9UL81;Q96SA9;A0A125QYY5;A0A125QYY3;A0A109PW65;A0A0X9UWJ6;A0A0X9USN3;Q9UL77;Q9UL70;A2NI60;A0A2Q2TTZ9;A0A109PW33;Q96PF6	0.000564286	1.90301	0.368281	19120	0	0	not_regulated	FALSE	0.333093	0.591286	0.40217	0.264464	0.368281	0.768402	0.979719	1.28186	0.844084	1.90301	0.000307452	0.000264543	0.000328722	0.000322272	0.000564286
SLP76.CD4	SLP76	BLMH	BLMH	K7ES02;Q13867;K7ESE8;J3KSD8;B4DXF3	0.000552724	1.29189	0.750445	230646	0	0	not_regulated	FALSE	0.958927	0.0919474	0.45663	0.726461	0.750445	1.05701	0.452884	0.583117	0.804976	1.29189	0.000552724	0.000159817	0.000195427	0.000401663	0.000500642
SLP76.CD4	SLP76	PRPS1	PRPS1|PRPS1L1|PRPS2	Q15244;B1ALA7;B1ALA9;Q53FW2;A0A0B4J207;A0A2R8Y7H4;P60891;P21108;A6NMS2;D3YTJ7;B2R860;A0A140VK41;P11908;P11908-2	0.000547661	1.43629	0.464402	606713	0	0	not_regulated	FALSE	0.56474	0.464402	0.566477	0.883792	0.631991	1.1008	1.43629	1.15245	1.06596	0.915003	0.000547661	0.000482229	0.000367473	0.000506052	0.000337362
SLP76.CD4	SLP76	PTGES3	PTGES3	B4DDC6;A0A024RB32;A0A087WYT3;B3KUY2;Q15185-3;Q15185-4;Q15185;Q15185-2	0.000538754	1.34384	0.236592	1290646	0	0	not_regulated	FALSE	0.198874	0.465171	0.275391	0.236592	0.328268	0.476577	0.887812	0.695501	1.34384	0.75064	0.000200229	0.000251722	0.00018728	0.000538754	0.00023372
SLP76.CD4	SLP76	PHB	PHB	Q6PUJ7;Q6FHP5;Q53FV0;A8K401;P35232;C9JW96;C9JZ20;E7ESE2;E9PCW0	0.000532408	1.01993	0.878068	1897213	0	0	not_regulated	FALSE	0.976988	0.878068	0.0239284	0.463859	0.319791	1.00311	1.01993	0.801302	0.813818	0.748347	0.000532408	0.000365316	0.000272577	0.000412164	0.000294352
SLP76.CD4	SLP76	TAGLN2	TAGLN2	X6RJP6;A0A384MTL2;P37802;P37802-2	0.000528631	1.61756	0.626624	11310374	0	0	not_regulated	FALSE	0.322857	0.911586	0.415499	0.626624	0.745855	0.233443	0.983211	0.80054	1.61756	0.894657	7.99513e-05	0.000227246	0.000175722	0.000528631	0.000227076
SLP76.CD4	SLP76	ANP32E	ANP32E	E9PPH5;Q53F20;Q9BTT0-3;Q9BTT0	0.000515876	1.11487	0.401228	991399	0	0	not_regulated	FALSE	0.426937	0.358707	0.517709	0.833172	0.401228	0.531947	0.587083	0.893628	1.11487	1.06582	0.000257953	0.000192122	0.000277733	0.000515876	0.000383024
SLP76.CD4	SLP76	RPS21	RPS21	Q9BYK2;Q8WVC2;Q6FGH5;Q9BYK1;Q13666;P63220	0.000515545	1.28925	0.235214	3530665	0	0	not_regulated	FALSE	0.253868	0.649975	0.235214	0.482701	0.457576	0.793499	1.16869	1.28925	0.924838	1.02173	0.000463552	0.000460742	0.000482712	0.000515545	0.000442341
SLP76.CD4	SLP76	CD3D	CD3D	H0YE18;B0YIY4;P04234-2;P04234;G8H453;E9PMT5	0.00048961	1.88595	0.267581	600207	0	0	not_regulated	FALSE	0.0916422	0.267581	0.801747	0.932483	0.0471225	0.411457	1.88595	0.939941	0.971322	0.646379	0.000158284	0.00048961	0.000231746	0.000356554	0.000184277
SLP76.CD4	SLP76	FLOT1	FLOT1	Q5ST80;Q53HQ0;O75955;Q6IB58;O75955-2;A0A140T9R1;A2VCL5;A2AB10	0.000487885	1.79389	0.28708	127892	0	0	repressed	FALSE	0.335411	0.932274	0.28708	0.266826	0.306438	1.42907	0.942431	1.79389	0.629024	0.494874	0.000487885	0.000217129	0.000392516	0.000204917	0.000125207
SLP76.CD4	SLP76	DDX39A	DDX39A|DDX39B	B4DX78;O00148;A0A0G2JJZ9;A0A024RCM3;Q13838;Q13838-2;A0A140T9X3;B4DP52;Q5STU3;O00148-2;Q69YT6;H0Y400;A0A140T996;K7EQN7;F6WLT2;A0A024R7H0;O00148-3	0.000487491	1.45395	0.40194	300232	0	0	repressed	FALSE	0.427643	0.115755	0.179792	0.40194	0.541918	0.879694	0.418888	0.789747	1.45395	0.864516	0.000309101	9.93281e-05	0.00017785	0.000487491	0.000225118
SLP76.CD4	SLP76	TGM1	TGM1	B0AZN7;A8K5N5;P22735;B0AZM8;B4DRV1;P22735-2	0.000484135	1.93662	0.379059	NA	0	0	not_regulated	FALSE	0.626895	0.0156917	0.579105	0.521855	0.379059	0.545745	0.488679	1.47661	0.503177	1.93662	0.000184095	0.000111245	0.000319239	0.000161965	0.000484135
SLP76.CD4	SLP76	LGALS3	LGALS3	Q86TY5;Q6FGL0;A0A024R693;Q59FR8;P17931;Q6NVH9	0.000468301	2.62599	0.319933	4005311	0	0	not_regulated	FALSE	0.971444	0.424474	0.902516	0.319933	0.411109	1.01069	0.889432	1.07695	1.7507	2.62599	0.000243211	0.000144438	0.000166096	0.000401998	0.000468301
SLP76.CD4	SLP76	RPS24	RPS24	E7ETK0;A0A2R8Y849;A0A087WUS0;A0A2R8YD14;P62847-2;P62847-3;P62847;P62847-4;A0A2R8Y8A0	0.000457514	1.10647	0.82545	1294407	0	0	not_regulated	FALSE	0.376436	0.216889	0.667523	0.82545	0.0160376	0.629728	0.764274	0.885053	1.10647	0.639544	0.000272878	0.000223496	0.0002458	0.000457514	0.000205378
SLP76.CD4	SLP76	JCHAIN	JCHAIN	C9JA05;D6RHJ6;D6RD17;P01591	0.000454691	1.61494	0.355296	NA	0	0	not_regulated	FALSE	0.953943	0.0319002	0.355296	0.824836	0.267463	0.972314	0.512963	1.61494	1.0141	0.722816	0.000427137	0.000152073	0.000454691	0.000425099	0.000235319
SLP76.CD4	SLP76	ECH1	ECH1	A0A384MR44;Q13011;M0R248	0.000453969	1.64976	0.225407	856305	0	0	not_regulated	FALSE	0.994451	0.495377	0.49551	0.444685	0.225407	1.00348	1.30681	1.42652	1.56307	1.64976	0.000305428	0.000268421	0.000278276	0.000453969	0.000372125
SLP76.CD4	SLP76	C1QBP	C1QBP	A8K651;Q07021	0.000443203	1.52057	0.219785	889667	0	0	repressed	FALSE	0.219785	0.218604	0.452295	0.743308	0.367887	1.52057	0.555754	0.779258	0.821661	0.661185	0.000443203	0.000109316	0.000145571	0.000228527	0.00014282
SLP76.CD4	SLP76	DNAJA2	DNAJA2	A0A024R6S1;O60884;A0A087WT48	0.000435795	1.31801	0.365946	281542	0	0	repressed	FALSE	0.365946	0.637904	5.74036e-05	0.370328	0.0264201	1.31801	0.816153	0.258616	0.574093	0.3758	0.000435795	0.000182113	5.48048e-05	0.000181132	9.20853e-05
SLP76.CD4	SLP76	RPL3	RPL3	B3KS36;P39023;B5MCW2;H7C422;Q9NY85;G5E9G0;Q8TBW1;Q96QL0;B4DN06;F8WCR1;Q49AJ9;H7C3M2;Q9BT63	0.000418932	1.06439	0.84855	2354716	0	0	repressed	FALSE	0.84855	0.0767846	0.904913	0.963266	0.0769899	1.06439	0.620435	0.973677	1.00545	0.64437	0.000418932	0.000164795	0.000245615	0.000377616	0.000187952
SLP76.CD4	SLP76	EIF4A1	EIF4A1	A8K7F6;P60842;J3KT12;A8K088;P60842-2;J3KTB5;Q59F68;J3QLN6;J3QR64;J3QL43;J3QS69;J3QKZ9;B4E047;J3KS25;B4DNH2;J3KSZ0	0.000417402	1.83193	0.352005	3906657	0	0	repressed	FALSE	0.352005	0.344542	0.791147	0.527394	0.844372	1.22759	0.674343	0.917009	1.83193	1.10553	0.000293124	0.000108663	0.000140336	0.000417402	0.000195631
SLP76.CD4	SLP76	RTN3	RTN3|RTN1	B7Z361;A0A024R5C4;B7Z3E3;B7Z8W8;O95197-3;O95197-4;O95197-7;O95197-2;O95197;B7Z4M1;F5H617;B7Z4K5;A8MT72;Q6IAX4;A8K3B9;Q16799-3;O95197-6;O95197-5;Q16799-2	0.00040898	1.19529	0.228792	305070	0	0	not_regulated	FALSE	0.10163	0.228792	0.792058	0.803708	0.894732	0.772883	1.19529	1.04406	0.921238	0.984554	0.000359581	0.000375286	0.00031132	0.00040898	0.000339462
SLP76.CD4	SLP76	HNRNPC	HNRNPC|HNRNPCL4|HNRNPCL3|HNRNPCL1|HNRNPCL2	G3V576;G3V4W0;B4DY08;B2R5W2;G3V4C1;B2R603;G3V2Q1;A8K9A4;P07910-3;P07910-4;P07910-2;P07910;G3V555;G3V5V7;G3V575;B4DQQ2;Q6PKD2;G3V2D6;P0DMR1;B7ZW38;A0A0G2JPF8;A0A0G2JNQ3;D3DPI2;B3KX96;O60812;B2RXH8	0.000396461	1.30342	0.668159	92522	0	0	not_regulated	FALSE	0.668159	0.281382	0.00435271	0.81146	0.776291	1.30342	0.679583	0.3599	0.905131	0.895345	0.000396461	0.000139497	7.01612e-05	0.00026271	0.000201826
SLP76.CD4	SLP76	PCNA	PCNA	Q6FI35;Q6FHF5;P12004;B4DUA2	0.000392081	1.72712	0.539196	2015280	0	0	repressed	FALSE	0.539196	0.805675	0.080661	0.656421	0.618308	1.26575	1.15266	0.608307	1.72712	1.21954	0.000301131	0.00018506	9.27527e-05	0.000392081	0.000215016
SLP76.CD4	SLP76	SEC22B	SEC22B	O75396	0.000389074	1.32504	0.518067	553078	0	0	not_regulated	FALSE	0.0692508	0.518067	0.844734	0.126477	0.12851	0.414229	1.32504	0.977582	0.504763	0.444512	0.000180235	0.000389074	0.000272615	0.000209572	0.000143335
SLP76.CD4	SLP76	MYO1C	MYO1C	F5H6E2;B7Z3E5;O00159-2;O00159-3;O00159;D3DTH7;B7Z9C0	0.000387126	1.34399	0.575555	5392	0	0	repressed	FALSE	0.575555	0.252244	0.0401668	0.369981	0.113019	1.34399	0.381311	0.234393	0.188798	0.327136	0.000387126	7.41212e-05	4.32713e-05	5.18922e-05	6.98322e-05
SLP76.CD4	SLP76	MDH1	MDH1	V9HWF2;P40925;P40925-3;B9A041;P40925-2;B8ZZ51	0.000379626	1.25023	0.865239	2687286	0	0	not_regulated	FALSE	0.149564	0.213655	0.423949	0.865239	0.382868	0.281511	0.414366	0.551956	1.25023	0.577087	8.95805e-05	8.89831e-05	0.00011257	0.000379626	0.000136091
SLP76.CD4	SLP76	CPA4	CPA4	B7Z577;B7Z5J4;A4D1M3;Q9UI42-2;Q9UI42	0.000376748	1.67311	0.210359	NA	0	0	repressed	FALSE	0.388241	7.05688e-05	0.417059	0.41265	0.210359	0.813951	0.132739	0.680557	0.333144	1.67311	0.000247317	2.72183e-05	0.000132532	9.6591e-05	0.000376748
SLP76.CD4	SLP76	EBP	EBP	A0A024QYX0;Q15125	0.000370993	1.03354	0.862487	631652	0	0	not_regulated	FALSE	0.0757834	0.862487	0.393333	0.410016	0.154988	0.62381	1.03354	0.908986	0.827095	0.620132	0.000293234	0.000327864	0.000273853	0.000370993	0.000216031
SLP76.CD4	SLP76	PSMD8	PSMD8	K7EJC1;K7EJR3;Q5U0B3;R4GMR5;V9HW09;P48556;K7ERW6;B4E2Y4	0.000363002	1.16536	0.572581	476826	0	0	not_regulated	FALSE	0.572581	0.166735	0.983728	0.279409	0.487436	1.16536	0.784745	0.99606	0.762511	0.69341	0.000363002	0.000164962	0.000198854	0.000226644	0.00016007
SLP76.CD4	SLP76	RBBP4	RBBP4	Q09028-4;Q09028-3;Q09028-2;Q09028	0.000362888	1.12737	0.765171	1096022	0	0	not_regulated	FALSE	0.691162	0.305444	0.197011	0.765171	0.544394	0.863811	0.849152	0.737652	1.12737	0.767047	0.000291392	0.000193308	0.000159481	0.000362888	0.000191757
SLP76.CD4	SLP76	KPRP	KPRP	Q5T749	0.00035876	1.06762	0.947664	1297	0	0	not_regulated	FALSE	0.827908	0.743275	0.742865	0.763962	0.947664	0.686256	0.698316	0.877666	0.81126	1.06762	0.000311174	0.000213685	0.000255061	0.000351014	0.00035876
SLP76.CD4	SLP76	C4A	C4A|C4B	B4DIE5;F5GXS0;A0A140TA49;A0A140TA44;A0A140TA32;A0A140TA29;A0A0G2JL54;A0A0G2JPR0;P0C0L4-2;P0C0L5;P0C0L4	0.000354725	1.08171	0.363116	17673	0	0	not_regulated	FALSE	0.363116	0.570008	0.614186	0.408296	0.523034	1.08171	0.983391	0.999261	1.04935	1.02702	0.000354725	0.000217627	0.000210019	0.000328361	0.000249592
SLP76.CD4	SLP76	CST6	CST6	Q6IBD2;Q15828	0.000354257	1.63374	0.235284	NA	0	0	not_regulated	FALSE	0.541824	0.204846	0.292786	0.63335	0.235284	0.87925	0.83504	0.498151	0.866955	1.63374	0.000257263	0.000164884	9.34167e-05	0.000242053	0.000354257
SLP76.CD4	SLP76	PSMC3	PSMC3	E9PM69;R4GNH3;A8K781;A0A140VK42;P17980;E9PMD8;E9PKD5;E9PN50	0.000344096	1.4428	0.271751	720158	0	0	not_regulated	FALSE	0.271751	0.610827	0.502005	0.830005	0.649704	1.4428	1.15771	1.25436	0.898252	0.912327	0.000344096	0.000186329	0.000191732	0.000204419	0.000161248
SLP76.CD4	SLP76	ACAA2	ACAA2	A0A0B4J2A4;B3KNP8;B2RB23;P42765;K7EME0	0.000342888	3.55777	0.206798	3890146	0	0	repressed	FALSE	0.599725	0.377112	0.172814	0.206798	0.256677	0.831436	1.05791	0.410373	3.55777	1.4421	8.3976e-05	7.21076e-05	2.65646e-05	0.000342888	0.000107942
SLP76.CD4	SLP76	SEC61A1	SEC61A1|SEC61A2	B3KNF6;B4DR61;P61619;H7C1Q9;C9JXC6;H7C069;A6NK38;F2Z2C7;A6NIF9;C9JJV4;B3KQ68;F8W776;Q8TC24;P61619-3;Q9H9S3-2;Q9H9S3-3;Q9H9S3	0.000341684	1.15593	0.383589	316337	0	0	repressed	FALSE	0.526965	0.383589	0.0281065	0.118978	0.0468073	1.0864	1.15593	0.651297	0.703218	0.579788	0.000341684	0.000245342	0.000131285	0.000211045	0.000135137
SLP76.CD4	SLP76	REEP5	REEP5	B7Z6B3;B7Z2A3;E2QRG8;B2R6C4;Q00765	0.000337717	1.2953	0.229266	829763	0	0	not_regulated	FALSE	0.0752138	0.229266	0.624898	0.481769	0.379106	0.681057	1.2953	0.790779	1.1048	1.12251	0.000218176	0.000280027	0.000162359	0.000337717	0.000266491
SLP76.CD4	SLP76	HNRNPA1	HNRNPA1|HNRNPA1L2	F8W6I7;A0A024RC46;A0A024RB53;A0A024RAZ7;P09651-3;P09651-2;P09651;F8VTQ5;F8VZ49;Q0VAC0;A0A024QZ98;Q6IPF2;Q32P51;Q9BSM5;F8VYN5;F8W646;B4DP35;A0A2R8Y4L2	0.000336396	2.05341	0.285912	6225644	0	0	not_regulated	FALSE	0.746693	0.337681	0.59511	0.285912	0.620323	0.83444	0.685897	0.748442	2.05341	0.813295	0.000143259	7.94678e-05	8.23538e-05	0.000336396	0.000103477
SLP76.CD4	SLP76	AHNAK	AHNAK	Q09666	0.00033613	1.01132	0.956011	959692	0	0	repressed	FALSE	0.956011	0.28604	0.127907	0.232506	0.580941	1.01132	0.874472	0.681404	0.777839	0.882063	0.00033613	0.000196142	0.000145152	0.000246694	0.000217265
SLP76.CD4	SLP76	PPP6C	PPP6C	B7Z3E2;A0A024R861;O00743-2;O00743;O00743-3	0.000334076	1.12432	0.400771	270940	0	0	not_regulated	FALSE	0.563633	0.400771	0.622142	0.837076	0.395831	1.07601	1.12432	1.0604	1.03587	0.894918	0.000334076	0.000235573	0.000211008	0.000306892	0.000205913
SLP76.CD4	SLP76	ARF6	ARF6	Q5U025;P62330;Q6FH17	0.000327462	1.07655	0.700789	1097951	0	0	not_regulated	FALSE	0.543993	0.801348	0.700789	0.745404	0.578234	0.841533	1.0631	1.07655	0.825663	0.69646	0.000327462	0.00027917	0.000268486	0.000306578	0.000200843
SLP76.CD4	SLP76	APRT	APRT	H3BSW3;H3BQF1;H3BQZ9;H3BQB1;P07741-2;P07741	0.000320354	2.04654	0.463049	1671269	0	0	not_regulated	FALSE	0.46425	0.470469	0.49721	0.463049	0.509715	1.21345	0.964	0.952629	2.04654	1.12569	0.00019906	0.00010672	0.000100158	0.000320354	0.000136852
SLP76.CD4	SLP76	NUDT5	NUDT5	A6NFX8;Q9UKK9;H0YEY4;A6NCQ0;A6NJU6	0.000311388	1.45205	0.38747	590185	0	0	not_regulated	FALSE	0.156103	0.752724	0.671207	0.38747	0.731658	0.666588	0.797413	1.01218	1.45205	0.720112	0.000149806	0.000120937	0.00014579	0.000311388	0.000119934
SLP76.CD4	SLP76	PPP1R9B	PPP1R9B	Q96SB3;B3KNT0;Q96B17	0.000311373	2.27535	0.21425	27687	0	0	repressed	FALSE	0.21425	0.178294	0.187009	0.786199	0.686952	2.27535	0.340184	0.305148	1.00557	0.862559	0.000311373	3.1416e-05	2.67634e-05	0.000131308	8.74762e-05
SLP76.CD4	SLP76	RAP1A	RAP1A	Q5U0C3;A8KAH9;P62834;A0A075B6Q0	0.000305456	1.09436	0.437594	333183	0	0	not_regulated	FALSE	0.269168	0.558836	0.515466	0.0718516	0.437594	0.890628	0.857168	1.07349	0.834311	1.09436	0.000305456	0.000198392	0.000235965	0.000273041	0.00027815
SLP76.CD4	SLP76	CNN2	CNN2	B4DDF4;B2RWM5;Q6FHE4;B4DUT8;Q99439;A0A087X271;H3BVI6;B4DN57;Q6FHC3;B4DHU5;Q53GK7;Q99439-2;A0A087X1X5	0.000303633	1.25955	0.565654	2127915	0	0	repressed	FALSE	0.174199	0.565654	0.0297145	0.662833	0.980969	0.678798	1.0684	0.431646	1.25955	1.00273	0.000171485	0.000182148	6.98893e-05	0.000303633	0.000187732
SLP76.CD4	SLP76	RPS9	RPS9	A5D904;B5MCT8;C9JM19;B7Z732;A0A024R4M0;P46781	0.000299919	1.27775	0.246134	3979418	0	0	not_regulated	FALSE	0.42053	0.246134	0.372001	0.886376	0.261971	1.02069	1.16986	1.27775	1.0324	0.915105	0.000299919	0.000231979	0.000240632	0.000289472	0.000199274
SLP76.CD4	SLP76	FLOT2	FLOT2	Q6FG43;J3QLD9;A0A024QZ62;E7EMK3;Q14254;Q9BTI6	0.000299242	1.79171	0.430768	130245	0	0	not_regulated	FALSE	0.47333	0.430768	0.845682	0.760121	0.374676	1.63517	1.79171	0.813147	0.836621	0.693142	0.000299242	0.000221275	9.53734e-05	0.000146095	9.40051e-05
SLP76.CD4	SLP76	SNRPD2	SNRPD2	P62316;K7EJB5;K7ERG4;P62316-2	0.000293528	1.07307	0.235139	3555458	0	0	not_regulated	FALSE	0.420205	0.255275	0.364103	0.235139	0.448904	0.987493	0.880104	0.820436	1.07307	1.05759	0.000283079	0.00017026	0.000150736	0.000293528	0.000224678
SLP76.CD4	SLP76	BCAP31	BCAP31	Q53HT6;Q53G72;P51572;P51572-2;C9JMD7;C9JSP1;C9JQ75;C9J0M4;A0A2R8Y5M6	0.000288999	1.03684	0.322139	764299	0	0	not_regulated	FALSE	0.405681	0.152541	0.397932	0.322139	0.295401	0.748716	0.83842	0.975913	1.03684	0.942427	0.000218702	0.000165273	0.000182702	0.000288999	0.00020401
SLP76.CD4	SLP76	EML2	EML2	K7EII6;K7EIK7;O95834;O95834-2;O95834-3;K7ELB2;K7ELI8;K7EKG3;A0A0C4DGQ7;B7Z918;C9JRL6;B7Z872;B7Z2F5	0.00028795	1.48611	0.268266	83683	0	0	not_regulated	FALSE	0.787555	0.441997	0.485432	0.305598	0.268266	0.830395	0.908899	0.865294	1.29677	1.48611	0.000193238	0.000142734	0.000129053	0.00028795	0.000256288
SLP76.CD4	SLP76	CYB5B	CYB5B	Q5HYD9;D6RFH4;H3BUX2;A0A499FJ32;O43169	0.000284029	1.09936	0.237029	974837	0	0	not_regulated	FALSE	0.515446	0.400561	0.237029	0.238677	0.298744	0.982315	0.912841	1.09936	0.768979	0.996912	0.000284029	0.00017812	0.000203728	0.000212166	0.000213618
SLP76.CD4	SLP76	PRDX3	PRDX3	A0A384MTR2;P30048-2;P30048;Q53HC2	0.000280661	1.51584	0.585748	2012119	0	0	not_regulated	FALSE	0.291742	0.294505	0.138206	0.585748	0.75323	0.832062	0.441272	0.693714	1.51584	0.940511	0.000161449	5.77818e-05	8.62695e-05	0.000280661	0.000135242
SLP76.CD4	SLP76	LASP1	LASP1	A0A024R1S8;Q14847;A8K1D2;Q14847-2;C9J9W2;B4DIC4;B4DJI4;Q14847-3	0.000280073	2.58543	0.380839	2690294	0	0	not_regulated	FALSE	0.22393	0.132022	0.805116	0.380839	0.502584	0.717493	0.619162	0.943833	2.58543	0.955428	8.14533e-05	4.74352e-05	6.86728e-05	0.000280073	8.0382e-05
SLP76.CD4	SLP76	SSBP1	SSBP1	C9K0U8;A0A0G2JLD8;E7EUY5;Q567R6;A4D1U3;B7Z268;Q04837	0.000278848	1.73571	0.433631	914531	0	0	not_regulated	FALSE	0.591466	0.428232	0.710341	0.433631	0.457022	1.07424	0.935081	1.04363	1.73571	0.958135	0.000180861	0.000106242	0.000112613	0.000278848	0.000119547
SLP76.CD4	SLP76	GM2A	GM2A	P17900;Q14427;H0YBY3;E5RJD0;B4DQM5	0.000270186	1.13178	0.568421	110143	0	0	repressed	FALSE	0.763395	0.0419678	0.568421	0.354985	0.733137	0.990573	0.518002	1.13178	0.76912	1.10971	0.000270186	9.53484e-05	0.00019785	0.000200179	0.000224314
SLP76.CD4	SLP76	TRIM29	TRIM29	B7Z8U9;E9PRL4;B7Z5V5;B7Z5V8;Q0P6H7;Q53G41;A0A024R3J1;Q14134-2;Q14134	0.000258682	3.41395	0.221541	NA	0	0	not_regulated	FALSE	0.315464	0.465712	0.552902	0.221541	0.48146	3.41395	1.12551	1.08229	1.13447	1.73841	0.000258682	5.75525e-05	5.25594e-05	8.20257e-05	9.76183e-05
SLP76.CD4	SLP76	ACP1	ACP1	Q59EH3;P24666;F2Z2Q9;O75702;G5E9R5;A0A140VK37;P24666-4;P24666-3;P24666-2	0.000254663	1.15189	0.228705	663729	0	0	repressed	FALSE	0.228705	0.25814	0.459423	0.501134	0.0972605	1.15189	0.766293	0.887713	0.898791	0.796935	0.000254663	0.000114329	0.000125784	0.00018961	0.000130571
SLP76.CD4	SLP76	PRDX6	PRDX6	V9HWC7;P30041;A4UCS6	0.000253948	1.04619	0.914373	2559998	0	0	not_regulated	FALSE	0.00886875	0.028806	0.0874513	0.914373	0.667951	0.576418	0.574263	0.576883	1.04619	0.845487	0.00014663	9.85828e-05	9.40527e-05	0.000253948	0.00015939
SLP76.CD4	SLP76	SEC13	SEC13	Q53GB2;P55735;A4UCS7;A8MWR8;P55735-2;P55735-4;P55735-3	0.000253481	1.37452	0.271307	367622	0	0	repressed	FALSE	0.657329	0.00229781	0.761074	0.271307	0.912654	0.934058	0.459949	0.858243	1.37452	0.983736	0.000180517	5.99875e-05	0.000106305	0.000253481	0.000140894
SLP76.CD4	SLP76	RAB6A	RAB6A|RAB6B	B7Z5Z9;Q6FGX3;A0A024R5J5;A0A024R5H8;P20340-4;P20340-2;P20340;C9JU14;J3KR73;Q53ET8;Q9NRW1-2;Q9NRW1	0.000249961	1.22361	0.375472	17784	0	0	repressed	FALSE	0.653404	0.0259697	0.493124	0.375472	0.522586	1.01023	0.628804	1.0527	1.22361	0.779268	0.000216272	9.08452e-05	0.000144439	0.000249961	0.000123634
SLP76.CD4	SLP76	LGALS3BP	LGALS3BP	B4DVE1;A0A0S2Z3Y1;Q08380;B4DI70;B4DWA8;B3KP88;B4DDG4	0.000249873	1.0878	0.744872	154674	0	0	not_regulated	FALSE	0.77406	0.744872	0.667837	0.915227	0.223061	0.9339	1.0878	0.847876	1.04334	0.774978	0.000234393	0.000184246	0.000136387	0.000249873	0.000144146
SLP76.CD4	SLP76	RBM14	RBM14	A0A0S2Z4Z0;Q96PK6;B4DNG4;Q59GV2	0.00024977	1.35843	0.326233	390959	0	0	not_regulated	FALSE	0.466962	0.326233	0.866694	0.415319	0.324518	0.871646	1.35843	1.05099	0.699765	0.502708	0.000237486	0.00024977	0.000183524	0.000181928	0.000101504
SLP76.CD4	SLP76	ACTR1A	ACTR1A|ACTR1B	R4GMT0;B4DM97;A0A384NQ21;P61163;A0A1B0GVS3;B4DMT4;B4DXP9;P42025	0.000249715	1.34061	0.479232	515887	0	0	not_regulated	FALSE	0.569275	0.37701	0.429091	0.479232	0.211718	0.872898	0.905223	0.951686	1.34061	0.573107	0.000170395	0.000119249	0.000119065	0.000249715	8.29085e-05
SLP76.CD4	SLP76	RUVBL2	RUVBL2	B4DW30;X6R2L4;Q9Y230;M0QXI6;M0R0Y3;B3KNL2;Q9Y230-2	0.000249424	1.29447	0.466755	411519	0	0	repressed	FALSE	0.466755	0.897905	0.631751	0.587998	0.0768387	1.29447	1.04532	1.07513	0.826764	0.636457	0.000249424	0.000135925	0.000132772	0.000152011	9.08833e-05
SLP76.CD4	SLP76	HYOU1	HYOU1	Q9BST8;J3QQH7;J3QLE9;B7Z4E6;J3QL06;J3KTF1;A0A024R3G0;E9PJ21;B7Z602;Q05D91;A0A087WWI4;Q6IN67;K7EQK2;A0A087X054;A0A384P5T6;A0A494C039;Q9Y4L1;A0A087X214;A0A087WW13;B7Z2N4;B3KXH0;Q9Y4L1-2	0.000247654	1.7107	0.279867	525894	0	0	not_regulated	FALSE	0.428753	0.31937	0.570292	0.279867	0.401714	1.05696	1.32835	0.838775	1.7107	0.957176	0.000160354	0.000136001	8.15582e-05	0.000247654	0.000107618
SLP76.CD4	SLP76	DPP3	DPP3	E9PQ14;B4E357;Q53HL4;Q53GT4;G3V1D3;G3V180;Q9NY33-4;Q9NY33;E9PNX5;E9PKK8;E9PPK9;Q5JPB8	0.000235071	1.56443	0.27359	396761	0	0	not_regulated	FALSE	0.355851	0.624973	0.460647	0.473385	0.27359	0.840045	1.0905	0.989427	1.56443	1.28128	0.000132281	0.000115884	9.98569e-05	0.000235071	0.000149524
SLP76.CD4	SLP76	SERPINB1	SERPINB1	V9HWH1;P30740;B4E3A8;P30740-2	0.000231721	1.09018	0.924018	1365221	0	0	not_regulated	FALSE	0.582268	0.477648	0.386663	0.924018	0.251695	0.644847	0.625089	0.935896	1.09018	0.642377	0.000143641	9.39654e-05	0.000133612	0.000231721	0.000106043
SLP76.CD4	SLP76	ARHGAP45	ARHGAP45	A0A2X0U2E5;Q92619;B7Z910;K7ES98;K7EM85;Q92619-2;F5H1R4;Q8IYN3;B4E3K8;B3KXW7;K7ES92	0.000228353	1.33686	0.48893	394374	0	0	repressed	FALSE	0.48893	0.0284319	0.18637	0.440864	0.232784	1.33686	0.590334	0.278437	0.552776	0.364947	0.000228353	6.80495e-05	3.04823e-05	9.00987e-05	4.61977e-05
SLP76.CD4	SLP76	CTSC	CTSC	B4DJQ8;P53634;H0YCY8	0.000220008	1.57599	0.646283	1255885	0	0	not_regulated	FALSE	0.777454	0.661684	0.211566	0.646283	0.846149	0.942857	0.899433	0.841936	1.57599	1.06505	0.000137937	8.87994e-05	7.89429e-05	0.000220008	0.000115472
SLP76.CD4	SLP76	PSMB5	PSMB5	P28074;A0A140VJS7;P28074-3	0.00021462	2.17152	0.212942	3114	0	0	not_regulated	FALSE	0.625725	0.339736	0.634784	0.911253	0.212942	1.33764	0.806592	1.42899	1.06683	2.17152	0.000178392	7.25932e-05	0.000122142	0.000135762	0.00021462
SLP76.CD4	SLP76	TARDBP	TARDBP	A0A087WXQ5;K7EJM5;A0A087WV68;A0A0A0N0N3;A0A087WX29;A0A0A0N0M3;K7EN94;B1AKP7;G3V162;A0A087X260;A0A087WYY0;B4DRW3;A0A0A0N0L3;A0A024R4E2;Q13148;A0A087WW61;A0A087WX67;A0A087WXV3;Q13148-4	0.000211972	1.22556	0.270152	306180	0	0	repressed	FALSE	0.270152	0.784987	0.794888	0.693379	0.574615	1.22556	1.09492	1.06781	0.885897	0.820683	0.000211972	0.000127801	0.000118369	0.00014621	0.000105194
SLP76.CD4	SLP76	TWF2	TWF2	D6RG15;Q6IBS0	0.000209502	1.57107	0.393773	1187244	0	0	not_regulated	FALSE	0.315705	0.406696	0.3441	0.393773	0.542445	0.737328	1.57107	0.744961	1.39884	0.843079	0.000115726	0.000166407	7.49382e-05	0.000209502	9.80638e-05
SLP76.CD4	SLP76	HDGF	HDGF	B2RDE8;A0A384NPW1;P51858;A8K8G0;B7Z958;P51858-2;P51858-3	0.000204636	1.97144	0.500105	1643818	0	0	not_regulated	FALSE	0.000973317	0.558773	0.197607	0.500105	0.80286	0.444701	0.946248	0.810585	1.97144	0.963079	4.83747e-05	6.94642e-05	5.65129e-05	0.000204636	7.76393e-05
SLP76.CD4	SLP76	HINT1	HINT1	A0A384NPU2;P49773;A4D2H4	0.000199904	1.8024	0.308767	3784690	0	0	not_regulated	FALSE	0.386661	0.308767	0.324149	0.546513	0.238099	0.981607	1.13411	0.979865	1.8024	0.895328	0.000114093	8.89572e-05	7.29939e-05	0.000199904	7.71212e-05
SLP76.CD4	SLP76	RAB10	RAB10	P61026;Q53T70	0.00019266	1.097	0.672375	2149804	0	0	not_regulated	FALSE	0.227001	0.672375	0.56205	0.755134	0.395892	0.724453	1.097	0.619727	0.943239	0.721898	0.000155072	0.000158466	8.50201e-05	0.00019266	0.000114516
SLP76.CD4	SLP76	HNRNPU	HNRNPU	Q96BA7;A0A1W2PP35;B3KX72;B4DLR3;A0A1W2PPS1;Q00839-2;Q00839;Q5RI18;A0A1X7SBS1;A0A1W2PQD4;Q7Z4Q5;A0A1W2PQL0;A0A1W2PP34;A0A1W2PPL4;A0A1W2PPH7	0.000192538	1.30147	0.20708	2880002	0	0	not_regulated	FALSE	0.825841	0.20708	0.725392	0.238446	0.518138	1.04472	1.24328	0.867126	1.30147	1.20379	0.000161969	0.00013008	8.61617e-05	0.000192538	0.00013831
SLP76.CD4	SLP76	ERP29	ERP29	V9HW71;P30040;F8VY02	0.000191549	1.27713	0.810741	1006847	0	0	repressed	FALSE	0.17689	0.628314	0.027101	0.810741	0.322346	0.611226	0.838212	0.317045	1.27713	0.720947	9.60721e-05	8.89108e-05	3.19385e-05	0.000191549	8.39785e-05
SLP76.CD4	SLP76	CTSB	CTSB	B4DL49;A8K2H4;A0A024R374;P07858;E9PS78;E9PR54;E9PJ67;Q5HYG5;E9PCB3;E9PKQ7;E9PNL5;E9PHZ5;E9PLY3;E9PSG5;E9PQM1;B4DMY4;B3KUJ8	0.000184851	1.35699	0.548681	628047	0	0	not_regulated	FALSE	0.548681	0.567332	0.756068	0.6175	0.875685	1.27551	0.861087	1.17312	1.35699	1.13461	0.000182087	8.2956e-05	0.000107334	0.000184851	0.000120036
SLP76.CD4	SLP76	GLO1	GLO1	X5DNM4;V9HW62;Q04760-2;Q04760	0.00018396	1.28096	0.75506	225450	0	0	not_regulated	FALSE	0.0216386	0.103494	0.00788911	0.75506	0.516713	0.476577	0.621144	0.471138	1.28096	0.844289	7.17252e-05	6.30865e-05	4.54449e-05	0.00018396	9.4167e-05
SLP76.CD4	SLP76	CENPF	CENPF	P49454	0.000181961	1.2555	0.644412	448	0	0	not_regulated	FALSE	0.659136	0.931006	0.415752	0.974025	0.644412	1.1987	1.0391	0.504497	0.987115	1.2555	0.000181961	0.000106447	4.90823e-05	0.000142983	0.000141239
SLP76.CD4	SLP76	PPA1	PPA1	Q5SQT6;V9HWB5;Q15181	0.000180591	1.75449	0.318141	1346651	0	0	repressed	FALSE	0.318141	0.139656	0.427252	0.473398	0.179976	1.03713	0.698394	1.20726	1.75449	0.598819	0.000111875	5.08397e-05	8.34635e-05	0.000180591	4.78699e-05
SLP76.CD4	SLP76	GSTO1	GSTO1	Q5TA02;V9HWG9;B2R983;P78417-3;P78417;Q5TA01;P78417-2	0.000179735	1.02866	0.887076	1404326	0	0	not_regulated	FALSE	0.317637	0.57916	0.11778	0.961372	0.887076	0.302243	0.840623	0.201796	0.968823	1.02866	5.8762e-05	0.000110293	2.5145e-05	0.000179735	0.000148212
SLP76.CD4	SLP76	GCN1	GCN1	A0A024RBS1;E1NZA1;Q92616	0.000178553	1.17057	0.32896	152389	0	0	not_regulated	FALSE	0.511629	0.32896	0.36607	0.588134	0.412361	1.0955	1.17057	1.10291	0.557218	0.345724	0.000178553	0.000128753	0.000115211	8.66617e-05	4.17593e-05
SLP76.CD4	SLP76	TADA2B	TADA2B	B3KX99;Q86TJ2-3;Q86TJ2-2;Q86TJ2	0.000176151	1.37588	0.479813	NA	0	0	not_regulated	FALSE	0.942328	0.0376813	0.479813	0.852824	0.850192	0.991987	0.465768	1.37588	1.08632	0.840786	0.000168571	5.34138e-05	0.00014985	0.000176151	0.000105885
SLP76.CD4	SLP76	LMNA	LMNA	Q8N519;Q5I6Y5;Q3BDU5;W8QEH3;A0A384MQX1;P02545-2;P02545-6;P02545-3;P02545;Q5TCI8;P02545-5;P02545-4;H0YAB0	0.000174696	2.189	0.316178	795551	0	0	not_regulated	FALSE	0.756554	0.255941	0.316178	0.345889	0.486933	1.33523	0.530803	2.189	0.579828	1.80956	0.000166263	4.46045e-05	0.000174696	6.8895e-05	0.000166987
SLP76.CD4	SLP76	NMI	NMI	B4DQD4;A8K683;Q13287;A4UCT9	0.00017375	1.0982	0.267357	159355	0	0	not_regulated	FALSE	0.476413	0.382664	0.430019	0.267357	0.334873	1.0982	0.948336	1.00682	1.02124	1.04777	0.00017375	0.000101254	0.000102093	0.000154176	0.000122851
SLP76.CD4	SLP76	OTUB1	OTUB1	F5GYN4;J3KR44;B4DPD5;Q96FW1;Q659F9;F5H6Q1;F5GYJ8	0.000173019	1.58256	0.65168	1118890	0	0	not_regulated	FALSE	0.38275	0.737996	0.23256	0.706702	0.65168	0.665896	0.930611	0.67317	1.58256	1.12986	7.62943e-05	7.19548e-05	4.94321e-05	0.000173019	9.5936e-05
SLP76.CD4	SLP76	IL16	IL16	Q9UME6;Q53HR8;I7GGY3;Q14005-3;Q14005-2;Q14005;Q05BE6;H0YLH9;B3KY62;Q6ZTT5;Q14005-4;B7Z8M3	0.000171826	1.23318	0.715282	956969	0	0	not_regulated	FALSE	0.715282	0.0908616	0.161102	0.325141	0.0167134	1.23318	0.621967	0.724091	0.559628	0.428859	0.000171826	5.84836e-05	6.46625e-05	7.4406e-05	4.42838e-05
SLP76.CD4	SLP76	GSR	GSR	V9HW90;P00390-5;P00390-4;P00390-2;P00390-3;P00390	0.000170905	1.00711	0.939134	892782	0	0	not_regulated	FALSE	0.147688	0.341765	0.379512	0.939134	0.0248367	0.757451	0.940658	0.69451	1.00711	0.595211	0.000134705	0.000112892	7.91598e-05	0.000170905	7.84455e-05
SLP76.CD4	SLP76	TSTA3	TSTA3	E9PLH9;B3KU96;B4DZW9;E9PP14;A0A0J9YX13;E9PKL9;A0A140VKC8;Q13630;E9PP60	0.000168544	1.14907	0.808707	308654	0	0	not_regulated	FALSE	0.298189	0.165663	0.0123784	0.808707	0.0934257	0.58374	0.686735	0.542205	1.14907	0.711686	8.97307e-05	7.12387e-05	5.34174e-05	0.000168544	8.10736e-05
SLP76.CD4	SLP76	AMY2A	AMY2A|AMY2B|AMY1A	Q5T085;A0A024QYW2;Q6NSB3;Q53F26;B7ZMD7;P04746-2;P19961-2;P19961;P04746;P04745;H7BZQ8	0.000168215	1.48664	0.515662	NA	0	0	not_regulated	FALSE	0.308353	0.212396	0.38417	0.258698	0.515662	0.785072	0.796264	0.966769	0.725673	1.48664	0.000119867	8.20452e-05	9.46045e-05	0.000105725	0.000168215
SLP76.CD4	SLP76	CAPG	CAPG	B4DU58;V9HW69;B2R9S4;P40121-2;P40121;B8ZZL6;E7ENU9	0.000164499	1.32774	0.341221	1241214	0	0	repressed	FALSE	0.298967	0.341221	0.0364148	0.80281	0.125657	0.829062	1.08184	0.53477	1.32774	0.731052	0.000107644	9.47923e-05	4.45009e-05	0.000164499	7.0343e-05
SLP76.CD4	SLP76	TRIM28	TRIM28	M0R0K9;B2R8R5;Q13263-2;Q13263	0.000164407	1.39583	0.203292	467898	0	0	not_regulated	FALSE	0.691782	0.391483	0.386652	0.203292	0.335789	1.12858	1.38531	1.30191	1.39583	1.25232	0.000139305	0.000115396	0.000102995	0.000164407	0.000114557
SLP76.CD4	SLP76	UCHL5	UCHL5	B4DW59;B7Z9U9;H0Y6Y4;Q5LJB0;B2RB07;Q5LJA5;Q5LJA9;Q9Y5K5-2;Q9Y5K5-4;Q9Y5K5-3;Q9Y5K5;H0Y4E0	0.000163913	1.26652	0.538456	NA	0	0	not_regulated	FALSE	0.315848	0.538456	0.052078	0.0488949	0.258892	0.710208	1.26652	0.685846	0.504004	0.45084	0.000136201	0.000163913	8.42985e-05	9.22309e-05	6.40747e-05
SLP76.CD4	SLP76	FH	FH	A0A0S2Z4C3;P07954-2;P07954	0.000163394	2.12145	0.298557	673604	0	0	repressed	FALSE	0.399581	0.494114	0.502203	0.298557	0.0405123	0.929992	1.11641	1.22688	2.12145	0.616792	7.50648e-05	6.08116e-05	6.34687e-05	0.000163394	3.68948e-05
SLP76.CD4	SLP76	LRCH4	LRCH4	O75427	0.000162589	2.06351	0.338858	76231	0	0	not_regulated	FALSE	0.338858	0.391352	0.308209	0.272369	0.678499	2.06351	0.88713	0.700404	0.527044	0.997101	0.000162589	4.71713e-05	3.53698e-05	3.96259e-05	5.82228e-05
SLP76.CD4	SLP76	ALDOC	ALDOC	A0A024QZ64;B7Z3K9;P09972;B7Z1N6;B7Z1Y2;B7Z3K7;A8MVZ9;B7Z1Z9;J3KSV6;J3QKP5	0.000161795	1.06753	0.843573	2798333	0	0	not_regulated	FALSE	0.181324	0.494036	0.531394	0.894335	0.843573	0.274881	0.831021	0.739565	0.821439	1.06753	5.62159e-05	0.000114692	9.6937e-05	0.000160302	0.000161795
SLP76.CD4	SLP76	VCP	VCP	V9HW80;P55072;Q96IF9;Q0IIN5;Q9NTC4	0.000160378	1.67426	0.307863	2018917	0	0	not_regulated	FALSE	0.875979	0.599626	0.307863	0.643791	0.420094	1.06407	0.823888	1.48333	1.67426	1.47114	0.000106818	5.58144e-05	9.5435e-05	0.000160378	0.000109445
SLP76.CD4	SLP76	AK2	AK2	B4DLK2;G3V213;F8VZG5;F8W1A4;A0A140VK93;P54819-3;P54819-5;P54819-2;P54819;F8VPP1;F8VY04	0.000158792	1.532	0.393616	1861720	0	0	not_regulated	FALSE	0.168209	0.214535	0.265715	0.578786	0.393616	0.676554	0.600169	0.749995	1.532	1.03813	7.34894e-05	4.39948e-05	5.2213e-05	0.000158792	8.35683e-05
SLP76.CD4	SLP76	PAFAH1B1	PAFAH1B1	P43034	0.000157879	1.12822	0.698426	493765	0	0	not_regulated	FALSE	0.698426	0.655184	0.585242	0.533896	0.351426	1.12822	0.977812	0.946084	0.944067	0.894829	0.000157879	9.23401e-05	8.48511e-05	0.000126061	9.27981e-05
SLP76.CD4	SLP76	PSMD2	PSMD2	Q59EG8;Q13200;B4DM22;Q13200-2;Q13200-3;Q13041;Q9NSM5	0.000155333	1.09278	0.548409	530758	0	0	not_regulated	FALSE	0.413563	0.530952	0.548409	0.00984331	0.508613	0.779839	0.781099	1.09278	0.704268	0.72561	0.000155333	0.000104995	0.000139505	0.000133858	0.00010711
SLP76.CD4	SLP76	TUBA1A	TUBA1A	Q71U36-2;Q71U36;B4DQK4;Q9UQM3	0.000155139	1.11512	0.216584	163517	0	0	not_regulated	FALSE	0.495294	0.465119	0.216584	0.781031	0.287959	0.529961	1.0525	1.02224	0.97063	1.11512	8.87694e-05	0.000118973	0.000109742	0.000155139	0.000138424
SLP76.CD4	SLP76	TF	TF	Q53H26;Q06AH7;P02787;B4DI57;B4E1B2;A0A0K0K1H8;B4DHZ6	0.000152896	3.52749	0.252947	3837	0	0	not_regulated	FALSE	0.583649	0.649232	0.709226	0.944307	0.252947	0.757324	1.26584	1.33019	1.07153	3.52749	4.42937e-05	4.99624e-05	4.98623e-05	5.98013e-05	0.000152896
SLP76.CD4	SLP76	G6PD	G6PD	Q0PHS5;A0A2H4QGB8;A0A2H4QGB2;E9PD92;Q0PHS1;E7EM57;E7EUI8;A0A4P8W0G4;Q2VF42;B4DYA7;A8K8D9;A0A384NL00;P11413;P11413-3;P11413-2;A7IZZ3;A0A2H4QGB6;Q2Q9H2;Q2Q9B7	0.000151001	1.74908	0.289666	775561	0	0	not_regulated	FALSE	0.289666	0.388248	0.477283	0.34183	0.454119	1.10433	1.20201	1.07049	1.74908	1.08167	9.99126e-05	7.33897e-05	6.20731e-05	0.000151001	7.25247e-05
SLP76.CD4	SLP76	PRKCSH	PRKCSH	A0A024R7F1;K7ELL7;B4DJQ5;P14314-2;P14314;A0A0S2Z4D8;A0A0S2Z4W7;A0A0C4DGP4	0.000150307	1.81083	0.316826	798673	0	0	not_regulated	FALSE	0.715537	0.316826	0.611884	0.916381	0.9442	0.829278	1.81083	1.27425	1.10548	1.03207	0.000101999	0.000150307	0.000100449	0.000129746	9.40746e-05
SLP76.CD4	SLP76	ECM1	ECM1	A0A140VJI7;Q16610-2;Q16610;Q16610-4	0.000149001	2.56785	0.307705	NA	0	0	not_regulated	FALSE	0.781496	0.0984437	0.809675	0.468	0.307705	0.755483	0.335014	0.738206	1.62242	2.56785	5.91526e-05	1.77018e-05	3.70446e-05	0.000121216	0.000149001
SLP76.CD4	SLP76	DSC3	DSC3	Q14574-2;A8K6T3;A0A024RC29;Q14574	0.000148593	2.16531	0.609365	NA	0	0	not_regulated	FALSE	0.796388	0.528931	0.843028	0.849698	0.609365	0.862448	0.868458	0.880808	0.861049	2.16531	7.98624e-05	5.42704e-05	5.22744e-05	7.60825e-05	0.000148593
SLP76.CD4	SLP76	TUBAL3	TUBAL3	A6NHL2-2;A6NHL2	0.00014801	1.1919	0.397021	5203	0	0	repressed	FALSE	0.50539	0.00680519	0.383491	0.397021	0.663689	1.11266	0.464576	0.743716	1.1919	0.849422	0.000144799	4.08006e-05	6.20311e-05	0.00014801	8.19213e-05
SLP76.CD4	SLP76	MYO1E	MYO1E	Q4KMR3;Q12965	0.0001467	1.55084	0.259038	22851	0	0	repressed	FALSE	0.259038	0.801132	0.345531	0.536377	0.492072	1.55084	0.761331	0.605508	0.395686	0.647084	0.0001467	4.86008e-05	3.67099e-05	3.5716e-05	4.53622e-05
SLP76.CD4	SLP76	APOA1	APOA1	F8W696;A0A024R3E3;P02647	0.000146391	1.43915	0.438954	377103	0	0	not_regulated	FALSE	0.438954	0.588779	0.683493	0.562656	0.770912	1.43915	0.757451	0.726345	1.11176	0.927851	0.000146391	5.19957e-05	4.73531e-05	0.000107911	6.99447e-05
SLP76.CD4	SLP76	ANXA11	ANXA11	B4DPJ2;Q6ICS0;Q5T0G8;Q59EP1;B7Z6L0;P50995-2;P50995;H0Y6E1	0.000142393	2.03981	0.220878	599733	0	0	not_regulated	FALSE	0.641455	0.436113	0.836724	0.220878	0.875955	1.3163	1.18683	1.05815	2.03981	1.00312	9.62954e-05	5.85929e-05	4.96134e-05	0.000142393	5.43842e-05
SLP76.CD4	SLP76	SKP1	SKP1	E5RJR5;P63208	0.000137746	1.00808	0.491593	717152	0	0	not_regulated	FALSE	0.657565	0.491593	0.00936905	0.129199	0.280088	0.919162	1.00808	0.731028	0.678998	0.90516	0.000137746	0.00010195	7.02135e-05	9.70966e-05	0.000100527
SLP76.CD4	SLP76	PTBP1	PTBP1|PTBP2|PTBP3	A6NLN1;A0A0U1RRM4;P26599;P26599-2;P26599-3;A0A087WUW5;K7ELW5;K7ES59;Q59G43;X6R242;A0A0D9SF20;K7EKJ7;K7EK45;B4DI28;Q59H49;B4DSU5;B4DSS8;A0A024R163;Q9UKA9-5;Q9UKA9-6;O95758-1;O95758-6;Q9UKA9;Q9UKA9-2;Q9UKA9-4;Q9UKA9-3;O95758-2;O95758;O95758-5;O95758-4	0.000136781	1.35323	0.281921	2043040	0	0	repressed	FALSE	0.660239	0.780368	0.19154	0.281921	0.337995	1.07827	0.947457	0.795895	1.35323	0.852081	0.000114218	6.77285e-05	5.40332e-05	0.000136781	6.68893e-05
SLP76.CD4	SLP76	IGHG2	IGHG2	Q6N093;A0A286YEY4;Q6MZU6;P01859;Q68CN4	0.000136657	1.31869	0.872956	26612	0	0	not_regulated	FALSE	0.209976	0.264646	0.686526	0.349061	0.872956	0.735824	0.57584	0.835081	0.528057	1.31869	0.000102895	5.43411e-05	7.48424e-05	7.04611e-05	0.000136657
SLP76.CD4	SLP76	PPP1R18	PPP1R18	A0A1U9X8D3;A0A1U9X8D1;A0A1U9X8C7;A0A0G2JHC2;A0A024RCJ8;Q6NYC8;A0A1U9X8C1;Q6NYC8-2	0.000136534	1.98011	0.375841	235392	0	0	not_regulated	FALSE	0.375841	0.551358	0.0104832	0.873253	0.554586	1.98011	0.680586	0.459802	0.840103	0.692414	0.000136534	3.16694e-05	2.03199e-05	5.52754e-05	3.53824e-05
SLP76.CD4	SLP76	CD4	CD4	A0A4Y5UGE4;P01730;Q13969;F5H480	0.000134879	1.22435	0.779183	350321	0	0	not_regulated	FALSE	0.500099	0.779183	0.238816	0.357993	0.50684	0.746711	1.22435	0.383157	0.925001	0.901076	0.000114106	0.00012626	3.75258e-05	0.000134879	0.000102044
SLP76.CD4	SLP76	CS	CS	B4DJV2;A0A024RB75;O75390;A0A0C4DGI3;B3KTN4	0.000131852	1.23647	0.850049	1299159	0	0	not_regulated	FALSE	0.501627	0.675963	0.413978	0.850049	0.666152	0.879431	0.847698	0.779955	1.23647	0.880311	9.8278e-05	6.39295e-05	5.58628e-05	0.000131852	7.29055e-05
SLP76.CD4	SLP76	SURF4	SURF4	Q5T8U5;Q5T8U7;B7Z1G8;B7Z8F3;B7Z7A8;O15260-2;O15260;B7Z605;O15260-3	0.000131452	1.46176	0.243686	1069210	0	0	not_regulated	FALSE	0.5081	0.725532	0.347218	0.243686	0.335045	1.03413	0.998895	1.03262	1.46176	1.06224	9.74585e-05	6.35285e-05	6.2371e-05	0.000131452	7.41883e-05
SLP76.CD4	SLP76	EZR	EZR	V9HW42;Q6NUR7;E7EQR4;B2R6J2;P15311;B7Z437;B7Z5V2;J7M2B1;Q9UJZ6;Q9UK20	0.000125826	2.02164	0.497201	1361774	0	0	not_regulated	FALSE	0.40793	0.824861	0.5422	0.497201	0.499462	0.494233	0.916247	1.73995	2.02164	0.708885	3.22366e-05	4.03307e-05	7.27365e-05	0.000125826	3.4266e-05
SLP76.CD4	SLP76	SERPINB2	SERPINB2	B2R7Y0;P05120	0.000120271	2.40553	0.373149	NA	0	0	not_regulated	FALSE	0.477523	0.261956	0.6877	0.684609	0.373149	1.13275	0.844658	1.03974	0.882897	2.40553	7.64214e-05	3.84563e-05	4.49577e-05	5.68381e-05	0.000120271
SLP76.CD4	SLP76	ERO1A	ERO1A	Q96HE7	0.000117643	1.38397	0.806688	1378395	0	0	not_regulated	FALSE	0.0703604	0.087954	0.209299	0.806688	0.0257039	0.353162	0.287639	0.336491	1.38397	0.320981	3.14604e-05	1.72919e-05	1.92116e-05	0.000117643	2.11904e-05
SLP76.CD4	SLP76	PHGDH	PHGDH	A0A286YFM8;A0A286YFL2;A0A286YFA2;B3KSC3;A0A286YF22;A0A2C9F2M7;V9HW79;O43175;A0A286YFE1;A0A286YER3;A0A286YFC8;A0A286YFB2;A0A286YF78;Q9UMY2	0.000115434	1.1446	0.651691	370562	0	0	not_regulated	FALSE	0.0105362	0.715227	0.651691	0.799998	0.842696	0.691676	1.05361	1.1446	0.92986	1.04161	8.99849e-05	9.25022e-05	9.54377e-05	0.000115434	0.000100425
SLP76.CD4	SLP76	CD2	CD2	Q53F96;P06729	0.000113891	1.26224	0.353632	216176	0	0	not_regulated	FALSE	0.0864022	0.353632	0.362166	0.257207	0.262214	0.571755	1.19456	1.26224	0.790304	0.74651	8.04937e-05	0.000113492	0.000113891	0.000106168	7.78856e-05
SLP76.CD4	SLP76	OSTF1	OSTF1	A8K646;Q92882	0.000113487	1.95022	0.438284	1246319	0	0	not_regulated	FALSE	0.728597	0.477603	0.5311	0.563982	0.438284	1.4875	1.41801	0.954019	1.95022	1.21684	9.07135e-05	5.83579e-05	3.72882e-05	0.000113487	5.49943e-05
SLP76.CD4	SLP76	LAP3	LAP3	V9HW38;P28838-2;P28838;B4DQG5	0.000113236	2.11567	0.435223	980889	0	0	not_regulated	FALSE	0.571047	0.479259	0.367544	0.435223	0.528536	0.943606	0.876608	0.850648	2.11567	1.01967	5.29274e-05	3.31819e-05	3.05801e-05	0.000113236	4.23856e-05
SLP76.CD4	SLP76	MZB1	MZB1	B3KQ72;Q8WU39	0.000113131	1.20831	0.286974	419531	0	0	not_regulated	FALSE	0.51966	0.306353	0.628414	0.455237	0.286974	1.09	0.886973	1.1052	1.05373	1.20831	0.000113131	6.21254e-05	7.35177e-05	0.000104359	9.29395e-05
SLP76.CD4	SLP76	PRDX5	PRDX5	V9HW35;P30044-2;P30044;P30044-4;P30044-3	0.000112993	1.45334	0.378003	2566242	0	0	repressed	FALSE	0.378003	0.494871	0.725714	0.586984	0.494134	1.45334	0.871667	1.13386	1.4111	1.00104	0.000112993	4.57343e-05	5.64993e-05	0.000104687	5.76776e-05
SLP76.CD4	SLP76	HSD17B10	HSD17B10	Q5H928;A0A0S2Z434;A0A0S2Z410;Q99714-2;Q99714	0.000111768	1.18441	0.313953	1581967	0	0	not_regulated	FALSE	0.251393	0.342225	0.453519	0.313953	0.551976	0.896113	0.860077	0.808052	1.18441	1.06124	8.86197e-05	5.73998e-05	5.1216e-05	0.000111768	7.77769e-05
SLP76.CD4	SLP76	VPS29	VPS29	Q5JPE4;A0A384MR19;F8VXU5;Q9UBQ0;Q9UBQ0-2	0.000107359	1.28096	0.495988	431257	0	0	not_regulated	FALSE	0.692823	0.367999	0.301171	0.495988	0.142775	0.9197	0.91012	0.944471	1.28096	0.669355	8.07799e-05	5.39463e-05	5.31673e-05	0.000107359	4.35695e-05
SLP76.CD4	SLP76	TCP1	TCP1	P17987;F5H282;E7EQR6;E7ERF2	0.000107213	1.28589	0.237834	1644541	0	0	repressed	FALSE	0.898132	0.436643	0.133336	0.457226	0.237834	1.04019	1.19162	0.750381	1.28589	1.28459	9.08875e-05	7.02646e-05	4.20216e-05	0.000107213	8.31814e-05
SLP76.CD4	SLP76	AHSA1	AHSA1	G3V3W9;O95433-2;O95433;H0YJG7	0.000103854	1.15754	0.834922	546835	0	0	not_regulated	FALSE	0.674378	0.205499	0.0777302	0.834922	0.0818691	0.89319	0.769114	0.752459	1.15754	0.723364	8.39814e-05	4.88018e-05	4.53441e-05	0.000103854	5.04041e-05
SLP76.CD4	SLP76	MAT2A	MAT2A	B4DEX8;A0A140VJP5;P31153-2;P31153	9.61487e-05	1.38566	0.445533	412506	0	0	not_regulated	FALSE	0.159482	0.445533	0.563731	0.486378	0.377579	0.873155	1.00656	1.01012	1.38566	0.95655	6.34935e-05	4.93948e-05	4.7077e-05	9.61487e-05	5.15484e-05
SLP76.CD4	SLP76	ARHGAP9	ARHGAP9	R4GN15;A0A2X0SF68;Q6ZN13;J3KPQ4;Q9BRR9-4;Q9BRR9-3;Q9BRR9-5;Q9BRR9-2;Q9BRR9;B3KQ74;H0YI36	9.48897e-05	1.58481	0.625705	108414	0	0	not_regulated	FALSE	0.625705	0.131121	0.0734322	0.609101	0.492971	1.58481	0.710266	0.666991	0.741063	0.810926	9.48897e-05	2.86992e-05	2.55954e-05	4.23396e-05	3.59827e-05
SLP76.CD4	SLP76	HP	HP|HPR	H3BS21;J3QLC9;P00738-2;P00738;A0A0U4DKQ8;J3KSV1;J3QQI8;H3BMJ7;A0A0U4EXB4;A0A0U4ERW6;J3KRH2;Q6PEJ8;B3KP77;Q6NSB4;A0A0A0MRD9;A0A087WU08;A0A0C4DGL8;J3QR68;H0Y300;P00739;P00739-2	9.27561e-05	1.19082	0.255504	36665	0	0	not_regulated	FALSE	0.308587	0.284249	0.255504	0.389918	0.43129	1.0495	1.09331	1.19082	1.04472	0.995791	9.27561e-05	6.52093e-05	6.74539e-05	8.81064e-05	6.52227e-05
SLP76.CD4	SLP76	SHMT2	SHMT2	G3V2Y4;H0YIZ0;B4DJ63;B4DLV4;B4DP88;B4E1G2;Q5BJF5;Q5HYG8;A0A024RB99;V9HW06;Q53ET4;B4DWA7;P34897-3;P34897-2;P34897;B4DW25;B4DJQ3	9.09527e-05	2.2699	0.411696	968755	0	0	repressed	FALSE	0.457569	0.231394	0.0740954	0.411696	0.44781	1.1374	0.616585	0.263564	2.2699	1.01668	4.77613e-05	1.74727e-05	7.09325e-06	9.09527e-05	3.16385e-05
SLP76.CD4	SLP76	HNRNPUL1	HNRNPUL1	M0R3F1;A8K3W4;A0A024R0J9;A0A0A0MRA5;B7Z4B8;A8K6U7;A8K5K0;Q9BUJ2-4;Q9BUJ2-2;Q9BUJ2;M0QYM5;M0QYI8;M0QYZ0;Q9BUJ2-3	9.0781e-05	1.26485	0.451102	404568	0	0	repressed	FALSE	0.451102	0.0409626	0.609614	0.498733	0.790285	1.26485	0.545184	0.96227	1.20242	0.921645	9.0781e-05	2.6406e-05	4.42639e-05	8.23492e-05	4.90216e-05
SLP76.CD4	SLP76	DUT	DUT	H0YMM5;A0A0C4DGL3;H0YNJ9;H0YNW5;H0YKC5;H0YKI0;P33316-2;P33316;H0YMP1	8.65064e-05	1.57961	0.51205	670818	0	0	not_regulated	FALSE	0.00787515	0.577497	0.540713	0.51205	0.251394	0.587539	0.917229	0.804822	1.57961	0.465071	3.372e-05	3.5525e-05	2.96039e-05	8.65064e-05	1.97806e-05
SLP76.CD4	SLP76	ARCN1	ARCN1	B0YIW5;Q6MZV5;B0YIW6;P48444;E9PK34;Q6P1Q5;P48444-2	8.54848e-05	1.2544	0.426166	517036	0	0	repressed	FALSE	0.651876	0.911575	0.426166	0.2708	0.2649	1.03979	1.02615	1.2544	0.771214	0.66718	8.54848e-05	5.69324e-05	6.60963e-05	6.05015e-05	4.06496e-05
SLP76.CD4	SLP76	GBP1	GBP1|GBP2	B4DNS2;B4E1L5;Q5D1D5;P32455;Q59H47;Q8TCE5;P32456	8.33423e-05	1.5875	0.393693	507137	0	0	not_regulated	FALSE	0.0011126	0.822767	0.0652746	0.393693	0.855138	0.621907	0.918978	0.740554	1.5875	1.07805	3.4216e-05	3.41204e-05	2.61131e-05	8.33423e-05	4.39552e-05
SLP76.CD4	SLP76	UBE2M	UBE2M	A0A024R4T4;P61081;M0QX69	8.25576e-05	1.37548	0.23112	345235	0	0	not_regulated	FALSE	0.318302	0.415603	0.292285	0.23112	0.4124	0.868874	1.3441	0.946066	1.37548	0.837181	5.46527e-05	5.70546e-05	3.81395e-05	8.25576e-05	3.90251e-05
SLP76.CD4	SLP76	SERBP1	SERBP1	Q63HR1;Q5VU21;Q8NC51-4;Q8NC51-3;Q8NC51-2;Q8NC51;D3DQ69;D3DQ70	8.0392e-05	1.15727	0.274212	1184068	0	0	induced	FALSE	1.86138e-05	0.274212	0.476208	0.729602	0.509968	0.356236	1.12337	1.01473	1.15727	0.95784	2.5934e-05	5.51901e-05	4.73455e-05	8.0392e-05	5.16766e-05
SLP76.CD4	SLP76	IGHG3	IGHG3	A0A4W9A917;A0A286YES1;Q8NF17;Q6N030;Q5EBM2;P01860;Q86TT2	7.89864e-05	2.41916	0.436974	6516	0	0	not_regulated	FALSE	0.250526	0.436297	0.67899	0.485129	0.436974	0.865462	0.986671	1.11871	1.00025	2.41916	3.81299e-05	2.93357e-05	3.15888e-05	4.20507e-05	7.89864e-05
SLP76.CD4	SLP76	SERPINB9	SERPINB9	A0A024QZT4;P50453;Q6N0A8	7.87156e-05	1.21266	0.779324	811245	0	0	not_regulated	FALSE	0.00026104	0.102473	0.115325	0.779324	0.0340903	0.519416	0.683651	0.530707	1.21266	0.502053	3.53337e-05	3.13844e-05	2.3138e-05	7.87156e-05	2.531e-05
SLP76.CD4	SLP76	CAB39	CAB39	A0A087X0K1;Q7Z4X0;A0A024R496;Q9Y376	7.81714e-05	1.13264	0.445782	570264	0	0	not_regulated	FALSE	0.452862	0.489076	0.448777	0.445782	0.252444	0.850005	0.919432	1.03645	1.13264	0.958985	6.14793e-05	4.48779e-05	4.80456e-05	7.81714e-05	5.1403e-05
SLP76.CD4	SLP76	ANXA7	ANXA7	B4DT77;B4DWU2;B4DHY4;Q53HM8;B2R657;P20073-2;P20073;B2R7L2	7.70944e-05	1.94563	0.295913	526893	0	0	repressed	FALSE	0.399331	0.34271	0.469355	0.380279	0.295913	1.17985	0.804885	1.26661	1.51355	1.94563	6.29803e-05	2.89947e-05	4.3333e-05	7.70944e-05	7.69675e-05
SLP76.CD4	SLP76	SLC9A3R1	SLC9A3R1	B2R6A3;O14745;J3QRP6;B3KSV9	7.57994e-05	1.7537	0.398283	1721949	0	0	not_regulated	FALSE	0.102298	0.578194	0.0865615	0.617499	0.398283	0.689661	0.722512	0.704023	1.7537	1.12885	3.1239e-05	2.20857e-05	2.04384e-05	7.57994e-05	3.78937e-05
SLP76.CD4	SLP76	ANXA4	ANXA4	V9HW59;Q6LES2;P09525;Q6P452;B4DE02;B4DDZ4;P09525-2;B4E1S2;Q59FK3	7.33419e-05	2.13497	0.219252	1096392	0	0	not_regulated	FALSE	0.0864152	0.34766	0.300777	0.608412	0.219252	0.53871	0.588918	1.33121	1.94031	2.13497	2.13397e-05	1.57432e-05	3.37971e-05	7.33419e-05	6.2675e-05
SLP76.CD4	SLP76	ALOX12B	ALOX12B	O75342;A0A3B3IRK2	7.12181e-05	1.76478	0.351403	NA	0	0	not_regulated	FALSE	0.982204	0.643802	0.351403	0.76808	0.771989	0.971257	0.785146	1.76478	0.788312	1.27197	6.11554e-05	3.33624e-05	7.12181e-05	4.73639e-05	5.93538e-05
SLP76.CD4	SLP76	SIPA1	SIPA1	Q96FS4;F6RY50;B4E0W3	6.94739e-05	1.76892	0.494961	26613	0	0	repressed	FALSE	0.494961	0.098162	0.437767	0.247611	0.251185	1.76892	0.328357	0.578884	0.193362	0.523804	6.94739e-05	8.70292e-06	1.45714e-05	7.24657e-06	1.52458e-05
SLP76.CD4	SLP76	GSS	GSS	A0A2R8Y430;V9HWJ1;P48637-2;P48637;A0A2R8Y2F2;A0A2R8Y2X9;A0A2R8Y6Y6;A0A2R8Y4V9;A0A2R8Y790;A0A2R8Y446;A0A0S2Z4J7;A0A2R8YF34;A0A2R8Y7I7;A0A2R8Y6Q7;B7Z514;A0A2R8Y5T7;B7Z1C5	6.94293e-05	1.17998	0.22818	212768	0	0	not_regulated	FALSE	0.22818	0.235246	0.422637	0.693361	0.362404	1.01129	0.842635	0.898988	1.17998	1.13536	6.23582e-05	3.50643e-05	3.55281e-05	6.94293e-05	5.18828e-05
SLP76.CD4	SLP76	SERPINB4	SERPINB4	Q5K634;Q9BYF7;Q86W05;Q5K633;P48594;H0Y5H9;Q86W03;C9JZ65	6.91019e-05	2.26188	0.276972	NA	0	0	not_regulated	FALSE	0.394263	0.377726	0.370283	0.276972	0.386307	1.97717	0.847209	2.26188	1.10096	1.00698	6.91019e-05	1.99821e-05	5.06656e-05	3.67169e-05	2.60817e-05
SLP76.CD4	SLP76	AIFM1	AIFM1	O95831-2;O95831-3;O95831;A0A140VK04;E9PMA0;O95831-5	6.8912e-05	1.13089	0.406144	247245	0	0	not_regulated	FALSE	0.531125	0.322939	0.37899	0.295535	0.406144	0.546573	0.669552	0.936893	0.627847	1.13089	4.49422e-05	3.71532e-05	4.93736e-05	4.92616e-05	6.8912e-05
SLP76.CD4	SLP76	ADD1	ADD1	Q96D30;A0A0A0MSR2;E7EV99;E7ENY0;P35611-5;P35611-2;P35611-6;P35611-4;P35611;P35611-3;D6RJE2;D6RAH3;D6RF25;B4DPW4;Q4TT76;H0Y9H2	6.66466e-05	1.27658	0.25619	100192	0	0	not_regulated	FALSE	0.779348	0.418509	0.352401	0.217341	0.25619	0.909844	1.06203	0.933733	0.453237	1.27658	6.40953e-05	5.04896e-05	4.2158e-05	3.04672e-05	6.66466e-05
SLP76.CD4	SLP76	CNBP	CNBP	A0A0S2Z4Q3;A0A0S2Z4K2;P62633-7;P62633-3;P62633-2;P62633;Q6T598;P62633-8;P62633-5;P62633-4;P62633-6	6.63993e-05	1.44196	0.619268	151631	0	0	not_regulated	FALSE	0.303652	0.793101	0.119933	0.619268	0.562294	0.789685	0.915954	0.76282	1.44196	0.843873	3.8108e-05	2.98292e-05	2.3593e-05	6.63993e-05	3.01793e-05
SLP76.CD4	SLP76	SFPQ	SFPQ	Q9BSV4;Q86VG2;A0A384N5Z8;P23246-2;P23246;H0Y9K7;Q6PIX2	6.40259e-05	1.36259	0.550787	1702925	0	0	not_regulated	FALSE	0.140932	0.348298	0.663047	0.550787	0.07075	0.692726	0.585599	0.982757	1.36259	0.280922	3.41118e-05	1.94603e-05	3.10161e-05	6.40259e-05	1.02518e-05
SLP76.CD4	SLP76	COPA	COPA	A0A3B3ITI7;A0A3B3ISC6;A0A3B3IT15;A0A3B3IS84;P53621;P53621-2	6.35721e-05	1.37104	0.274635	653378	0	0	not_regulated	FALSE	0.749798	0.274635	0.65508	0.703593	0.291334	1.01683	1.37104	0.90062	0.923567	1.28114	6.35721e-05	5.7846e-05	3.60876e-05	5.50979e-05	5.93585e-05
SLP76.CD4	SLP76	DARS1	DARS1	D3DP78;A0A140VJW5;P14868-2;P14868;Q53T60;H7BZ35	6.29063e-05	2.22998	0.301085	945800	0	0	not_regulated	FALSE	0.989446	0.822239	0.301085	0.43198	0.5111	0.995864	1.07668	1.41262	2.22998	0.881572	2.94405e-05	2.14801e-05	2.67651e-05	6.29063e-05	1.9314e-05
SLP76.CD4	SLP76	ACO2	ACO2	B4DZ08;Q71UF1;B2RBW5;A0A0K0K1H7;A2A274;Q99798;B4DW08;B4DEC3;O75944;B4DLY4;B4DJW1	6.27009e-05	1.51702	0.425088	727590	0	0	not_regulated	FALSE	0.0362882	0.744866	0.456275	0.425088	0.505806	0.610503	1.00698	0.980703	1.51702	0.908804	2.64438e-05	2.94348e-05	2.72253e-05	6.27009e-05	2.91726e-05
SLP76.CD4	SLP76	SRSF6	SRSF6|SRSF4|SRSF5	Q59GY3;V9HVZ0;A8K588;A0A0D9SEM4;Q53F45;Q59EF5;A8K644;Q13247-3;Q13247;Q08170;B4DJK0;B4DUA4;B4DEM8;A0A024R6D8;Q59EK7;Q13243-3;Q13243	6.1751e-05	1.27107	0.683379	921424	0	0	not_regulated	FALSE	0.00684553	0.212549	0.683379	0.622279	0.592904	0.490678	0.701738	1.27107	0.613797	0.834224	3.7194e-05	3.58968e-05	6.1751e-05	4.43965e-05	4.68628e-05
SLP76.CD4	SLP76	STK4	STK4|CDK3	A0PJ51;Q5H9T5;F5H5B4;Q59FZ4;Q13043-2;Q13043;K7ELV5;Q86YK3;A0A024R8R3;Q00526	6.01436e-05	1.58718	0.22774	579697	0	0	not_regulated	FALSE	0.515209	0.579604	0.22774	0.32868	0.545816	1.04781	0.641017	1.36747	1.58718	0.927602	4.161e-05	1.71787e-05	3.48042e-05	6.01436e-05	2.72989e-05
SLP76.CD4	SLP76	GTF2I	GTF2I	X5D2J9;Q499G6;X5D939;X5DNP5;A8K9W7;B4DH52;X5DR09;A0A494C1K3;P78347-2;P78347-4;P78347-3;P78347;A0A1W6S962	5.92353e-05	1.1756	0.316384	149181	0	0	repressed	FALSE	0.650682	0.0279135	0.600863	0.316384	0.49819	1.14008	0.51831	1.1756	1.15164	1.10586	5.92353e-05	1.81736e-05	3.91474e-05	5.70968e-05	4.25811e-05
SLP76.CD4	SLP76	GLUD1	GLUD1|GLUD2	B4E0N9;B4DMG8;B4DMF5;Q53GW3;E9KL48;P00367;B3KT18;A0A140VK14;P00367-3;P49448	5.42633e-05	1.00009	0.952	980852	0	0	not_regulated	FALSE	0.712292	0.283591	0.226678	0.952	0.282731	0.959853	0.594265	0.559421	1.00009	0.426547	5.42633e-05	2.26718e-05	2.02693e-05	5.39497e-05	1.78705e-05
SLP76.CD4	SLP76	LRRFIP1	LRRFIP1	A0A0F7NGI8;Q32MZ4-3;Q32MZ4-2;Q32MZ4	5.38432e-05	1.39486	0.337816	437715	0	0	not_regulated	FALSE	0.340044	0.337816	0.0859879	0.659984	0.0562465	0.567785	1.39486	0.5562	0.872521	0.53444	3.24771e-05	5.38432e-05	2.03903e-05	4.76231e-05	2.26549e-05
SLP76.CD4	SLP76	DPYSL2	DPYSL2	Q53ET2;Q59GB4;A0A1C7CYX9;Q16555-2;Q16555;Q8NAN9	5.36504e-05	1.39145	0.611338	1063596	0	0	not_regulated	FALSE	0.526244	0.611338	0.653538	0.746408	0.667386	0.97809	1.31548	1.0254	1.39145	0.936856	3.95216e-05	3.58713e-05	2.6555e-05	5.36504e-05	2.80542e-05
SLP76.CD4	SLP76	DECR1	DECR1	A0A024R9D7;Q16698-2;Q16698;E5RJD2;E5RJG7;Q7LDK6;E5RFV2	5.26856e-05	1.08578	0.634711	649130	0	0	not_regulated	FALSE	0.0269345	0.634711	0.352458	0.65161	0.902323	0.730785	1.08578	0.88968	0.669959	1.0459	4.96733e-05	4.98058e-05	3.87584e-05	4.3454e-05	5.26856e-05
SLP76.CD4	SLP76	POLDIP3	POLDIP3	Q96DI9;F6VRR5;B4E0L0;Q9BY77-2;Q9BY77;B4DMM2;Q8WUT1;F8WCX5;Q659C6	5.2427e-05	1.14697	0.333936	87326	0	0	not_regulated	FALSE	0.333936	0.336605	0.478767	0.409094	0.731054	1.14697	0.804074	0.982763	1.03014	1.04393	5.2427e-05	2.48031e-05	2.87906e-05	4.4931e-05	3.53625e-05
SLP76.CD4	SLP76	A2ML1	A2ML1	A8K2U0;Q6ZWK7;H0YGG5;B3KVV6;A8K2U0-2	5.14634e-05	1.64043	0.337944	NA	0	0	not_regulated	FALSE	0.683492	0.283725	0.949098	0.208256	0.337944	1.11131	0.793055	0.956966	0.805489	1.64043	4.70444e-05	2.26558e-05	2.59637e-05	3.25371e-05	5.14634e-05
SLP76.CD4	SLP76	NANS	NANS	V9HW39;Q9NR45	5.13339e-05	1.25113	0.306531	306292	0	0	not_regulated	FALSE	0.388741	0.377781	0.306531	0.492022	0.500082	1.01225	0.893985	1.25113	0.783941	1.02945	5.13339e-05	3.05951e-05	4.06648e-05	3.79357e-05	3.86894e-05
SLP76.CD4	SLP76	TXNDC5	TXNDC5	A0A024QZV0;Q86UY0;Q6EHZ3;Q658S9;Q8NBS9-2;Q8NBS9	4.87785e-05	1.34424	0.422997	304865	0	0	not_regulated	FALSE	0.340068	0.422997	0.707032	0.597018	0.295716	0.820754	1.10773	0.981301	1.34424	0.947157	3.12115e-05	2.84278e-05	2.39168e-05	4.87785e-05	2.66928e-05
SLP76.CD4	SLP76	ETFA	ETFA	A0A0S2Z3M4;A0A0S2Z3L0;P13804-2;P13804;H0YK49;H0YL12;H0YKF0;H0YLU7;H0YNX6	4.83991e-05	1.38016	0.822239	1004533	0	0	not_regulated	FALSE	0.102623	0.373182	0.714771	0.822239	0.200041	0.528106	0.708199	0.64765	1.38016	0.543973	1.9408e-05	1.75638e-05	1.52545e-05	4.83991e-05	1.48151e-05
SLP76.CD4	SLP76	SUCLG1	SUCLG1	Q6IAL5;B2R8A1;A8K4W7;P53597	4.80473e-05	1.08803	0.251125	506746	0	0	not_regulated	FALSE	0.252825	0.163058	0.309275	0.374727	0.251125	0.518087	0.811253	0.776473	0.927814	1.08803	2.81167e-05	2.97114e-05	2.70075e-05	4.80473e-05	4.37595e-05
SLP76.CD4	SLP76	FERMT3	FERMT3	Q86UX7-2;Q86UX7;F5H1C6	4.73522e-05	1.46614	0.509772	1644605	0	0	not_regulated	FALSE	0.368316	0.641738	0.730844	0.509772	0.39106	0.82388	1.09999	1.12402	1.46614	0.801881	2.78856e-05	2.51253e-05	2.4383e-05	4.73522e-05	2.01138e-05
SLP76.CD4	SLP76	ACAT1	ACAT1	A0A140VJX1;P24752	4.69645e-05	1.33035	0.398596	950485	0	0	not_regulated	FALSE	0.550993	0.562235	0.550159	0.398596	0.414949	1.04983	0.80451	1.07362	1.33035	1.11572	3.88398e-05	2.0086e-05	2.5457e-05	4.69645e-05	3.059e-05
SLP76.CD4	SLP76	ATIC	ATIC	V9HWH7;P31939-2;P31939;B4DP06;B2R7P8	4.59553e-05	2.327	0.362806	981699	0	0	not_regulated	FALSE	0.72319	0.38878	0.362806	0.440951	0.465419	0.629041	0.952244	1.39072	2.327	1.07928	1.30188e-05	1.32998e-05	1.84472e-05	4.59553e-05	1.65537e-05
SLP76.CD4	SLP76	FGB	FGB	D6REL8;D3DP13;B4E1D3;V9HVY1;P02675	4.51104e-05	1.44855	0.342028	NA	0	0	not_regulated	FALSE	0.36868	0.342028	0.389654	0.499002	0.426924	0.946875	1.08384	0.901188	0.827317	1.44855	3.97893e-05	3.07358e-05	2.4271e-05	3.31737e-05	4.51104e-05
SLP76.CD4	SLP76	LZTFL1	LZTFL1	H7C488;Q9NQ48-3;Q9NQ48-2;Q9NQ48	4.32389e-05	1.2312	0.292158	718478	0	0	not_regulated	FALSE	0.0840605	0.292158	0.206255	0.651759	0.302643	0.781107	1.14225	0.873313	1.2312	0.97789	2.87479e-05	2.83701e-05	2.05999e-05	4.32389e-05	2.6672e-05
SLP76.CD4	SLP76	DBN1	DBN1	A0A2Z6ATB6;Q16643;Q16643-2;Q16643-3;D6RFI1;B7Z2Z0;D6R9Q9;B3KSQ7	4.31181e-05	1.22189	0.439951	NA	0	0	not_regulated	FALSE	0.460023	0.154779	0.33181	0.633388	0.439951	0.910729	0.985592	0.885631	0.908705	1.22189	4.31181e-05	3.149e-05	2.68733e-05	4.10527e-05	4.28717e-05
SLP76.CD4	SLP76	ARHGEF1	ARHGEF1	A0A2X0SFA4;A0A024R0R1;M0QZR4;Q92888-2;Q92888;Q92888-3;Q92888-4;Q49AN3;M0QYC1	4.25293e-05	1.23279	0.497031	484708	0	0	repressed	FALSE	0.497031	0.386555	0.519458	0.533005	0.36395	1.23279	0.693755	0.846769	0.846343	0.773711	4.25293e-05	1.61514e-05	1.87225e-05	2.78608e-05	1.9781e-05
SLP76.CD4	SLP76	UBA1	UBA1	A0A024R1A3;P22314-2;P22314;B4DDE4;B4DL67	4.21224e-05	2.55689	0.490138	1226342	0	0	not_regulated	FALSE	0.157853	0.536875	0.305794	0.490138	0.4643	0.602618	0.818662	0.67551	2.55689	0.904119	1.04039e-05	9.53812e-06	7.47452e-06	4.21224e-05	1.15677e-05
SLP76.CD4	SLP76	DTX3L	DTX3L	Q8TDB6	4.10748e-05	1.32029	0.316259	124625	0	0	not_regulated	FALSE	0.316259	0.338054	0.526008	0.517765	0.404364	1.32029	1.14669	0.651159	1.05848	1.08423	4.10748e-05	2.40746e-05	1.29835e-05	3.14222e-05	2.49976e-05
SLP76.CD4	SLP76	MYO5A	MYO5A	A8CDT9;A0A087WY00;G3V394;F8WE88;F8W6H6;Q9Y4I1-2;Q9Y4I1;Q9Y4I1-3;Q59FF5	3.95858e-05	1.17853	0.485479	8342	0	0	repressed	FALSE	0.485479	0.050162	0.0898829	0.657374	0.75158	1.17853	0.563038	0.169681	0.681643	0.793982	3.95858e-05	1.27626e-05	3.65283e-06	2.18475e-05	1.97641e-05
SLP76.CD4	SLP76	TXNRD1	TXNRD1	E9PIR7;B2R5P6;F8W809;B7Z2S5;A0A087WSW9;A0A182DWI3;A0A024RBK9;A0A140VKC9;A0A087WSY9;Q16881-5;Q16881-2;Q16881-4;Q16881-3;Q16881-6;Q16881;E9PQI3;E9PLT3;E9PKI4;A0A0B4J225;E9PIZ5;E9PKD3;E2QRB9;Q6ZR44;Q16881-7	3.78423e-05	1.60395	0.282984	361611	0	0	not_regulated	FALSE	0.354562	0.556094	0.285818	0.282984	0.600577	0.956079	0.944932	1.05141	1.60395	0.81324	2.36392e-05	1.57669e-05	1.66614e-05	3.78423e-05	1.49014e-05
SLP76.CD4	SLP76	TGM5	TGM5	A0A087WZC4;A0A087WVW4;Q0II16;O43548-2;O43548;A0A087WVS3;B4DPS8;A0A024R9T4;A0A024R9P4	3.31751e-05	2.72095	0.368153	NA	0	0	not_regulated	FALSE	0.615457	0.629669	0.425281	0.163476	0.368153	1.10997	0.850556	1.64482	0.701416	2.72095	1.82614e-05	9.44346e-06	1.73436e-05	1.10115e-05	3.31751e-05
SLP76.CD4	SLP76	HSPA2	HSPA2	A0A384MDT7;A0A024R6B5;P54652	3.30634e-05	2.00078	0.405818	NA	0	0	not_regulated	FALSE	0.60476	0.405818	0.383788	0.264104	0.355448	0.857947	2.00078	0.981846	0.698138	0.97059	2.10088e-05	3.30634e-05	1.54093e-05	1.63129e-05	1.76136e-05
SLP76.CD4	SLP76	MAN2B1	MAN2B1	B4E0K9;Q59E90;A8K6A7;O00754-2;O00754	3.12142e-05	1.44462	0.274879	91585	0	0	not_regulated	FALSE	0.274879	0.283324	0.336441	0.360239	0.383146	1.05159	1.14787	1.11645	1.44462	0.882891	2.38122e-05	1.75408e-05	1.62027e-05	3.12142e-05	1.48159e-05
SLP76.CD4	SLP76	LUZP1	LUZP1	A0A024RAC0;Q86V48-2;Q86V48-3;Q86V48	2.80617e-05	1.53514	0.602443	4007	0	0	not_regulated	FALSE	0.602443	0.399412	0.125333	0.25668	0.273171	1.53514	0.851184	0.315799	0.393945	0.57674	2.80617e-05	1.05002e-05	3.69978e-06	6.87149e-06	7.81297e-06
SLP76.CD4	SLP76	PGM1	PGM1	B4DDQ8;B4DFP1;B7Z6C2;A0A3B3ITK7;P36871-3;P36871;P36871-2	2.79296e-05	1.56436	0.284823	444970	0	0	not_regulated	FALSE	0.284823	0.357135	0.553764	0.369537	0.388547	1.10015	1.24153	1.20869	1.56436	0.839657	2.05842e-05	1.56762e-05	1.44942e-05	2.79296e-05	1.16426e-05
SLP76.CD4	SLP76	MTHFD1	MTHFD1	V9GYY3;A0A384N5Y3;A0A024R652;F5H2F4;B7Z809;P11586;A0A494C1T2;V9GZ78	2.72886e-05	2.00456	0.313251	800355	0	0	not_regulated	FALSE	0.605582	0.613783	0.64205	0.313251	0.425483	1.02176	0.821021	1.02465	2.00456	1.07125	1.45768e-05	7.9045e-06	9.36893e-06	2.72886e-05	1.13259e-05
SLP76.CD4	SLP76	MPRIP	MPRIP	B9EGI2;J3KSW8;Q6WCQ1-3;Q6WCQ1;Q6WCQ1-2	2.65336e-05	1.36636	0.59685	4721	0	0	not_regulated	FALSE	0.59685	0.274125	0.142552	0.468002	0.204097	1.36636	0.891875	0.89132	0.493767	0.855065	2.65336e-05	1.1688e-05	1.10933e-05	9.14956e-06	1.23055e-05
SLP76.CD4	SLP76	MAT2B	MAT2B	B7Z1X8;A0A140VJP2;Q9NZL9-4;Q9NZL9-2;Q9NZL9;H7C0X7;A8K7A4;Q9NZL9-3	2.52991e-05	1.64818	0.361045	298725	0	0	not_regulated	FALSE	0.377566	0.34711	0.516875	0.361045	0.319545	1.00093	0.986271	0.771179	1.64818	0.73506	1.6101e-05	1.07066e-05	7.95069e-06	2.52991e-05	8.76281e-06
SLP76.CD4	SLP76	PEPD	PEPD	J3K000;A0A140VJR2;P12955-3;P12955-2;P12955;A0A494C194;K7ES25;A0A494C165	2.46304e-05	1.30024	0.396007	126476	0	0	not_regulated	FALSE	0.171888	0.470529	0.396007	0.512716	0.39492	0.692737	1.04376	1.04304	1.30024	0.91748	1.37521e-05	1.39832e-05	1.32709e-05	2.46304e-05	1.34979e-05
SLP76.CD4	SLP76	MYH10	MYH10	P35580;P35580-5;P35580-2;P35580-3;P35580-4	2.38629e-05	1.71457	0.286554	1873	0	0	not_regulated	FALSE	0.286554	0.4207	0.568448	0.496775	0.176664	1.71457	1.2472	1.06676	1.2635	0.865841	2.38629e-05	1.17142e-05	9.5155e-06	1.678e-05	8.93051e-06
SLP76.CD4	SLP76	HSPA4	HSPA4	Q59GF8;V9HW33;B4DH02;P34932;O14992;A0A087WTS8;B4E0H6;B4E354;B4DT47;A0A087WYC1;B4DIZ3;B4DUS3	2.0953e-05	1.93676	0.327042	436876	0	0	not_regulated	FALSE	0.327042	0.406769	0.222313	0.471628	0.481688	1.09156	0.908023	0.979023	1.93676	0.98345	1.23758e-05	6.94746e-06	7.11402e-06	2.0953e-05	8.26315e-06
SLP76.CD4	SLP76	CELSR3	CELSR3	Q5Y190;Q9NYQ7;Q9NYQ7-2	1.9611e-05	2.04652	0.302438	NA	0	0	not_regulated	FALSE	0.500289	0.220467	0.549032	0.302438	0.371039	1.49961	0.924102	1.08054	1.2917	2.04652	1.93906e-05	8.06381e-06	8.95476e-06	1.59377e-05	1.9611e-05
SLP76.CD4	SLP76	ME2	ME2|ME3	A0A1W2PQF8;A0A1W2PQT3;A0A1W2PPH1;A0A1W2PQY8;P23368-2;P23368;A0A1W2PRH1;A0A1W2PRS2;A0A1W2PRY9;A0A1W2PQH4;Q8NAS5;Q6TCH8;A0A1W2PQ37;A0A1W2PR68;A0A1W2PQH3;E9PMB9;B2R995;Q16798-2;Q16798	1.85328e-05	1.95414	0.312431	403413	0	0	not_regulated	FALSE	0.504069	0.317653	0.279627	0.312431	0.234081	0.962693	1.29145	0.913612	1.95414	0.806692	9.56812e-06	8.66208e-06	5.81968e-06	1.85328e-05	5.94177e-06
SLP76.CD4	SLP76	STXBP2	STXBP2	M0R0M7;B4DY46;O00184;Q53GF4;Q15833-2;Q15833;Q15833-3;M0R376;M0R1A1	1.76635e-05	1.12831	0.614911	282529	0	0	not_regulated	FALSE	0.113443	0.614911	0.444491	0.469479	0.386878	0.817446	1.12831	0.803038	0.894218	0.869793	1.69218e-05	1.57624e-05	1.06542e-05	1.76635e-05	1.33436e-05
SLP76.CD4	SLP76	EIF4G1	EIF4G1	E7EX73;B4DSI9;E9PGM1;E7EUU4;B4DGF1;B2RU10;B2RU06;Q4LE58;Q04637-6;Q04637-7;Q04637-5;Q04637-4;Q04637-3;Q04637;Q04637-8;Q04637-9;Q96I65;C9J6B6;C9J2Z7;C9K073;C9JF13	1.38801e-05	1.16985	0.842999	216787	0	0	not_regulated	FALSE	0.0800303	0.993808	0.842999	0.148801	0.0322355	0.435239	0.993875	1.16985	0.499725	0.341844	8.05732e-06	1.24165e-05	1.38801e-05	8.8276e-06	4.68987e-06
SLP76.CD4	SLP76	PKP3	PKP3	Q9Y446;Q9Y446-2	9.0855e-06	2.92706	0.322958	NA	0	0	not_regulated	FALSE	0.497525	0.322958	0.591856	0.39501	0.398704	1.06234	1.18604	1.06638	1.10104	2.92706	4.44952e-06	3.35238e-06	2.8626e-06	4.40047e-06	9.0855e-06
SLP76.CD4	SLP76	EPPK1	EPPK1	A0A075B730;P58107	3.36084e-06	2.15203	0.278019	NA	0	0	not_regulated	FALSE	0.4637	0.278019	0.34308	0.585169	0.445436	1.02141	1.02486	0.798106	1.05255	2.15203	2.15244e-06	1.45747e-06	1.07793e-06	2.1165e-06	3.36084e-06
SLP76.CD4	SLP76	ACTC1	ACTC1|ACTA1	P68032;P68133;B7Z6P1;Q7Z7J6;A6NL76	0.517746	0.678954	NA	8731404	0	0	repressed	FALSE	0.290866	0.200057	0.000280288	0.112628	0.202045	0.678954	0.496249	0.471149	0.501368	0.31886	0.517746	0.255377	0.230268	0.364822	0.180196
SLP76.CD4	SLP76	ACTB	ACTB	Q53GK6;Q53G76;Q1KLZ0;P60709;B4E335;Q53G99;Q8WVW5;B4DW52;B3KWQ3;Q6PJ43;B7ZAP6	0.116842	0.958657	NA	336099	0	0	repressed	FALSE	0.870103	0.437773	0.0236567	0.31059	0.118113	0.958657	0.828188	0.42387	0.512648	0.56856	0.116842	0.068119	0.0331105	0.0596213	0.0513547
SLP76.CD4	SLP76	PCMT1	PCMT1	A0A384MDK7;A0A0A0MRJ6;H7BY58;P22061;P22061-2;F6S8N6;B7Z972;A0A3F2YNX8	0.0644141	0.94776	NA	837518	0	0	not_regulated	FALSE	0.478074	0.190319	0.444638	0.308025	0.0845596	0.94776	0.908432	0.880552	0.704484	0.790448	0.0644141	0.0416659	0.0383563	0.045688	0.0398131
SLP76.CD4	SLP76	CAPZB	CAPZB	B2R7T8;A0A384MR50;P47756-2;B1AK87;B1AK88;B4DWA6;P47756;B1AK85	0.0542863	0.880374	NA	4649093	0	0	repressed	FALSE	0.640342	0.48333	0.0279636	0.529007	0.160542	0.880374	0.781328	0.530578	0.657265	0.618947	0.0542863	0.0325134	0.0209687	0.0386734	0.0282843
SLP76.CD4	SLP76	CAPZA1	CAPZA1	A0A024R0E5;P52907;A8K0T9	0.0373822	0.854406	NA	4059378	0	0	repressed	FALSE	0.455521	0.21064	8.16451e-05	0.406865	0.219183	0.854406	0.624359	0.446653	0.550363	0.456928	0.0373822	0.0184349	0.0125248	0.0229773	0.0148156
SLP76.CD4	SLP76	ACTR2	ACTR2	P61160;P61160-2;Q8IY98;F5H6T1;B4DHK9	0.0253194	0.729809	NA	3116424	0	0	not_regulated	FALSE	0.285409	0.415234	0.0118698	0.540279	0.188709	0.639229	0.729809	0.4841	0.62902	0.485537	0.0253194	0.019508	0.0122894	0.0237744	0.0142524
SLP76.CD4	SLP76	ARPC2	ARPC2	Q53R19;O15144;A0A024R408;Q9BXV5	0.0246111	0.714684	NA	5300898	0	0	not_regulated	FALSE	0.287257	0.33649	0.0198744	0.604903	0.188428	0.71053	0.677411	0.496555	0.714684	0.472602	0.0246111	0.0158346	0.0110234	0.0236217	0.0121315
SLP76.CD4	SLP76	NA	NA|HCLS1	B4DQ92;E7EVW7	0.0241694	0.809126	NA	192334	0	0	not_regulated	FALSE	0.200928	0.592553	0.0198449	0.506919	0.128131	0.632411	0.809126	0.487531	0.619476	0.476671	0.0241694	0.0208684	0.0119417	0.0225912	0.0135007
SLP76.CD4	SLP76	ARPC1B	ARPC1B	A4D275;O15143;C9JEY1;C9K057	0.0221033	0.782641	NA	1101111	0	0	not_regulated	FALSE	0.235344	0.458433	0.0156734	0.646188	0.229172	0.670245	0.782641	0.512389	0.745102	0.54512	0.0208366	0.0164196	0.0102092	0.0221033	0.012559
SLP76.CD4	SLP76	ARPC4	ARPC4	F8WCF6;P59998;P59998-3;F8WDD7;A0A0A6YYG9;P59998-2;Q9H7Z5;H7C0A3	0.0190222	0.635344	NA	3689603	0	0	not_regulated	FALSE	0.20445	0.255325	3.32e-05	0.457059	0.0620435	0.588399	0.635344	0.391709	0.529426	0.384655	0.0190222	0.0138613	0.00811618	0.0163322	0.00921575
SLP76.CD4	SLP76	ACTR3	ACTR3	A0A024RAI1;P61158;B4DXW1;Q59FV6;B4DT29;B4DTI0	0.0187472	0.758023	NA	3724342	0	0	not_regulated	FALSE	0.228993	0.480369	0.0218229	0.58003	0.176043	0.635736	0.758023	0.402982	0.70661	0.415346	0.017676	0.0142232	0.00718112	0.0187472	0.00855831
SLP76.CD4	SLP76	CIRH1A	CIRH1A	L0R599	0.0116964	0.6465	NA	NA	0	0	not_regulated	FALSE	0.247284	0.111066	0.37863	0.0239406	0.32519	0.432234	0.511625	0.500913	0.294914	0.6465	0.0105519	0.00842889	0.00783743	0.00686998	0.0116964
SLP76.CD4	SLP76	ARPC5	ARPC5	O15511;B1ALC0;O15511-2;Q6IPM3	0.0103645	0.80698	NA	3351666	0	0	repressed	FALSE	0.538635	0.37593	0.0846202	0.474901	0.22247	0.80698	0.642054	0.423226	0.492254	0.382249	0.0103645	0.00556497	0.00348383	0.00603285	0.00363833
SLP76.CD4	SLP76	HSPD1	HSPD1	A0A024R3X4;P10809;B3GQS7;B7Z4F6;B7Z5E7;B7Z597	0.00870824	0.978701	NA	3754190	0	0	repressed	FALSE	0.771028	0.261469	0.0171611	0.0814233	0.0186416	0.978701	0.887282	0.744209	0.78078	0.821919	0.00870824	0.0053278	0.00424399	0.00662914	0.00541975
SLP76.CD4	SLP76	ARPC3	ARPC3	Q2LE71;B2R4D5;O15145;B4DM63;C9JZD1	0.00609568	0.662006	NA	3388122	0	0	not_regulated	FALSE	0.0671966	0.319732	0.000664569	0.543837	0.0859086	0.569966	0.662006	0.411501	0.649109	0.408635	0.00560926	0.00439668	0.00259553	0.00609568	0.00298032
SLP76.CD4	SLP76	S100A9	S100A9	B2R4M6;P06702	0.00400032	0.881577	NA	11749	0	0	not_regulated	FALSE	0.769816	0.149961	0.525172	0.262333	0.818341	0.725719	0.502153	0.656655	0.400808	0.881577	0.00400032	0.00186796	0.00231986	0.0021082	0.00360127
SLP76.CD4	SLP76	MYO1F	MYO1F	O00160;B0I1T1;Q4LE34;Q6ZNI9	0.00305864	0.773935	NA	498718	0	0	repressed	FALSE	0.327036	0.608641	0.0759709	0.387194	0.235506	0.77299	0.773935	0.37131	0.45371	0.361478	0.00305864	0.00206664	0.000941649	0.00171309	0.00106
SLP76.CD4	SLP76	RPL27A	RPL27A	Q9BQQ5;E9PLL6;Q6NZ52;P46776;E9PJD9	0.00277843	0.898002	NA	2588561	0	0	repressed	FALSE	0.346718	0.516616	0.505796	0.00157898	0.00149217	0.787149	0.898002	0.793676	0.497489	0.453471	0.00277843	0.00213907	0.0017955	0.00167561	0.00118621
SLP76.CD4	SLP76	PRSS3	PRSS3	Q86W20;A1A508;Q86W19;Q86W18;B1AN99;A6XGL3;Q8N2U3;Q7Z5F4;P35030-5;P35030-3;P35030-2;P35030-4;P35030	0.00260715	0.873154	NA	34886	0	0	not_regulated	FALSE	0.140979	0.00923523	0.486684	0.0387936	0.00963146	0.715839	0.596168	0.873154	0.588973	0.622953	0.00260715	0.00146529	0.00203817	0.00204689	0.00168142
SLP76.CD4	SLP76	TUBA4A	TUBA4A	P68366-2;P68366	0.00245185	0.977091	NA	1124810	0	0	repressed	FALSE	0.605543	0.87165	8.94235e-05	0.172134	0.096086	0.871071	0.977091	0.607008	0.634548	0.660763	0.00245185	0.00185601	0.00109505	0.00170433	0.00137834
SLP76.CD4	SLP76	RPS4X	RPS4X|RPS4Y1	Q96IR1;B2R491;P62701;Q53HV1;C9JEH7;A4FU11;Q496E4;P22090	0.0023863	0.952482	NA	3809111	0	0	not_regulated	FALSE	0.607683	0.651185	0.446052	0.205585	0.21565	0.925375	0.952482	0.928725	0.847312	0.776081	0.0023863	0.00165756	0.00153494	0.00208496	0.00148314
SLP76.CD4	SLP76	H1-5	H1-5	P16401	0.00222464	0.994479	NA	26429249	0	0	not_regulated	FALSE	0.443136	0.977905	0.492615	0.474155	0.261404	0.791795	0.994479	0.886196	0.902491	0.858296	0.00204541	0.00173368	0.00146722	0.00222464	0.00164314
SLP76.CD4	SLP76	RAP1B	RAP1B	A0A024RB87;P61224-3;P61224;E7ESV4;F5H7Y6;A6NIZ1;F5H6R7;F5H004;F5GX62;Q9BXV4;P61224-2;P61224-4;F5H823;B7ZB78;F5GZG1	0.00219908	0.954669	NA	2916585	0	0	not_regulated	FALSE	0.0389121	0.535381	0.772044	0.035641	0.170676	0.685369	0.893491	0.954669	0.699182	0.746902	0.00219908	0.00193469	0.00196321	0.00214069	0.00177603
SLP76.CD4	SLP76	RPL7	RPL7	A0A024R814;P18124;A8MUD9;O95036	0.00218234	0.912733	NA	3637245	0	0	not_regulated	FALSE	0.553642	0.354091	0.488245	0.350441	0.225995	0.912733	0.747612	0.754204	0.826345	0.782468	0.00218234	0.00120631	0.00115575	0.00188533	0.00138648
SLP76.CD4	SLP76	RPL38	RPL38	J3KT73;J3QL01;A0A024R8P8;P63173;J3KSP2	0.00157557	0.969055	NA	1989392	0	0	not_regulated	FALSE	0.956784	0.000116781	0.386385	0.800732	0.337491	0.969055	0.292158	0.547068	0.833048	0.539274	0.00157557	0.000320562	0.00057007	0.00129243	0.000649781
SLP76.CD4	SLP76	PPT1	PPT1	E9PSE5;E9PIA8;A0A2C9F2P4;A0A286YFF7;P50897-2;P50897	0.00144458	0.988707	NA	306695	0	0	not_regulated	FALSE	0.663204	0.370221	0.0388957	0.00315285	0.619685	0.900851	0.910567	0.781297	0.667917	0.988707	0.00144458	0.000985387	0.000802979	0.00102202	0.00117497
SLP76.CD4	SLP76	ARPC5L	ARPC5L	A0A024R897;Q9BPX5;B3KPC7	0.00135127	0.553907	NA	902006	0	0	not_regulated	FALSE	0.377769	0.207778	0.0158412	0.58334	0.19978	0.476545	0.279611	0.252133	0.553907	0.325065	0.00121832	0.000482411	0.000413129	0.00135127	0.000615881
SLP76.CD4	SLP76	TUBB4B	TUBB4B|TUBB4A	Q8IZ29;P68371;Q8IWP6;Q8N6N5;P04350;B3KML9;B4DE77;A0A024QZU2;B4DJ43;O43209;B7Z4N1;Q96HX0;Q9UGA2	0.0010835	0.720898	NA	1751524	0	0	repressed	FALSE	0.351743	0.604594	3.43191e-05	0.0973475	0.0811015	0.720898	0.688122	0.345332	0.383174	0.317922	0.0010835	0.000697952	0.000332651	0.000549538	0.000354115
SLP76.CD4	SLP76	YBX1	YBX1	P67809;Q7KZ24;H0Y449;Q6PKI6	0.00103906	0.941546	NA	1503917	0	0	repressed	FALSE	0.793428	0.787991	0.474559	0.161063	0.00303811	0.941546	0.924026	0.732348	0.490641	0.54921	0.00103906	0.000688162	0.000517985	0.00051667	0.000449169
SLP76.CD4	SLP76	PIP	PIP	P12273	0.000915343	0.686939	NA	6035	0	0	repressed	FALSE	0.609336	0.0288808	0.358312	0.508236	0.51639	0.686939	0.198946	0.522667	0.519702	0.551073	0.000915343	0.000178898	0.000446364	0.000660798	0.000544183
SLP76.CD4	SLP76	GRPEL1	GRPEL1	Q9HAV7;B4DWV5	0.000801147	0.945812	NA	324287	0	0	not_regulated	FALSE	0.000637448	0.013109	0.823662	0.0658797	0.00263546	0.662202	0.620821	0.945812	0.647472	0.689853	0.000801147	0.000506867	0.000733373	0.000747464	0.000618511
SLP76.CD4	SLP76	RPS6	RPS6	Q96DV6;A2A3R6;P62753;Q9BZU1;A2A3R7;A2A3R5	0.000755992	0.735578	NA	1514360	0	0	not_regulated	FALSE	0.170596	0.000131003	0.166081	7.71959e-08	0.108408	0.735578	0.608471	0.642468	0.384767	0.434681	0.000755992	0.000422021	0.000423193	0.000377341	0.000331077
SLP76.CD4	SLP76	LYZ	LYZ	F8VV32;A0A0B4J259;B2R4C5;P61626	0.000754103	0.9094	NA	NA	0	0	not_regulated	FALSE	0.717625	0.194156	0.820754	0.659218	0.852536	0.78559	0.548265	0.898321	0.806833	0.9094	0.000754103	0.000355165	0.000552668	0.000739037	0.000646932
SLP76.CD4	SLP76	ADA	ADA	A0A0S2Z381;P00813;F5GWI4;X5D767;A0A0S2Z3B9;A0A0S2Z3T6;F5GXW0	0.000711054	0.836513	NA	978811	0	0	not_regulated	FALSE	0.119232	0.279117	0.499491	0.15185	0.236806	0.822087	0.69853	0.836513	0.723802	0.357778	0.000711054	0.000407732	0.00046372	0.000597382	0.000229334
SLP76.CD4	SLP76	CCT8	CCT8	Q53HU0;P50990;Q7Z759;P50990-2;P50990-3	0.000692477	0.76924	NA	1883489	0	0	repressed	FALSE	0.469719	0.0916877	0.000110083	0.224743	1.33839e-06	0.76924	0.748756	0.494246	0.595794	0.511432	0.000692477	0.000454872	0.000285157	0.000511785	0.000341193
SLP76.CD4	SLP76	RPL12	RPL12	Q59FI9;P30050;D3DS95;P30050-2	0.000680104	0.965894	NA	4188420	0	0	not_regulated	FALSE	0.641061	0.0348931	0.926706	0.932458	0.606049	0.811276	0.624608	0.964684	0.965894	0.881653	0.000598641	0.000311036	0.000456228	0.000680104	0.000482131
SLP76.CD4	SLP76	RPL28	RPL28	H0YKD8;P46779;P46779-2;P46779-3;H0YLP6;Q59F34;H0YMF4;P46779-4;P46779-5	0.000547488	0.651413	NA	1184478	0	0	not_regulated	FALSE	0.0625807	0.0754976	0.228348	0.0649068	0.138467	0.651413	0.559842	0.466932	0.457388	0.518277	0.000547488	0.000317533	0.000251519	0.000366819	0.000322812
SLP76.CD4	SLP76	HNRNPA2B1	HNRNPA2B1	A0A087WUI2;A0A384NL58;P22626;I6L957;P22626-2;A0A024RA28	0.000388741	0.948095	NA	10971731	0	0	repressed	FALSE	0.828634	0.465428	0.0301622	0.837253	0.194847	0.948095	0.738586	0.57255	0.809521	0.553555	0.000388741	0.000204369	0.00015046	0.000316726	0.000168205
SLP76.CD4	SLP76	RANBP1	RANBP1	C9JJ34;C9JDM3;B7Z6U1;A0A140VK94;B4DE76;F6WQW2;P43487-2;P43487	0.000380261	0.88973	NA	1158023	0	0	not_regulated	FALSE	0.0182047	0.289221	0.248387	0.572056	0.0339212	0.783278	0.856827	0.88973	0.82409	0.679517	0.000378769	0.000279613	0.00027575	0.000380261	0.000243517
SLP76.CD4	SLP76	LAMP2	LAMP2	B7Z2R9;B4E2S7;P13473-2;P13473;P13473-3	0.000368962	0.933552	NA	155513	0	0	not_regulated	FALSE	0.141361	0.173183	0.698703	0.0637461	0.14963	0.818583	0.821475	0.933552	0.782249	0.829208	0.000368962	0.000249873	0.000269685	0.000336444	0.000276983
SLP76.CD4	SLP76	CDC37	CDC37	K7EQA9;A0A024R7B7;Q16543;K7EKQ2;Q6FG59	0.000293104	0.581189	NA	726964	0	0	repressed	FALSE	0.00407806	0.488953	0.00014927	0.00802188	0.000974877	0.305481	0.581189	0.225631	0.238616	0.227818	0.000228288	0.000293104	0.000108068	0.000170156	0.00012617
SLP76.CD4	SLP76	IDH2	IDH2	Q53GL5;P48735;P48735-2;Q13584;H0YL11;B4DSZ6	0.000276693	0.992989	NA	3533469	0	0	repressed	FALSE	0.468822	0.539765	0.0745299	0.973793	0.546416	0.767174	0.507134	0.260777	0.992989	0.843247	0.000224026	9.99387e-05	4.88059e-05	0.000276693	0.000182486
SLP76.CD4	SLP76	CSTB	CSTB	Q76LA1;P04080	0.000245928	0.983072	NA	7056295	0	0	not_regulated	FALSE	0.750999	0.302331	0.469817	0.876865	0.465748	0.907579	0.592503	0.95705	0.940412	0.983072	0.000245928	0.000108348	0.00016621	0.000243159	0.000197415
SLP76.CD4	SLP76	TRIM21	TRIM21	P19474;P19474-2	0.000194557	0.779228	NA	78386	0	0	repressed	FALSE	0.431371	0.494479	1.82562e-06	0.251285	0.0420383	0.779228	0.553831	0.37518	0.32246	0.234515	0.000194557	9.33178e-05	6.00371e-05	7.68256e-05	4.33933e-05
SLP76.CD4	SLP76	SUN2	SUN2	A0A024R1S6;B4DIU6;A8K129;A0A024R1P7;B4E2A6;Q9UH99-3;Q9UH99;Q9UH99-2;Q6NT72	0.000177092	0.946354	NA	1093947	0	0	repressed	FALSE	0.136814	0.862946	0.260187	0.264373	0.178937	0.776132	0.946354	0.671876	0.595712	0.421691	0.000177092	0.000145721	9.82539e-05	0.000129702	7.1306e-05
SLP76.CD4	SLP76	HLA-A	HLA-A|HLA-A*0226|HLA-A*02|NA|HLA-A*0225|HLA-A2	A0A455JU13;O19642;A0A1Z2RTQ8;U4QB70;T1RT90;Q6L6R5;N1NSY8;I6QTM5;I2GUJ9;G9IHU5;G8GBV1;F4ZZU3;A0A0G3EM61;A0A061CVW2;U5YMN5;U5YMF9;U5YJI3;F6IQT2;A0A125S9I1;A0A060VHG8;A0A386RUJ7;Q704F3;Q4VYE6;Q2LC95;P79603;I3ZN76;A0A4D6NYZ2;A0A455JU01;A0A411D3E2;A0A2I6J489;A0A286LD92;A0A1T4J2C1;R9RVK4;A0A0A7EBW5;C6L835;A0A455WHI8;A0A223PK90;T1WGK5;G1UK07;N1NT54;M4RBI8;L7XEN4;J7RT43;G9FTK1;B1B6Q5;A0A3G9HRF1;F6IQT3;U5…	0.000171715	0.937587	NA	342485	0	0	repressed	FALSE	0.622196	0.00424598	0.438136	0.0681495	0.0669585	0.937587	0.455273	0.746814	0.762299	0.610068	0.000171715	5.62697e-05	8.76612e-05	0.00013322	8.28027e-05
SLP76.CD4	SLP76	HNRNPD	HNRNPD|HNRNPDL	H0YA96;H0Y8G5;Q12771;B4DTC3;A0A024RDF4;A0A024RDB4;A0A024RDF3;Q14103-4;Q14103-3;Q14103-2;Q14103;D6RF44;D6RAF8;D6RBQ9;B4E0W4;B4DTA2;A0A087WUK2;A0A024RDF6;O14979-3;O14979-2;O14979	0.000159389	0.821023	NA	1743406	0	0	repressed	FALSE	0.312823	0.162347	0.00335843	0.855626	0.109359	0.545862	0.38029	0.255474	0.821023	0.231257	0.000111055	5.22127e-05	3.33121e-05	0.000159389	3.48675e-05
SLP76.CD4	SLP76	HNRNPH3	HNRNPH3	Q53F48;A0A024QZK8;P31942-3;P31942-2;P31942;A0A024QZP1;B4DHY1;P31942-6;P31942-5;P31942-4	0.000150691	0.910976	NA	556670	0	0	not_regulated	FALSE	0.0172521	0.188101	0.318452	0.144746	0.532663	0.663318	0.456542	0.910976	0.495711	0.713303	0.000150691	6.99927e-05	0.000132639	0.000107459	0.000120091
SLP76.CD4	SLP76	RRM2B	RRM2B	H0YAV1;Q7LG56;Q7LG56-6;Q6AI41;A0A0C4DGZ6;Q7LG56-2	0.000148598	0.913711	NA	10787	0	0	not_regulated	FALSE	0.60368	0.28424	0.283005	0.174328	0.435328	0.913711	0.592956	0.827676	0.315869	0.53259	0.000148598	6.50777e-05	8.62706e-05	4.90184e-05	6.41898e-05
SLP76.CD4	SLP76	HAL	HAL	P42357-2;P42357;F8W0V1;P42357-3	0.000136181	0.792287	NA	NA	0	0	repressed	FALSE	0.787482	0.0288565	0.069228	0.431475	0.491722	0.792287	0.106085	0.348961	0.376463	0.580391	0.000136181	1.23053e-05	3.84422e-05	6.17453e-05	7.39305e-05
SLP76.CD4	SLP76	UQCRC2	UQCRC2	H3BRG4;P22695;H3BSJ9	0.000132348	0.792718	NA	638752	0	0	not_regulated	FALSE	0.133244	0.353271	0.0350583	0.452926	0.135509	0.545805	0.765456	0.471294	0.792718	0.347051	9.54967e-05	9.03809e-05	5.28496e-05	0.000132348	4.50001e-05
SLP76.CD4	SLP76	SRP14	SRP14	H0YLA2;P37108	0.000128527	0.994056	NA	1691522	0	0	not_regulated	FALSE	0.19433	0.45455	0.485875	0.283216	0.359786	0.815043	0.885318	0.856	0.994056	0.971057	0.000110437	8.0954e-05	7.43371e-05	0.000128527	9.75097e-05
SLP76.CD4	SLP76	POTEE	POTEE|POTEF|POTEI|POTEJ	Q6S8J3;A5A3E0;P0CG38;P0CG39	0.000104605	0.859862	NA	20656	0	0	repressed	FALSE	0.716462	0.423207	0.0427005	0.487169	0.124226	0.859862	0.688109	0.305856	0.617416	0.774524	0.000104605	5.64921e-05	2.38473e-05	7.16722e-05	6.9828e-05
SLP76.CD4	SLP76	CCT6A	CCT6A	A1JUI8;B4DPJ8;Q59ET3;B2R9K8;A0A024RDL1;P40227-2;P40227	0.000100006	0.974261	NA	1580632	0	0	repressed	FALSE	0.113572	0.0578528	0.0106483	0.789917	0.0687821	0.697146	0.612217	0.516639	0.974261	0.479255	7.49937e-05	4.44439e-05	3.56195e-05	0.000100006	3.82066e-05
SLP76.CD4	SLP76	FUS	FUS|TAF15	Q59H57;B4DR70;A8K4H1;Q8TBR3;Q6IBQ5;H3BPE7;Q13344;P35637-2;P35637;Q70T18;B4E312;A0A075B7D9;Q92804-2;Q92804	9.61305e-05	0.924438	NA	1257972	0	0	not_regulated	FALSE	0.125281	0.361826	0.346581	0.846787	0.511348	0.495871	0.762081	0.840177	0.924438	0.916002	5.40385e-05	5.60456e-05	5.86819e-05	9.61305e-05	7.39777e-05
SLP76.CD4	SLP76	PSMC5	PSMC5	Q59GS3;A0A140VJS3;P62195-2;P62195;J3QSA9;J3QQM1	7.98532e-05	0.997908	NA	732217	0	0	not_regulated	FALSE	0.76301	0.0928412	0.409952	0.382567	0.995061	0.795006	0.482612	0.607064	0.501526	0.997908	7.98532e-05	3.27134e-05	3.908e-05	4.80689e-05	7.42817e-05
SLP76.CD4	SLP76	NONO	NONO	A8K525;A0A0S2Z4Z9;Q15233-2;Q15233;H7C367;C9JYS8	7.69573e-05	0.942649	NA	1439436	0	0	repressed	FALSE	0.351382	0.318451	0.560062	0.939403	0.0261777	0.878194	0.493491	0.677776	0.942649	0.376116	7.51351e-05	2.84929e-05	3.71652e-05	7.69573e-05	2.38475e-05
SLP76.CD4	SLP76	CCT5	CCT5	B4DE30;E7ENZ3;B4DYC8;B7ZAR1;B4DDU6;B4DZT5;B4DXI1;E9PCA1;B4DX08;Q9BU08;V9HW37;P48643-2;P48643;Q96GI1;B4DZY9	6.84929e-05	0.958771	NA	1652207	0	0	not_regulated	FALSE	0.489444	0.566513	0.409964	0.952111	0.411544	0.709405	0.760248	0.752633	0.958771	0.708927	5.31101e-05	3.84099e-05	3.61131e-05	6.84929e-05	3.93327e-05
SLP76.CD4	SLP76	TSN	TSN	B3KRM8;H7C1D4;B7Z5D9;E9PGT1;Q53GR3;Q15631;Q15631-2	6.11922e-05	0.901503	NA	416476	0	0	not_regulated	FALSE	0.0820236	0.410804	0.185114	0.782772	0.719565	0.597234	0.822353	0.84346	0.901503	0.841812	4.2484e-05	3.9477e-05	3.84542e-05	6.11922e-05	4.43777e-05
SLP76.CD4	SLP76	RBMX	RBMX	H0Y6E7;H3BT71;B4E352;P38159-2;P38159	5.64691e-05	0.941303	NA	781605	0	0	not_regulated	FALSE	0.419567	0.292467	0.197375	0.051011	0.291026	0.786576	0.941303	0.848861	0.775426	0.940919	5.64691e-05	4.56042e-05	3.90575e-05	5.312e-05	5.00601e-05
SLP76.CD4	SLP76	PRKACA	PRKACA	Q15136;B7Z708;K7ERP6;A8K8B9;A0A024R7J0;P17612-2;P17612	4.99626e-05	0.820858	NA	112165	0	0	not_regulated	FALSE	0.155595	0.376943	0.0429593	0.179944	0.505267	0.704291	0.528901	0.666588	0.564416	0.820858	4.99626e-05	2.53206e-05	3.03074e-05	3.82068e-05	4.31549e-05
SLP76.CD4	SLP76	ATAD3A	ATAD3A|ATAD3C|ATAD3B	H0Y2W2;Q9NVI7-3;Q9NVI7-2;Q9NVI7;Q5SV16;Q8N3E6;Q9H834;Q96T67;Q5T2N8;Q5T9A4-3;Q5T9A4	4.6142e-05	0.971695	NA	203175	0	0	not_regulated	FALSE	0.883876	0.394815	0.35468	0.414284	0.537799	0.937612	0.81182	0.954807	0.971695	0.893836	4.6142e-05	2.69611e-05	3.01153e-05	4.56301e-05	3.25987e-05
SLP76.CD4	SLP76	CCAR2	CCAR2	B3KTJ9;Q8N163-2;Q8N163;H0YC69;E5RGU7;E5RFJ3;H0YC58;A0A087X2B6;E2PSM9;G3V119;H0YB24	4.14684e-05	0.841715	NA	358098	0	0	not_regulated	FALSE	0.207567	0.466681	0.60006	0.662114	0.461059	0.519011	0.796778	0.819731	0.841715	0.544377	2.67967e-05	2.77618e-05	2.71253e-05	4.14684e-05	2.08292e-05
SLP76.CD4	SLP76	PARP9	PARP9	B7Z5L6;Q8IXQ6-3;Q8IXQ6-2;Q8IXQ6;Q59ER9	3.32075e-05	0.952795	NA	137560	0	0	not_regulated	FALSE	0.477315	0.139601	0.239394	0.266477	0.206825	0.952795	0.854193	0.775278	0.783505	0.739662	3.32075e-05	2.00909e-05	1.73178e-05	2.60572e-05	1.91047e-05
SLP76.CD4	SLP76	PDHB	PDHB	A0A384MDR8;P11177-3;P11177-2;P11177;C9J634	3.08745e-05	0.878253	NA	455033	0	0	not_regulated	FALSE	0.322504	0.104561	0.191157	0.77345	0.00041083	0.642123	0.608099	0.508226	0.878253	0.376914	2.36565e-05	1.51186e-05	1.20002e-05	3.08745e-05	1.02907e-05
SLP76.CD4	SLP76	FMNL1	FMNL1|FMNL2	O95466;O95466-2;O95466-3;A0A0A0MR62;Q96PY5;Q96PY5-3	2.30534e-05	0.842107	NA	429668	0	0	repressed	FALSE	0.612422	0.0676689	0.00890179	0.372623	0.220227	0.828537	0.559104	0.666435	0.718987	0.842107	2.30534e-05	1.04983e-05	1.18844e-05	1.90894e-05	1.73644e-05
SLP76.CD4	SLP76	DIAPH1	DIAPH1	A0A1E1ERW3;A0A2R8Y5N1;A0RZB8;A0A140T8Z0;Q6URC4;A0A0G2JH68;O60610-2;O60610-3;O60610;B4E2I7;H9KV28	1.95736e-05	0.976835	NA	389107	0	0	not_regulated	FALSE	0.00365733	0.43977	0.205631	0.135442	0.296845	0.707911	0.976835	0.775992	0.688173	0.510443	1.95736e-05	1.82271e-05	1.37514e-05	1.81567e-05	1.04594e-05
SLP76.CD8	SLP76	SLP76	LCP2	Q13094;B4DT07;A0A0D9SGG1;E7ESF6;B4DJI9	1	2155.58	2.08089e-15	1039454	1	5	not_regulated	FALSE	2.62173e-05	9.827e-05	0.00444148	3.12072e-15	2.08089e-15	764.267	1432.55	1488.31	1718.67	2155.58	1	1	1	1	1
SLP76.CD8	SLP76	YWHAZ	YWHAZ	D0PNI1;P63104;E7EX29;B0AZS6;E7ESK7;P63104-2	4.68043	305.575	2.05202e-17	15087497	1	5	induced	TRUE	0.0113608	0.00206413	0.0122705	2.05202e-17	4.29107e-09	16.0689	77.3072	134.908	282.559	305.575	0.598565	1.53631	2.58055	4.68043	4.03574
SLP76.CD8	SLP76	GRAP2	GRAP2	Q6FI14;O75791;Q6FHA6;B7Z8M2;B7Z8F8;B7Z8E3;B7Z8J2	1.65969	1034.37	2.12588e-15	1790296	1	5	not_regulated	FALSE	4.28902e-08	0.000221076	0.00909817	2.12588e-15	3.80905e-15	348.311	794.569	695.479	979.453	1034.37	1.32727	1.61531	1.3609	1.65969	1.39749
SLP76.CD8	SLP76	YWHAQ	YWHAQ	P27348;B4DMT8;E9PG15;Q53S41	1.39464	405.013	4.72402e-19	2843505	1	4	induced	TRUE	0.0855755	0.00103383	0.00545811	4.72402e-19	7.46985e-18	15.8982	103.234	205.787	370.326	405.013	0.13464	0.466422	0.894939	1.39464	1.21611
SLP76.CD8	SLP76	YWHAB	YWHAB	V9HWD6;P31946;B5BU24	1.10027	416.643	6.82558e-18	4090440	1	5	induced	TRUE	0.00798812	0.000748882	0.0109886	6.82558e-18	5.67385e-17	20.4016	106.964	197.109	404.656	416.643	0.124746	0.348927	0.618899	1.10027	0.903249
SLP76.CD8	SLP76	YWHAE	YWHAE	V9HW98;P62258;G9K389;G9K388;P62258-2;B4DJB0	0.858266	439.966	8.81205e-12	7141983	1	5	induced	TRUE	0.0272951	0.00461712	0.0121804	4.84608e-11	8.81205e-12	19.9931	112.512	208.264	401.653	439.966	0.0960727	0.288438	0.513907	0.858266	0.749582
SLP76.CD8	SLP76	YWHAG	YWHAG	P61981;B3KNB4;B4DE78;B4DHC4	0.462484	280.64	2.40008e-18	913934	1	5	induced	TRUE	0.0310111	0.000588786	0.019853	3.36734e-17	2.40008e-18	12.8808	75.8853	107.652	250.275	280.64	0.0535264	0.168236	0.229721	0.462484	0.413482
SLP76.CD8	SLP76	YWHAH	YWHAH	A0A024R1K7;Q04917;B2R6N6;Q9H4N8;A2IDB2	0.402864	329.014	2.35312e-15	1081836	1	5	induced	TRUE	0.0131125	0.000437596	0.00931731	2.35312e-15	2.87626e-15	18.5115	86.0748	151.919	291.731	329.014	0.0574866	0.142605	0.242263	0.402864	0.362259
SLP76.CD8	SLP76	YWHAB	YWHAB	P31946-2	0.138549	483.958	1.12018e-10	4090440	1	5	induced	TRUE	0.0315107	0.000419486	0.0182102	4.38312e-10	1.12018e-10	24.3399	100.367	174.944	446.784	483.958	0.0169735	0.0373403	0.0626473	0.138549	0.119658
SLP76.CD8	SLP76	PRRC2A	PRRC2A	B4DLY2;A0A1U9X9A5;A0A1U9X987;A0A1U9X9A9;A0A1U9X999;A0A1U9X998;A0A1U9X996;A0A1U9X993;A0A1U9X988;A0A1U9X985;A0A1U9X982;A0A1U9X977;A0A1U9X975;A0A1U9X974;A0A1U9X972;P48634-2;P48634-3;P48634	0.047594	1267.47	2.69084e-13	2982	1	5	not_regulated	FALSE	0.00968572	0.000102572	0.032329	1.20211e-07	2.69084e-13	266.783	1069.46	559.972	1122.83	1267.47	0.0222543	0.047594	0.0239868	0.0416503	0.0374864
SLP76.CD8	SLP76	GRB2	GRB2	A0A384ME16;Q6ICN0;B3KR50;B0LPF3;P62993;P62993-2;J3KT38	0.00914862	51.9293	2.10698e-07	1137548	1	2	induced	TRUE	0.120125	1.98294e-05	0.101207	2.10698e-07	2.10273e-06	3.47227	51.9293	17.1452	10.1795	4.89015	0.00114663	0.00914862	0.0029074	0.00149482	0.000572548
SLP76.CD8	SLP76	CD6	CD6	Q8N4Q7;P30203-5;P30203-3;P30203-4;P30203-2;P30203;G5E973;Q8WWJ7;Q8WWJ6;Q8WWJ4;Q8WWJ3;Q8WWJ5;Q6AZ88;A8K9I9;E7ER04;P30203-6;P30203-7	0.00230544	23.7744	2.81938e-05	37607	1	2	induced	TRUE	0.329291	0.00110969	0.0522223	0.00606118	2.81938e-05	0.641027	23.7744	9.14782	5.60608	3.11201	0.000116516	0.00230544	0.000853846	0.000453129	0.000200555
SLP76.CD8	SLP76	PLCG1	PLCG1	Q4LE43;P19174;P19174-2;B4DMA3;Q9UFY1	0.00138585	60.579	0.00584641	127102	1	2	induced	TRUE	0.745619	0.00584641	0.0196441	0.384772	0.104357	0.890312	60.579	9.36882	1.73465	1.68463	3.8177e-05	0.00138585	0.000206298	3.30767e-05	2.56121e-05
SLP76.CD8	SLP76	FYB1	FYB1	A0A024R032;O15117;O15117-2;O15117-3;Q05DE9	0.0013276	19.1928	8.68e-08	326197	1	3	repressed	TRUE	0.0152557	0.00871431	8.68e-08	0.00266996	0.0837459	8.43491	19.1928	6.59289	3.18585	3.32475	0.00109364	0.0013276	0.000438957	0.000183684	0.000152839
SLP76.CD8	SLP76	SKAP1	SKAP1	V9HW03;Q86WV1-2;Q86WV1;J3QRG3;A8K453	0.00125663	11.9033	0.00107536	267555	1	1	repressed	TRUE	0.0107872	0.027007	0.00107536	0.377891	0.00409885	4.91301	11.9033	3.56653	1.66725	3.73526	0.000972194	0.00125663	0.000362412	0.000146709	0.000262064
SLP76.CD8	SLP76	GRAP	GRAP	A8MW78;Q13588	0.00123623	10.8132	1.32412e-06	NA	1	2	induced	TRUE	0.443798	0.0369829	1.32412e-06	0.0721823	0.366222	1.1279	10.8132	6.87643	2.32893	1.13437	0.000241703	0.00123623	0.000756704	0.000221932	8.61877e-05
SLP76.CD8	SLP76	MAP4K1	MAP4K1	K7ER95;Q92918-2;Q92918;K7EKT6	0.000812703	20.2261	0.000286849	102545	1	3	induced	TRUE	0.369415	0.00730577	0.00124435	0.000286849	0.1039	0.982417	17.5513	20.2261	7.4985	1.60773	7.68713e-05	0.000732676	0.000812703	0.000260912	4.46028e-05
SLP76.CD8	SLP76	VAV1	VAV1	F5H5P4;Q96D37;A0A2X0SZ57;B2R8B5;P15498-2;P15498;A0A0A0MR07	0.000713648	17.3367	3.41484e-05	126862	1	2	induced	TRUE	0.156866	0.000195795	3.41484e-05	0.355215	0.429263	0.881452	17.3367	6.44611	1.54527	1.15655	6.80114e-05	0.000713648	0.000255406	5.302e-05	3.16393e-05
SLP76.CD8	SLP76	NCK1	NCK1	A0A0S2Z4E4;B2R6S4;A0A0S2Z4Y3;P16333;C9J0K5;C9K098;C9JVV5;C9J869;A0A0S2Z4D7	0.000593651	5.11121	0.00537176	91126	1	1	induced	TRUE	0.294957	0.00537176	0.00659964	0.518161	0.231655	0.796358	5.11121	2.95294	0.916854	0.846155	0.000173373	0.000593651	0.000330126	8.87617e-05	6.53136e-05
SLP76.CD8	SLP76	DBNL	DBNL	B4DXL9;B4DDD6;Q9UJU6;Q9UJU6-2;Q59FH4;H0Y5J4;B4DDU5;B4DKZ4;Q9UJU6-5;Q9UJU6-4;Q9UJU6-3;B4DUF9;Q9UJU6-6	0.000388759	5.51694	0.0397187	998935	1	1	not_regulated	FALSE	0.179145	0.0429671	0.593167	0.221483	0.0397187	2.2233	5.51694	1.43604	2.07352	2.45561	0.000293661	0.000388759	9.74018e-05	0.000121789	0.000114998
SLP76.CD8	SLP76	PCCB	PCCB	E9PDR0;Q59GV0;P05166;C9JQS9;E7EX59;P05166-2;E7ETT1;E7ETT4;A0A1B2JLU8;E7EUY3;B7Z8A8;E9PEC3;F8WBI9;B7Z7U9	0.122659	1.88177	0.0038014	6535	0	0	not_regulated	FALSE	0.563251	0.0038014	0.521586	0.410261	0.0522351	0.709176	1.86709	1.42643	1.63804	1.88177	0.0873279	0.122659	0.0901986	0.0896966	0.0821573
SLP76.CD8	SLP76	HSPA8	HSPA8	V9HW22;P11142;E9PKE3;Q53GZ6;B3KTV0;Q96IS6;P11142-2;Q53HF2;E9PNE6;B4E1Q1;A8K7Q2;E9PN89	0.094482	2.05244	8.67954e-05	9331497	0	0	repressed	FALSE	0.618188	0.0317174	0.829772	0.0280008	8.67954e-05	1.26366	1.85417	1.13813	1.68418	2.05244	0.094482	0.0739611	0.0436981	0.0559964	0.0544089
SLP76.CD8	SLP76	PCMT1	PCMT1	A0A384MDK7;A0A0A0MRJ6;H7BY58;P22061;P22061-2;F6S8N6;B7Z972;A0A3F2YNX8	0.0709837	1.52287	0.0494877	937038	0	0	not_regulated	FALSE	0.581337	0.755489	0.948322	0.492961	0.0494877	0.758564	1.14509	0.942932	1.14408	1.52287	0.0709837	0.0571661	0.0453105	0.0476073	0.0505254
SLP76.CD8	SLP76	HAGH	HAGH	Q16775-2;B4DT01;Q16775;H3BPK3;H3BPQ4	0.0229595	1.74558	0.0281097	117310	0	0	not_regulated	FALSE	0.602218	0.152563	0.899295	0.0281097	0.276782	0.769753	1.74558	1.10277	1.40628	1.32649	0.0189775	0.0229595	0.0139613	0.0154175	0.0115951
SLP76.CD8	SLP76	ARPC1B	ARPC1B	A4D275;O15143;C9JEY1;C9K057;A0A1W2PNV4	0.0195811	2.24769	0.0284139	1150979	0	0	not_regulated	FALSE	0.588208	0.0284139	0.351574	0.816055	0.870352	0.674251	2.24769	0.518174	0.824843	1.08016	0.01101	0.0195811	0.00434505	0.0059895	0.00625366
SLP76.CD8	SLP76	EEF1A1P5	EEF1A1P5|EEF1A1|EEF1A2	A0A4D5RAC7;A0A4D5RAC9;Q6IPT9;Q6IPS9;Q6IPN6;Q53HR5;Q53HQ7;Q53HM9;Q53G85;Q5VTE0;P68104;A8K9C4;Q53GA1;A0A4D5RBG5;A0A4D5RA98;A0A4D5RA76;Q96RE1;A0A4D5RAE2;A0A4D5RAN2;A0A087WVQ9;Q53GE9;P68104-2;B4DV42;Q8IUB0;Q53HR1;B4DNE0;A0A087WV01;Q9H2I7;Q53G89;A0A4D5RA52;Q9NZS6;A0A4D5RAF1;A0A4D5RA61;Q6P4C9;Q504Z0;A0A2U3TZH3;Q05639;A9X7H1;A0A4D5RBI9;A0A4D5RAR2;B4E2C5;Q16577	0.017699	1.56542	0.00506358	18819593	0	0	not_regulated	FALSE	0.508523	0.00506358	0.513093	0.73326	0.306767	0.52575	1.56542	0.622123	1.06758	1.28834	0.011142	0.017699	0.00677036	0.0100609	0.00968049
SLP76.CD8	SLP76	RPSA	RPSA	C9J9K3;A0A024R2P0;A0A0C4DG17;P08865;A0A024R7P5;F8WD59;Q96RS2	0.0114587	2.10035	0.0474177	4323214	0	0	repressed	FALSE	0.0859823	0.924555	0.213535	0.0474177	0.726208	2.10035	1.07186	1.31238	1.96587	1.19003	0.0114587	0.00311971	0.00367668	0.00476926	0.00230189
SLP76.CD8	SLP76	HSPA5	HSPA5	V9HWB4;P11021	0.00988738	3.05178	0.000135327	2906000	0	0	not_regulated	FALSE	0.823769	0.047186	0.775645	0.144985	0.000135327	1.2576	3.05178	1.38886	2.39396	2.77599	0.00763724	0.00988738	0.00433116	0.00646492	0.00597713
SLP76.CD8	SLP76	PDIA3	PDIA3	B3KQT9;V9HVY3;P30101;B3KQT2;B4DDM1	0.00918323	2.35033	0.0162724	4403408	0	0	repressed	FALSE	0.913735	0.0162724	0.76264	0.158837	0.11596	0.951369	2.35033	0.740424	1.59172	1.63134	0.00696758	0.00918323	0.00278461	0.00518383	0.00423601
SLP76.CD8	SLP76	ATP5F1A	ATP5F1A	V9HW26;P25705;P25705-2;P25705-3;K7EK77;B4DGW3;K7ERX7;K7EJP1	0.00616156	1.59837	0.00434121	4639831	0	0	repressed	FALSE	0.704969	0.00434121	0.983546	0.791348	0.854217	1.14641	1.59837	1.00774	1.15076	1.07713	0.00616156	0.00458315	0.00278133	0.00275035	0.00205259
SLP76.CD8	SLP76	HEL-176	HEL-176	V9HVZ7	0.00610615	2.50105	0.0344885	47981	0	0	not_regulated	FALSE	0.509763	0.0344885	0.214518	0.494435	0.255746	0.897522	2.50105	1.17995	1.10852	1.7072	0.0041073	0.00610615	0.00277285	0.00225583	0.00276997
SLP76.CD8	SLP76	HSPA9	HSPA9	B7Z4V2;V9HW84;A0A384P5G6;P38646;Q8N1C8;B7Z1V7;B7Z4T3	0.00584501	2.77402	0.000646643	1519993	0	0	not_regulated	FALSE	0.865879	0.00693556	0.794722	0.0217172	0.000646643	1.13738	2.77402	1.32602	2.45638	2.46934	0.00449206	0.00584501	0.00268932	0.00431409	0.00345782
SLP76.CD8	SLP76	ATXN2L	ATXN2L	Q8WWM7;Q8WWM7-6;Q8WWM7-8;Q8WWM7-5;Q8WWM7-4;Q8WWM7-9;Q8WWM7-2;Q8WWM7-3;H3BUF6;A0A024QZB7;A0A024QZC0;A0A024QZ91	0.00494157	2.59518	0.000401204	57059	0	0	not_regulated	FALSE	0.719613	0.161284	0.870407	0.19931	0.000401204	0.582815	1.6895	0.845594	1.46135	2.59518	0.00313002	0.00484071	0.00233201	0.00348997	0.00494157
SLP76.CD8	SLP76	RPL23A	RPL23A	K7EMA7;B9EJE3;H7BY10;K7EJV9;K7ERT8;A8MUS3;P62750	0.00433739	1.59881	0.0179133	3140644	0	0	repressed	FALSE	0.262676	0.0179133	0.231591	0.285022	0.437993	1.10721	1.59881	1.4512	0.860587	1.18951	0.00433739	0.0033414	0.00291928	0.00149915	0.00165213
SLP76.CD8	SLP76	HSP90AB1	HSP90AB1	B4DMA2;A0A024RD80;P08238;B4DGL0;Q6PK50	0.00418521	2.10333	0.0171742	8288024	0	0	repressed	FALSE	0.93665	0.0171742	0.745641	0.071573	0.594507	1.04422	2.10333	0.804146	1.54802	1.12589	0.00389466	0.00418521	0.00154014	0.00256746	0.00148886
SLP76.CD8	SLP76	GNAI2	GNAI2|GNAI1	P04899;B3KX51;Q96C71;P04899-6;P04899-3;P04899-5;P04899-2;P04899-4;Q93020;B3KP24;P63096	0.00408318	3.38733	0.000270563	2418208	0	0	not_regulated	FALSE	0.0118813	0.000270563	0.438886	0.823117	0.845876	2.70697	3.38733	1.8362	1.18963	1.20485	0.00408318	0.00272587	0.00142228	0.000797954	0.000644361
SLP76.CD8	SLP76	RPS11	RPS11	P62280;M0QZC5;M0R1H6	0.00394446	2.68903	0.00623057	3748270	0	0	not_regulated	FALSE	0.773406	0.00623057	0.00628189	0.564854	0.133882	0.863215	2.68903	2.04527	1.27304	1.5854	0.00237344	0.00394446	0.00288777	0.00155652	0.00154554
SLP76.CD8	SLP76	GNB2	GNB2	C9JIS1;C9JXA5;Q6FHM2;P62879;C9JZN1;E7EP32	0.00371784	2.08198	0.0261201	436267	0	0	repressed	FALSE	0.0263329	0.0261201	0.277089	0.896817	0.060134	1.60527	1.91151	1.95724	0.968119	2.08198	0.00371784	0.00236185	0.00232775	0.000997061	0.00170962
SLP76.CD8	SLP76	DLST	DLST	A0A024R6C9;P36957;Q86TQ8;Q6IBS5;P36957-2;Q86TW7	0.00301552	2.34774	0.000491847	363743	0	0	repressed	FALSE	0.180612	0.000491847	0.474285	0.000667031	0.151228	2.08985	2.34774	1.49847	1.81848	1.72227	0.00301552	0.0018073	0.00111031	0.00116683	0.000881105
SLP76.CD8	SLP76	PCBP1	PCBP1	Q53SS8;Q15365	0.00264778	2.04057	0.0166262	3438602	0	0	repressed	FALSE	0.185821	0.0166262	0.638103	0.827991	0.264237	2.04057	1.96225	0.910507	1.03102	1.88515	0.00264778	0.00135837	0.000606687	0.000594909	0.000867276
SLP76.CD8	SLP76	LCK	LCK	A0A0S2Z3Y8;B4DZS7;A0A0S2Z3T3;P06239;P06239-3;A0A0S2Z3Y4;Q573B4;E9PAP0;P06239-2	0.00255099	4.02374	0.0002382	1111328	0	0	induced	FALSE	0.862245	0.0002382	0.869153	0.576339	0.111104	0.90739	4.02374	1.11703	1.26425	1.63894	0.0010783	0.00255099	0.000681649	0.000668085	0.000690542
SLP76.CD8	SLP76	HSP90AA1	HSP90AA1	Q2VPJ6;K9JA46;P07900;P07900-2;Q8TBA7;Q86U12;O75322	0.00233623	2.45594	0.00675619	2628424	0	0	repressed	FALSE	0.0886725	0.26527	0.696305	0.00675619	0.199148	2.45594	2.1791	0.916497	1.58552	2.03507	0.00233623	0.00110588	0.000447694	0.000670692	0.000686371
SLP76.CD8	SLP76	RAB11A	RAB11A|RAB11B	H3BMH2;H3BSC1;A0A024R5Z8;P62491-2;Q15907-2;P62491;Q15907;B4DMN1	0.00222994	1.95645	0.0343896	2339692	0	0	repressed	FALSE	0.070983	0.201476	0.04483	0.0343896	0.385251	1.42695	1.95645	1.59039	1.38673	1.42699	0.00222994	0.00163113	0.00127627	0.000963671	0.000790654
SLP76.CD8	SLP76	PSMB6	PSMB6	Q6IAT9;P28072;I3L3X7;A0A087X2I4	0.00203394	1.62383	0.0408173	167870	0	0	repressed	FALSE	0.0408173	0.626129	0.817501	0.415168	0.218244	1.62383	0.93751	0.966498	0.775786	0.683602	0.00203394	0.000626482	0.000621657	0.000432108	0.000303587
SLP76.CD8	SLP76	KNL1	KNL1	H0YN41;Q05C46;E9PPJ1;Q8NG31-3;Q8NG31-4;Q8NG31-2;Q8NG31	0.00196912	2.76841	0.0426549	NA	0	0	repressed	FALSE	0.0426549	0.381491	0.17742	0.0688684	0.259802	2.76841	1.24661	1.02587	2.28017	0.942865	0.00196912	0.000473048	0.000374703	0.000721209	0.000237778
SLP76.CD8	SLP76	TMX1	TMX1	G3V448;Q9H3N1	0.00184626	1.80185	0.0140633	358719	0	0	repressed	FALSE	0.545533	0.782855	0.0140633	0.605069	0.0666437	0.899035	1.07622	1.80185	0.88975	1.57618	0.00179391	0.00114567	0.00184626	0.000789484	0.00111509
SLP76.CD8	SLP76	ITGB2	ITGB2	A0A494C0X7;B4E0R1;P05107;D3DSM0	0.00174743	2.63726	0.000211036	2462783	0	0	repressed	FALSE	0.115159	0.000211036	0.893673	0.528318	0.217777	1.6192	2.63726	1.07791	1.1467	1.5222	0.00174743	0.0015184	0.00059736	0.000550305	0.000582443
SLP76.CD8	SLP76	ADA	ADA	A0A0S2Z381;P00813;F5GWI4;X5D767;F5GXW0;A0A0S2Z3B9	0.00172896	2.05603	0.0200367	1578924	0	0	not_regulated	FALSE	0.809876	0.0520565	0.912991	0.0200367	0.879749	0.899316	1.97946	0.883012	2.05603	1.10786	0.00147237	0.00172896	0.000742373	0.00149687	0.000643089
SLP76.CD8	SLP76	MVP	MVP	X5D2M8;Q14764;X5D7K9;B4DDR2;B4DP93;B4DXN0;X5DNU0;X5D7S8	0.00172537	1.94532	0.0402828	1550148	0	0	not_regulated	FALSE	0.687433	0.0402828	0.843388	0.378523	0.387342	0.545482	1.94532	1.099	1.61561	1.42555	0.000906858	0.00172537	0.000938227	0.00119439	0.000840275
SLP76.CD8	SLP76	PCNA	PCNA	Q6FI35;Q6FHF5;P12004	0.00158044	2.16528	0.0106016	1685468	0	0	repressed	FALSE	0.308575	0.0106016	0.302417	0.556713	0.291185	0.998288	2.16528	0.734856	0.887179	1.20594	0.0013658	0.00158044	0.000516279	0.000539751	0.000584976
SLP76.CD8	SLP76	HSP90B1	HSP90B1	Q5CAQ5;V9HWP2;P14625;Q59FC6;B4DHT9;B4DU71	0.00148268	2.32095	0.000217143	2159985	0	0	repressed	FALSE	0.66107	0.000217143	0.574056	0.0586111	0.884104	1.10443	2.32095	1.28199	1.34825	1.03908	0.00132247	0.00148268	0.000788287	0.000717913	0.000441142
SLP76.CD8	SLP76	HNRNPH1	HNRNPH1|HNRNPH2	E9PCY7;A0A384MEJ3;G8JLB6;P31943;E5RGV0;D6RIU0;D6RBM0;H0YB39;A0A384MDT2;P55795	0.00144733	2.70248	0.03556	1492396	0	0	not_regulated	FALSE	0.950911	0.03556	0.216714	0.485465	0.276574	0.992989	2.70248	1.69858	1.22631	1.52229	0.000996819	0.00144733	0.000875607	0.000547423	0.000541814
SLP76.CD8	SLP76	PHB2	PHB2	J3KPX7;Q99623;F5GY37;Q99623-2;F5H3X6;B4DW05;F5GWA7	0.00116681	2.39592	0.0466147	1584913	0	0	repressed	FALSE	0.0466147	0.567409	0.252458	0.904417	0.344466	2.39592	1.21254	1.4902	1.03981	1.92213	0.00116681	0.000315035	0.000372668	0.000225182	0.000331888
SLP76.CD8	SLP76	HNRNPC	HNRNPC|HNRNPCL4|HNRNPCL3|HNRNPCL1|HNRNPCL2	G3V555;G3V575;G3V576;G3V4W0;B4DY08;B2R5W2;G3V4C1;D3DPI2;B3KX96;B2R603;G3V2Q1;A8K9A4;P07910-3;P07910-4;P07910-2;P07910;G3V2H6;G3V4M8;Q569J8;G3V5X6;G3V3K6;G3V251;B4DMJ1;B4DSU6;G3V5V7;B4DQQ2;Q6PKD2;G3V2D6;P0DMR1;B7ZW38;A0A0G2JPF8;A0A0G2JNQ3;O60812;B2RXH8	0.00115484	2.19006	0.0234185	110510	0	0	repressed	FALSE	0.0867562	0.295998	0.144317	0.0234185	0.342673	1.63838	1.38123	1.62862	2.19006	1.51903	0.00115484	0.000519405	0.000589492	0.00068646	0.000379625
SLP76.CD8	SLP76	LANCL1	LANCL1	F8WDS9;B4DGM7;E9PHS0;Q6FHH6;Q53TN2;B2R602;A0A024R3Z5;O43813	0.00112853	3.28377	0.000341611	118481	0	0	not_regulated	FALSE	0.189461	0.00765589	0.000341611	0.543633	0.0229435	1.49042	2.65202	3.28377	1.02299	2.57761	0.000997467	0.000946888	0.00112853	0.000304447	0.000611626
SLP76.CD8	SLP76	SQOR	SQOR	Q9UHS8;Q53HW7;B2R7T6;A0A024R5X2;Q9Y6N5;H3BNX3;H3BMS6	0.00109002	2.10496	0.0420799	1461796	0	0	repressed	FALSE	0.161847	0.0420799	0.11265	0.48664	0.456407	2.04975	2.10496	1.47885	1.30585	1.27147	0.00109002	0.000597187	0.00040384	0.0003088	0.000239728
SLP76.CD8	SLP76	SEPTIN9	SEPTIN9	K7EL40;A0A0S2Z5W9;A0A024R8Q0;A0A0S2Z5A5;A0A024R8V0;Q9UHD8-4;Q9UHD8-9;Q9UHD8-3;Q9UHD8-8;Q9UHD8-7;Q9UHD8-2;Q9UHD8-5;Q9UHD8;K7EK18	0.00103456	2.72341	0.00334324	1997696	0	0	repressed	FALSE	0.495528	0.386429	0.504608	0.630009	0.00334324	1.56825	1.66066	1.04515	1.20956	2.72341	0.00103456	0.000584462	0.000354056	0.00035483	0.000636994
SLP76.CD8	SLP76	RPS26	RPS26|RPS26P11	Q75MH1;A0A024RB14;P62854;Q5JNZ5	0.00103321	1.92231	0.0472146	1675147	0	0	repressed	FALSE	0.647602	0.0472146	0.664784	0.338817	0.456977	0.983755	1.92231	1.05387	0.811249	1.35969	0.000991098	0.00103321	0.000545213	0.000363442	0.00048568
SLP76.CD8	SLP76	DPP4	DPP4	P27487	0.00101108	2.49283	0.0358449	1111668	0	0	not_regulated	FALSE	0.508443	0.0671861	0.321171	0.792588	0.0358449	1.89616	2.49283	1.79799	1.19282	2.20407	0.00101108	0.000709144	0.000492319	0.000282838	0.000416692
SLP76.CD8	SLP76	NCL	NCL	A0A024R4A0;P19338;B3KTP9;Q9BQ02;B3KM80;Q6ZS99	0.000934799	1.82532	0.013827	2353362	0	0	not_regulated	FALSE	0.442378	0.251526	0.0971491	0.013827	0.173168	1.27999	1.45579	1.46007	1.45247	1.82532	0.000934799	0.000567213	0.000547566	0.000471705	0.000472641
SLP76.CD8	SLP76	SRSF1	SRSF1	A8K1L8;J3KTL2;Q07955;A0A2I7N9Y9;J3KSR8;B7Z570;Q59FA2;Q07955-3;Q07955-2	0.000810424	1.63948	0.0115983	1830454	0	0	not_regulated	FALSE	0.847929	0.328857	0.227555	0.0115983	0.495428	0.964986	1.63948	1.32846	1.63624	1.30178	0.000810424	0.000734565	0.000572916	0.00061107	0.000387622
SLP76.CD8	SLP76	MSN	MSN	V9HWC0;P26038	0.000709228	3.75123	0.0375758	10326951	0	0	repressed	FALSE	0.0375758	0.376772	0.108984	0.350584	0.756567	1.83474	3.02022	1.45357	3.75123	0.922885	0.000709228	0.000622853	0.000288537	0.00064482	0.000126486
SLP76.CD8	SLP76	EVL	EVL	B4DW58;Q9UI08-2;A0A2D1PGY7;A0A024R6K5;Q9UI08-5;Q9UI08;Q9UI08-4;Q9UI08-3	0.000696464	1.57359	0.0499464	4196507	0	0	repressed	FALSE	0.441607	0.0499464	0.613129	0.179588	0.816086	1.17067	1.57359	1.07915	1.30875	1.08055	0.000696464	0.000499446	0.000329684	0.000346238	0.000227925
SLP76.CD8	SLP76	SDHA	SDHA	A0A024QZ30;P31040-2;P31040;B3KT34;A0A087X1I3;Q0QF12;D6RFM5;P31040-3;B3KYA5	0.000695873	2.4818	0.0188693	665251	0	0	repressed	FALSE	0.0188693	0.096069	0.529349	0.622014	0.254111	2.15917	2.4818	1.34363	1.3877	1.44032	0.000695873	0.000426722	0.000222369	0.000198879	0.000164583
SLP76.CD8	SLP76	GANAB	GANAB	V9HWJ0;B4DJ30;Q14697;Q14697-2;F5H6X6;B4DSM6;A0A024R592;B4DIW2;E9PKU7;B4DZ53	0.00059917	3.17922	0.000723918	18653	0	0	not_regulated	FALSE	0.645165	0.159062	0.354273	0.00804199	0.000723918	1.29206	3.17922	1.89797	2.8238	2.18304	0.000456436	0.00059917	0.0003443	0.00044359	0.000273425
SLP76.CD8	SLP76	ITGAL	ITGAL	P20701-3;P20701;P20701-2;B2RAL6	0.000564423	3.30773	0.0175215	1087096	0	0	not_regulated	FALSE	0.0312941	0.0175215	0.17709	0.365763	0.238108	2.04982	3.30773	2.30495	1.70662	2.11414	0.000564423	0.000485908	0.000325914	0.000208967	0.000206398
SLP76.CD8	SLP76	DBT	DBT	P11182;B4E1Q7;Q5VVL7	0.0005623	2.91705	0.00332742	47130	0	0	not_regulated	FALSE	0.365431	0.121257	0.958377	0.151404	0.00332742	1.26539	1.45015	1.02327	1.8709	2.91705	0.0005623	0.000343786	0.000233497	0.000369696	0.000459585
SLP76.CD8	SLP76	TUFM	TUFM	A0A384ME17;P49411	0.000546787	3.13837	0.00644787	1198779	0	0	not_regulated	FALSE	0.328769	0.0214062	0.43178	0.00644787	0.358473	1.63553	3.13837	1.22641	1.91205	1.74759	0.00053412	0.000546787	0.000205669	0.000277671	0.000202348
SLP76.CD8	SLP76	BCAP31	BCAP31	Q53HT6;Q53G72;P51572;P51572-2;C9JSP1;C9JQ75;C9J0M4;A0A2R8Y5M6	0.000463873	2.15077	0.0218645	677814	0	0	repressed	FALSE	0.34322	0.0218645	0.24021	0.354281	0.410179	1.05338	2.15077	1.35711	1.03666	0.9514	0.000425848	0.000463873	0.000281733	0.000186363	0.000136369
SLP76.CD8	SLP76	DDB1	DDB1	B4DZP5;Q16531;B4DSA8;Q16531-2	0.000415106	2.43814	0.0295127	414920	0	0	not_regulated	FALSE	0.523101	0.0295127	0.380274	0.0587476	0.0603466	1.23387	1.98113	1.06527	2.43814	1.97468	0.000415106	0.00035558	0.000184036	0.000364756	0.000235542
SLP76.CD8	SLP76	ASAH1	ASAH1	A0A1B0GV06;A0A1B0GTP7;B3KUZ6;A0A1B0GUE3;A0A1B0GUG1;A0A1B0GUW4;E7EMM4;A0A1B0GW68;A0A1B0GUA4;A0A1B0GTM3;A0A1B0GTZ5;A0A1B0GUH5;Q53H01;A8K0B6;D3DSQ1;Q13510-3;Q13510;Q13510-2	0.000385616	2.58816	0.0284664	97745	0	0	repressed	FALSE	0.173064	0.763542	0.0284664	0.206474	0.168321	1.28685	1.04752	1.66793	2.58816	1.12641	0.000385616	0.000167466	0.00025666	0.000344882	0.000119676
SLP76.CD8	SLP76	PTPRC	PTPRC	P08575-4;P08575-9;P08575-10;P08575-8;P08575-7;P08575-5;P08575-6;P08575;Q6PJK7;B4E0V3;M3ZCP1;B4DSZ5;A0A075B788;E9PKH0	0.000381391	3.12505	0.00445208	1791325	0	0	repressed	FALSE	0.429706	0.00445208	0.0739603	0.455688	0.360477	1.52839	3.12505	2.37997	1.451	1.35681	0.000349633	0.000381391	0.000279577	0.000147604	0.000110047
SLP76.CD8	SLP76	UQCRC2	UQCRC2	H3BRG4;P22695	0.000346352	1.87632	0.0439126	771052	0	0	repressed	FALSE	0.591985	0.323449	0.0732557	0.0439126	0.443827	1.11092	1.09843	1.45658	1.87632	1.00046	0.000346352	0.000182701	0.000233197	0.000260132	0.00011059
SLP76.CD8	SLP76	ANXA6	ANXA6	A0A0S2Z2Z6;P08133-2;P08133;A0A0S2Z377;A8K3Q7;B7Z582;E5RK69	0.000340517	2.06348	0.0238365	9243501	0	0	not_regulated	FALSE	0.36518	0.701478	0.262731	0.0238365	0.162571	0.718833	1.83434	1.47835	2.06348	1.47576	0.000250123	0.000340517	0.000264151	0.000319284	0.000182063
SLP76.CD8	SLP76	RPN1	RPN1	Q96HX3;Q6IBR0;Q53EP4;P04843;B4DL99;B7Z4L4;B4DNJ5	0.000332042	2.35929	0.0107527	943116	0	0	repressed	FALSE	0.542603	0.0107527	0.201371	0.732127	0.220687	0.88147	2.35929	1.49234	0.870163	0.667135	0.000232534	0.000332042	0.000202161	0.000102078	6.23983e-05
SLP76.CD8	SLP76	CEP152	CEP152	O94986-1;O94986-2;O94986-3;O94986	0.000330993	2.90687	9.82539e-05	NA	0	0	not_regulated	FALSE	0.0851003	0.242139	0.81442	0.000281403	9.82539e-05	1.47158	1.86729	0.82824	2.63054	2.90687	0.000330993	0.00022407	9.5663e-05	0.000263107	0.000231816
SLP76.CD8	SLP76	PRKCSH	PRKCSH	A0A0S2Z4A0;A2VCQ4;A0A0S2Z4D8;A0A0S2Z4W7;A0A024R7F1;K7ELL7;B4DJQ5;P14314-2;P14314	0.000318763	1.75257	0.00736588	804746	0	0	not_regulated	FALSE	0.462272	0.0676082	0.222062	0.00736588	0.559815	1.03995	1.61327	0.955161	1.75257	1.16862	0.000318763	0.000263813	0.000150343	0.000238882	0.000127002
SLP76.CD8	SLP76	UBASH3A	UBASH3A	A0A0U1RRC9;P57075-3;P57075-2;P57075	0.000297136	4.87214	0.00458522	82726	0	0	not_regulated	FALSE	0.484444	0.0269025	0.21231	0.443789	0.00458522	0.920149	4.87214	1.38475	2.01066	2.77547	0.000105186	0.000297136	8.12875e-05	0.000102209	0.000112491
SLP76.CD8	SLP76	DPYSL2	DPYSL2	Q53ET2;Q59GB4;A0A1C7CYX9;Q16555-2;Q16555;Q8NAN9	0.000269448	2.49194	0.0424873	1322041	0	0	repressed	FALSE	0.275847	0.187802	0.0464814	0.0424873	0.474463	2.05353	2.49194	1.75315	1.90013	0.922151	0.000269448	0.000174439	0.000118125	0.000110869	4.28998e-05
SLP76.CD8	SLP76	HNRNPM	HNRNPM	A0A087X0X3;P52272-2;P52272;M0QYQ7;M0R0N3;M0R019;M0R2T0;B4DEG4;M0R0Y6;M0QZM1;Q7KYM9;Q59ES8	0.000263033	1.48376	0.0369309	2271475	0	0	not_regulated	FALSE	0.574102	0.0369309	0.230546	0.818333	0.372237	1.47484	1.46517	1.28508	1.13039	1.48376	0.000263033	0.000139408	0.000117692	8.96486e-05	9.38229e-05
SLP76.CD8	SLP76	RPA1	RPA1	P27694	0.000250627	1.82023	0.0159973	789773	0	0	not_regulated	FALSE	0.397249	0.406627	0.54118	0.0159973	0.105099	1.23449	1.19445	1.22948	1.82023	1.60305	0.000250627	0.000129373	0.000128178	0.00016433	0.00011539
SLP76.CD8	SLP76	SERPINB9	SERPINB9	A0A024QZT4;P50453	0.000210466	2.62643	0.00389823	959155	0	0	repressed	FALSE	0.379613	0.00389823	0.315542	0.38164	0.657564	0.983016	2.62643	1.38014	1.15482	1.11585	0.000147653	0.000210466	0.000106452	7.71347e-05	5.94249e-05
SLP76.CD8	SLP76	PSMD2	PSMD2	Q9NSM5;Q59EG8;Q13200-3;Q13200;B4DM22;Q13200-2	0.000187253	2.63247	0.000389524	506667	0	0	not_regulated	FALSE	0.0610785	0.117789	0.417724	0.00903322	0.000389524	1.4345	1.49654	1.13607	1.92529	2.63247	0.000187253	0.00010422	7.61528e-05	0.000111758	0.000121835
SLP76.CD8	SLP76	ATP1A1	ATP1A1|ATP1A3	B7Z3V1;P05023-3;P05023-4;P05023;B7Z1N5;B3KSY7;B3KV59;B7Z1Q9;M0R116;B7Z3F8;A0A2R8YEY8;Q53ES0;B7Z9V4;A0A0A0MT26;P05023-2;P13637;P13637-2;P13637-3	0.000133469	2.05691	5.85523e-06	795270	0	0	not_regulated	FALSE	0.560277	5.85523e-06	0.205001	0.409919	0.679004	0.831657	2.05691	1.14027	1.18424	0.750911	0.000101152	0.000133469	7.12181e-05	6.40503e-05	3.23817e-05
SLP76.CD8	SLP76	PLG	PLG	Q68DS2;B4DPH4;B2R7F8;P00747;A0A0F7G8J1	0.0141392	1.32724	0.0637902	228361	0	0	not_regulated	FALSE	0.518268	0.35451	0.0637902	0.437207	0.446048	0.867638	1.01641	1.32724	1.1701	0.282604	0.0141392	0.00883663	0.0111067	0.00847932	0.00163284
SLP76.CD8	SLP76	PSMA5	PSMA5	Q5U0A0;A0A109NGN6;P28066;P28066-2	0.00951815	1.60712	0.0699748	2569026	0	0	repressed	FALSE	0.175521	0.210712	0.55022	0.0966411	0.0699748	1.59627	1.60712	1.25638	1.37484	1.58155	0.00951815	0.00511244	0.00384698	0.00364545	0.00334357
SLP76.CD8	SLP76	PSMA7	PSMA7|PSMA8	A0A0K0K1K4;O14818;Q05DH1;O14818-2;H0Y586;B0YJ74;Q8TAA3-2;Q8TAA3-5;Q8TAA3	0.00755238	2.03613	0.053658	2372921	0	0	repressed	FALSE	0.184765	0.053658	0.914574	0.0639314	0.221111	1.43428	2.03613	1.06887	1.44747	1.61923	0.00755238	0.00571991	0.0028902	0.00338932	0.00302301
SLP76.CD8	SLP76	ST13P4	ST13P4|ST13|ST13P5	H7C3I1;F6VDH7;Q3KNR6;Q1XBU6;B7ZA40;Q0IJ56;B4E0U6;A0A140VKA6;Q8IZP2;P50502;Q8NFI4;D6W507	0.00695873	2.35799	0.0685546	632183	0	0	repressed	FALSE	0.0685546	0.217131	0.854125	0.44093	0.243348	2.35799	1.75126	1.2127	1.56854	1.68157	0.00695873	0.00275722	0.00183777	0.00205844	0.00175948
SLP76.CD8	SLP76	CALR	CALR	Q53G71;V9HW88;P27797;B4DHR1;K7EJB9;B4E2Y9	0.00669189	2.91371	0.052535	4733497	0	0	repressed	FALSE	0.807983	0.052535	0.196816	0.118334	0.104918	1.08148	2.91371	2.13627	1.94139	1.52159	0.00465574	0.00669189	0.00472254	0.00371649	0.00232245
SLP76.CD8	SLP76	HSPA1B	HSPA1B|HSPA1A	P0DMV9;P0DMV8;A8K5I0;A0A0G2JIW1;A0A1U9X7W4;Q59EJ3;P0DMV8-2;B4DNT8;B4DFN9;B4DI39;B4DWK5;B4E388;B4DVU9;B4E1S9;V9GZ37;B3KTT5;B4DNX1;B4E1T6	0.00634575	1.82195	0.053741	1675265	0	0	not_regulated	FALSE	0.964947	0.053741	0.753955	0.173242	0.15632	0.968805	1.82195	0.715071	1.50372	1.59656	0.00632483	0.00634575	0.00239725	0.00436546	0.00369554
SLP76.CD8	SLP76	HSPD1	HSPD1	B3GQS7;A0A024R3X4;P10809;B7Z597;B7Z5E7;B7Z4F6	0.00564712	1.23483	0.0945825	4021474	0	0	not_regulated	FALSE	0.814448	0.0945825	0.547125	0.894078	0.32376	0.776438	1.23004	0.922807	1.0307	1.23483	0.00564712	0.0047728	0.00344654	0.00333354	0.00318425
SLP76.CD8	SLP76	RPS14	RPS14	A0A2R8Y811;P62263;E5RH77	0.00539218	2.15722	0.0886787	2422573	0	0	repressed	FALSE	0.693752	0.748926	0.0886787	0.722097	0.892254	1.14837	0.744135	2.15722	0.796555	0.953015	0.00539218	0.0018641	0.00520152	0.00166323	0.00158659
SLP76.CD8	SLP76	GZMA	GZMA	P12544-2;P12544	0.00528271	2.83351	0.0573814	30347461	0	0	not_regulated	FALSE	0.525774	0.221242	0.457858	0.367185	0.0573814	0.662028	2.83351	1.55379	1.82677	2.08657	0.00231353	0.00528271	0.00278832	0.0028388	0.0025853
SLP76.CD8	SLP76	HLA-B	HLA-B	A0A288Q9P9;G9I2K8;C7FDR3	0.00526296	3.04472	0.0552993	143462	0	0	not_regulated	FALSE	0.131635	0.0552993	0.36711	0.6755	0.223204	1.8311	3.04472	1.68362	1.30476	2.1376	0.00526296	0.00466874	0.00248493	0.00166763	0.00217834
SLP76.CD8	SLP76	ACT	ACT	Q562Z4	0.00513132	1.68315	0.0697453	294817	0	0	not_regulated	FALSE	0.388982	0.852717	0.488821	0.405822	0.0697453	0.874758	1.15569	1.06667	1.1954	1.68315	0.00513132	0.00361674	0.0032131	0.00311823	0.00350062
SLP76.CD8	SLP76	PSMA6	PSMA6	A0A140VK44;G3V5Z7;P60900;G3V295;P60900-2;G3V3U4;G3V3I1	0.0044488	2.1696	0.052531	2251285	0	0	not_regulated	FALSE	0.31318	0.0908027	0.562557	0.052531	0.299636	1.49278	2.1696	1.27556	1.90493	1.6991	0.0044488	0.00344954	0.00195208	0.00252452	0.00179535
SLP76.CD8	SLP76	PSMA4	PSMA4	H0YMZ1;H0YL69;P25789;H0YMA1;H0YN18;B2RDG0;H0YLC2;H0YKT8;H0YLS6;H0YMI6;P25789-2	0.00400935	2.23206	0.0592856	1401904	0	0	not_regulated	FALSE	0.700616	0.405397	0.523463	0.0592856	0.430934	1.40462	1.56745	0.768719	2.23206	0.810152	0.00400935	0.00238696	0.00112677	0.00283318	0.000819905
SLP76.CD8	SLP76	RPL10A	RPL10A	P62906;Q1JQ76	0.00247174	1.88463	0.0503934	3141078	0	0	not_regulated	FALSE	0.807682	0.0503934	0.821921	0.133696	0.268751	0.833464	1.88463	0.932915	1.6646	1.31398	0.00204895	0.00247174	0.00117771	0.00181972	0.00114528
SLP76.CD8	SLP76	LSM12	LSM12	K7ELG9;Q3MHD2;Q3MHD2-2;B4DUG4	0.00216867	1.86401	0.0940873	73364	0	0	not_regulated	FALSE	0.383288	0.0940873	0.518114	0.373951	0.358304	1.40614	1.61604	1.74013	1.39975	1.86401	0.00216867	0.00132969	0.00137816	0.000959996	0.00101928
SLP76.CD8	SLP76	ATP5PB	ATP5PB	Q5QNZ2;Q53GB3;Q08ET0;A8K4W2;P24539	0.00195031	1.71809	0.0750925	831084	0	0	repressed	FALSE	0.0750925	0.403833	0.552338	0.613363	0.519394	1.71809	0.774953	0.594309	1.27665	1.13656	0.00195031	0.000469318	0.000346435	0.00064444	0.000457438
SLP76.CD8	SLP76	RPL27	RPL27	E4W6B6;B2R4D8;A0A024R1V4;P61353;K7EQQ9;K7ERY7;K7ELC7	0.00139064	1.58158	0.0577493	5001216	0	0	not_regulated	FALSE	0.395947	0.458524	0.0577493	0.75562	0.702617	0.647742	1.22112	1.58158	1.11717	1.16598	0.00110911	0.00111549	0.00139064	0.000850635	0.00070786
SLP76.CD8	SLP76	GLB1	GLB1	Q53H18;Q53G40;B7Z6Q5;P16278-3;P16278;E7EQ29;B7Z5H9;P16278-2	0.0010143	2.87436	0.0936295	71682	0	0	not_regulated	FALSE	0.381841	0.0936295	0.30281	0.138163	0.375563	2.28119	2.87436	1.69465	1.62738	1.95112	0.0010143	0.000681837	0.000386935	0.000321772	0.000307589
SLP76.CD8	SLP76	PSMB8	PSMB8	Q6FHU0;X5D2R7;X5CMJ9;P28062-2;P28062;Q5JNW7;A0A140T998	0.00100921	2.14597	0.0508942	1113222	0	0	repressed	FALSE	0.177419	0.283291	0.381143	0.307331	0.0508942	1.7353	2.14597	1.69962	1.73089	1.83855	0.00100921	0.000665829	0.000507586	0.000447637	0.000379107
SLP76.CD8	SLP76	DNAJB11	DNAJB11	H7C2Y5;B3KW63;Q9UBS4	0.000994487	1.54941	0.0865107	318226	0	0	not_regulated	FALSE	0.478887	0.881826	0.0865107	0.597348	0.323523	0.786231	1.04119	1.54941	0.724242	1.21447	0.000982726	0.000694295	0.000994487	0.000402548	0.000538206
SLP76.CD8	SLP76	HNRNPK	HNRNPK	B4DUQ1;A0A024R228;Q5EC54;P61978-3;P61978;P61978-2;B4DFF1;Q5T6W2;B3KU16	0.00081442	1.8061	0.0519392	78800	0	0	repressed	FALSE	0.0519392	0.876786	0.79193	0.537379	0.398746	1.8061	1.07901	0.982591	0.876387	1.22484	0.00081442	0.000259576	0.000227526	0.000175733	0.000195824
SLP76.CD8	SLP76	PPIB	PPIB	V9HWC6;P23284	0.000678994	2.49772	0.0761922	6305829	0	0	not_regulated	FALSE	0.108676	0.122307	0.422687	0.0761922	0.463187	1.52721	2.49772	0.941407	1.44311	1.35763	0.000678994	0.000592442	0.00021493	0.000285312	0.000214009
SLP76.CD8	SLP76	IMMT	IMMT	C9J406;B4DS66;B9A067;B4DKR1;Q16891-2;Q16891-4;Q16891;B4E2B5;H7C463;B4DT20;B4DQY2;Q16891-3;Q05DN3	0.00043982	2.17064	0.0553396	13171	0	0	repressed	FALSE	0.0553396	0.856292	0.53232	0.819624	0.369302	2.17064	0.904941	0.7432	0.94525	1.18801	0.00043982	9.7823e-05	7.73294e-05	8.51698e-05	8.53468e-05
SLP76.CD8	SLP76	SDHB	SDHB	P21912;A0A087WXX8;A0A087WWT1	0.000387153	4.11557	0.0897574	519977	0	0	not_regulated	FALSE	0.22112	0.0897574	0.181734	0.258892	0.465963	1.39405	4.11557	2.52801	1.59997	1.46249	0.000245809	0.000387153	0.000228902	0.000125454	9.14311e-05
SLP76.CD8	SLP76	GALM	GALM	Q12915;A0A384MDW6;Q96C23;B8ZZ75;H7C320;H7C1B5	0.000311815	2.2804	0.0857956	511968	0	0	not_regulated	FALSE	0.427621	0.0857956	0.330823	0.355766	0.29752	0.834894	2.2804	1.14248	1.35561	1.30861	0.000213985	0.000311815	0.000150368	0.000154504	0.000118917
SLP76.CD8	SLP76	RPS3	RPS3	P23396;F2Z2S8;H0YF32;H0YCJ7;Q53G83;P23396-2;A7E2S3;E9PPU1;H0YEU2;E9PL09	0.000279902	1.63103	0.0614597	5884453	0	0	not_regulated	FALSE	0.902509	0.795343	0.0614597	0.292606	0.625242	0.997013	0.855786	1.63103	1.25526	1.08883	0.000279902	0.000128175	0.000235135	0.000156708	0.000108379
SLP76.CD8	SLP76	THEMIS	THEMIS	Q8N1K5;Q8N1K5-4;A0A0D9SFD2;Q8N1K5-3;Q8N1K5-2	0.000278715	7.16242	0.0503833	414981	0	0	induced	FALSE	0.587836	0.0503833	0.23794	0.415819	0.291907	0.954264	7.16242	1.19956	1.35111	1.80501	6.96042e-05	0.000278715	4.49305e-05	4.38237e-05	4.66795e-05
SLP76.CD8	SLP76	CCT4	CCT4	B7Z2F4;B7Z9L0;B7Z2Z8;A8K3C3;P50991-2;P50991	0.000200751	1.31378	0.0929969	1818141	0	0	repressed	FALSE	0.0929969	0.364978	0.476926	0.507002	0.526887	1.31378	1.12453	1.28629	0.96542	0.795131	0.000200751	9.16729e-05	0.000100932	6.56001e-05	4.3078e-05
SLP76.CD8	SLP76	STIP1	STIP1	V9HW72;A8K690;P31948;P31948-2;F5GXD8;F5H783;P31948-3	0.000143426	1.97888	0.0568432	1969290	0	0	repressed	FALSE	0.461923	0.695006	0.406876	0.245009	0.0568432	1.0068	1.32977	1.97888	1.44879	1.0637	0.000142102	0.000100131	0.000143426	9.09314e-05	5.32298e-05
SLP76.CD8	SLP76	FH	FH	A0A0S2Z4C3;P07954-2;P07954;A0A0S2Z3S9;A0A0S2Z3W2;A0A0S2Z3X6;A0A0S2Z4H0	0.000132344	1.86905	0.0905	729409	0	0	not_regulated	FALSE	0.203678	0.358001	0.0905	0.270827	0.66687	0.808402	1.86905	1.09569	1.29537	1.1627	0.000107294	0.000132344	7.46775e-05	7.64533e-05	5.47137e-05
SLP76.CD8	SLP76	SYT7	SYT7	B4DGK4	1.67767	1.18875	0.167004	269072	0	0	not_regulated	FALSE	0.180359	0.412054	0.167004	0.803225	0.579176	0.565698	0.679685	1.18875	0.963868	0.843975	1.55472	0.99657	1.67767	1.17798	0.822388
SLP76.CD8	SLP76	PCCA	PCCA	P05165;P05165-2;B2RDE0;P05165-3;A0A1B0GU58;A0A1B0GWI4;A0A1B0GUX9;A0A1B0GWA1	0.327729	1.53927	0.167339	8479	0	0	not_regulated	FALSE	0.705664	0.55969	0.8527	0.493927	0.167339	0.790571	1.2732	1.15567	1.28064	1.53927	0.327729	0.281581	0.246015	0.236078	0.22624
SLP76.CD8	SLP76	NA	NA|IGHG1|IGHG3	Q6PYX1;Q6MZV7;A0A0A0MS08;P0DOX5;Q6GMX6;S6B291;Q6N096;V9HW68;Q6N089;A8K008;Q6N095;Q6MZQ6;Q5EFE5;Q6N094;Q6N097;Q7Z351;P01857;A0A0A0MS07;Q86TT2;A0A4W9A917;A0A286YES1;Q8NF17;Q6N030;Q5EBM2;P01860	0.0275983	2.02954	0.169922	465115	0	0	induced	FALSE	0.0249516	0.326833	0.65847	0.186435	0.169922	0.0898089	1.67995	0.696339	2.02954	1.99401	0.00274633	0.0274071	0.0109347	0.0275983	0.0216192
SLP76.CD8	SLP76	HCLS1	HCLS1	P14317;E7EVW7	0.0236344	2.00125	0.130214	2263830	0	0	not_regulated	FALSE	0.397662	0.130214	0.320269	0.620616	0.767174	0.499259	2.00125	0.480274	0.615983	0.86551	0.0110519	0.0236344	0.00545947	0.00606359	0.00679301
SLP76.CD8	SLP76	FGG	FGG	D3DP16;Q7Z664;A0A140VJJ6;C9JEU5;C9JC84;P02679-2;P02679	0.0182328	1.38092	0.10354	NA	0	0	repressed	FALSE	0.10354	0.261917	0.458901	0.433676	0.276176	1.38092	0.929771	1.18954	0.270929	0.843704	0.0182328	0.00654929	0.00806518	0.00159071	0.00394962
SLP76.CD8	SLP76	AHSG	AHSG	B7Z556;C9JV77;B7Z8Q2;P02765	0.0177246	1.11735	0.16244	96889	0	0	not_regulated	FALSE	0.448914	0.642211	0.265398	0.310328	0.16244	0.908018	0.869814	1.05459	1.11735	1.10219	0.0177246	0.00905821	0.010571	0.00969888	0.00762813
SLP76.CD8	SLP76	H3C15	H3C15|H3-4|H3-3A|H3C1|H3-5	K7EMV3;B4E380;B4DEB1;K7EK07;B2R6Y1;B2R4P9;K7ES00;Q71DI3;Q16695;P84243;P68431;Q6TXQ4;K7EP01;A8K4Y7;A0A1X8XL64;Q6NXT2	0.0131878	1.76637	0.185841	2899243	0	0	repressed	FALSE	0.369863	0.49219	0.185841	0.439812	0.391328	1.41783	0.792867	1.76637	0.437948	1.20219	0.0131878	0.00393443	0.00843688	0.00181143	0.0039646
SLP76.CD8	SLP76	ARPC2	ARPC2	Q53R19;O15144;A0A024R408;Q9BXV5	0.0105228	1.70387	0.159405	5976295	0	0	not_regulated	FALSE	0.274056	0.159405	0.420774	0.47927	0.962547	0.381941	1.70387	0.554888	0.690284	0.982016	0.00442139	0.0105228	0.00329852	0.00355339	0.00403053
SLP76.CD8	SLP76	ATP5F1B	ATP5F1B	V9HW31;P06576;Q0QEN7;H0YH81;F8W079	0.0068846	1.58246	0.115863	6451393	0	0	not_regulated	FALSE	0.428046	0.161185	0.868797	0.768859	0.115863	0.44069	1.58246	0.832151	1.14231	1.45031	0.00359373	0.0068846	0.00348471	0.00414236	0.00419327
SLP76.CD8	SLP76	GSTM2	GSTM2|GSTM5|GSTM3	Q9UE37;E9PLF1;E9PHN7;A8HT81;A0A3B3IRM5;E9PHN6;Q6ZSP8;A4UJ43;A0A0A0MTN3;Q5T8R2;Q5T8R1;Q0D2I8;A0A384P5E9;F6XZQ7;Q6FGJ9;Q59EJ5;P28161-2;P46439;P28161;P21266	0.00466	1.68941	0.164758	206821	0	0	not_regulated	FALSE	0.934135	0.345071	0.164758	0.71749	0.925977	1.02806	0.519295	1.68941	1.12937	0.970564	0.00466	0.00125579	0.00393238	0.00227644	0.00155982
SLP76.CD8	SLP76	TUBA4A	TUBA4A	P68366-2;P68366	0.00418092	1.66729	0.16064	1182607	0	0	not_regulated	FALSE	0.668984	0.16064	0.754628	0.651519	0.609632	0.75788	1.66729	0.763916	1.18091	1.15311	0.00356226	0.00418092	0.00184384	0.00246828	0.00192166
SLP76.CD8	SLP76	CD8A	CD8A	Q6ZVS2;B8ZZZ4;Q96QR6;Q8TAW8;P01732-2;P01732;P01732-3;B3KUU3	0.0039698	2.34502	0.125661	3404023	0	0	not_regulated	FALSE	0.382424	0.125661	0.451507	0.39559	0.12526	0.498067	2.34502	1.54141	0.511638	0.483996	0.00158043	0.0039698	0.00251163	0.00072194	0.000544515
SLP76.CD8	SLP76	HLA-A	HLA-A	A0A1G4HPW4;A0ZXY8;S5CRT1;R9WYX8;M1KE04;J7SBK9;I2E8C4;E7BBA1;E1B2D6;D1MYY8;C7U1K2;C7E539;C6H0N8;B7VBV1;B6VA02;B6ECH2;A0A2D1WB98;A0A0N9E2I7;A0A0F6SCZ8;D0AB29;A5PHP7;A0A143Y4D5;Q6IVJ9;Q5SRN7;A0A0D6K9L8;Q861B7;A0A1W2PS24;A0A238TQ66;U5YMP4;F6IQV7;F6IQV6;B4E2X4;A0A1Z2RP28;A0A1Z1EGK5;A0A0K3AQ92;X5MPH3;X5MFE4;X5MFD7;A0A060VCY6;A7MAP4;Q29840;A0A1V0EFI3;A0A1V0EFF9;A0A1G4HPY8;X5MBH2;X5D2K4;D5H3U2;B2R7U3;B1P…	0.00354721	2.06827	0.189874	107102	0	0	not_regulated	FALSE	0.720517	0.189874	0.274858	0.865418	0.418653	0.7365	2.06827	1.70218	0.932378	1.1926	0.00236765	0.00354721	0.00280998	0.00133288	0.00135932
SLP76.CD8	SLP76	CD3E	CD3E	E9PSH8;P07766	0.00349926	1.49311	0.160061	1406245	0	0	repressed	FALSE	0.6752	0.130392	0.160061	0.626682	0.537148	1.08793	0.762817	1.49311	1.08747	1.31972	0.00349926	0.00130898	0.00246615	0.00155542	0.00150501
SLP76.CD8	SLP76	LCP1	LCP1	V9HWJ7;Q53FI1;A0A024RDT4;P13796;Q59GX5	0.00340379	2.91557	0.183915	20312322	0	0	not_regulated	FALSE	0.370245	0.183915	0.75695	0.567153	0.212883	0.418734	2.91557	0.775606	1.40519	1.30234	0.000916313	0.00340379	0.000871562	0.00136739	0.00101044
SLP76.CD8	SLP76	PSMD14	PSMD14	Q4ZG77;A0A140VKF2;O00487	0.00337867	2.03638	0.171383	512622	0	0	not_regulated	FALSE	0.304296	0.190134	0.695321	0.355925	0.171383	1.29028	1.54605	0.8856	0.847228	2.03638	0.00337867	0.00215982	0.00119083	0.000986538	0.00189061
SLP76.CD8	SLP76	VDAC1	VDAC1	A0A1L1UHR1;P21796;B3KTS5;C9JI87	0.00322013	1.81624	0.155958	5786211	0	0	not_regulated	FALSE	0.32382	0.155958	0.426149	0.834503	0.820442	1.76605	1.81624	1.23999	1.21134	0.820808	0.00322013	0.00176676	0.00116102	0.000982173	0.000530632
SLP76.CD8	SLP76	PSMB10	PSMB10	Q6IB22;P40306;J3QQN1	0.00298775	1.86647	0.132206	889053	0	0	repressed	FALSE	0.488836	0.17239	0.846349	0.132206	0.251985	1.26291	1.68485	0.98634	1.86647	1.47397	0.00298775	0.00212651	0.00119826	0.00196357	0.00123635
SLP76.CD8	SLP76	RAP1B	RAP1B|RAP1A	A0A024RB87;P61224-2;P61224-3;P61224;B7ZAY2;E7ESV4;F5H7Y6;Q5U0C3;A8KAH9;P61224-4;P62834;A6NIZ1;F5H823;B7ZB78;F5GZG1;F5GX62	0.00291661	1.8384	0.101465	2914337	0	0	repressed	FALSE	0.220447	0.161819	0.858729	0.101465	0.104168	1.46573	1.57589	1.05964	1.8384	1.56775	0.00291661	0.00167295	0.00108276	0.00162673	0.00110606
SLP76.CD8	SLP76	NDUFB5	NDUFB5	E7EWP0;D3DNS1;B2R9L0;H0Y886;O43674-2;O43674	0.00254101	1.79194	0.154671	87331	0	0	repressed	FALSE	0.154671	0.450632	0.294705	0.447114	0.340801	1.79194	1.01737	0.949933	0.906487	0.907643	0.00254101	0.000769655	0.000691715	0.000571605	0.000456329
SLP76.CD8	SLP76	RPS13	RPS13	E9PS50;J3KMX5;P62277	0.00247254	1.34389	0.108731	4824513	0	0	repressed	FALSE	0.484981	0.39883	0.108731	0.451325	0.612326	1.10651	1.15104	1.34389	1.21807	1.06412	0.00247254	0.00137219	0.00154207	0.00121036	0.000843067
SLP76.CD8	SLP76	CD74	CD74	E7EQJ3;H0YBZ8;E7ESL3;H0YBZ2;U6FVB0;A9YLN4;M1VPF6;P04233-3;P04233-2;P04233;E7ER71	0.00245141	1.89154	0.114375	854080	0	0	not_regulated	FALSE	0.292029	0.114375	0.615821	0.294568	0.35184	1.73972	1.89154	0.985563	0.87372	1.51866	0.00245141	0.00142196	0.000713137	0.000547471	0.000758714
SLP76.CD8	SLP76	RAN	RAN	B5MDF5;P62826;J3KQE5;H0YFC6;F5H018	0.00236326	3.99535	0.119152	4644132	0	0	repressed	FALSE	0.119152	0.219703	0.333677	0.267181	0.429761	2.98241	3.99535	1.40116	1.98093	1.75572	0.00236326	0.00168901	0.000570141	0.000698017	0.000493264
SLP76.CD8	SLP76	SERPIND1	SERPIND1	P05546	0.0023385	1.08474	0.101921	NA	0	0	not_regulated	FALSE	0.201909	0.353641	0.101921	0.358823	0.358824	0.814281	0.794063	1.08474	1.01768	0.944919	0.0023385	0.00121661	0.0015997	0.00129965	0.000962137
SLP76.CD8	SLP76	CDSN	CDSN	Q0EFA5;A8K9C1;A0A1U9X8Y9;A0A1U9X8X8;A0A1U9X8X5;Q2L6G8;M1SWB8;G8JLG2;D2IYL2;A0A1U9X901;A0A1U9X8Z0;A0A1U9X8X6;Q15517	0.00223019	1.33937	0.103734	2240	0	0	repressed	FALSE	0.540456	0.241542	0.197988	0.221935	0.103734	0.897934	0.235936	1.08625	1.33937	1.07785	0.00223019	0.000312625	0.00138541	0.00147927	0.000949152
SLP76.CD8	SLP76	COTL1	COTL1	A0A384MTY2;Q14019;H3BT58	0.00213964	1.39068	0.143311	15495243	0	0	not_regulated	FALSE	0.439985	0.765441	0.221099	0.143311	0.249855	0.824927	1.11681	0.773778	1.39068	1.00901	0.00213964	0.0015454	0.00103061	0.001604	0.000927899
SLP76.CD8	SLP76	IGHA1	IGHA1	Q9UP60;A0A286YEY1;Q8NCL6;Q96K68;Q6N090;Q6MZW0;P01876;Q6ZW64;Q96DK0;Q8WY24;Q6N092;A0A0G2JMB2;Q9NPP6;Q7Z379;Q6MZV6;Q6P089;Q6MZX9;Q6ZVX0;Q7Z374	0.00179845	1.95092	0.103004	118659	0	0	repressed	FALSE	0.241873	0.421738	0.208713	0.43774	0.103004	1.59859	0.720412	1.76973	1.95092	1.88383	0.00179845	0.000432389	0.0010224	0.000976003	0.000751418
SLP76.CD8	SLP76	H1-5	H1-5	P16401;Q14463	0.00168986	1.5981	0.187523	25079788	0	0	repressed	FALSE	0.516634	0.187523	0.490208	0.268146	0.407928	1.32399	1.5981	1.17707	0.495846	1.4867	0.00168986	0.00108819	0.000771473	0.000281427	0.000672778
SLP76.CD8	SLP76	LAT	LAT	C7C5T8;C7C5T7;A0A1W2PQT7;A0A024QZD6;O43561-2;O43561;O43561-3	0.00154807	3.75942	0.143264	63278	0	0	repressed	FALSE	0.416688	0.143264	0.182183	0.285827	0.586722	1.03301	3.75942	1.29311	1.0414	1.04894	0.00079734	0.00154807	0.000512536	0.000357442	0.000287057
SLP76.CD8	SLP76	HSPE1	HSPE1	A0A024R3X7;Q9UNM1;A0A384N6A4;P61604;B8ZZ54;B8ZZL8;S4R3N1	0.001396	1.21646	0.14978	3927845	0	0	repressed	FALSE	0.14978	0.394351	0.360696	0.2641	0.518607	1.21166	0.91232	1.15243	1.21646	1.03012	0.001396	0.000560769	0.000681816	0.000623237	0.000420795
SLP76.CD8	SLP76	RPL24	RPL24	C9JXB8;C9JNW5;V9HW01;P83731	0.00122516	1.48897	0.196334	1681518	0	0	not_regulated	FALSE	0.433367	0.545655	0.403577	0.196334	0.620338	0.690209	1.07037	1.025	1.48897	1.05936	0.00122516	0.00101363	0.000934305	0.0011753	0.000666707
SLP76.CD8	SLP76	ANXA1	ANXA1	Q5TZZ9;P04083;A0A4D5RAI5;A0A4D5RAG0;A0A4D5RAB7;A0A4D5RAA2;A0A4D5RAA5;A0A4D5RA86;A0A4D5RAU4;A0A4D5RAJ5;Q5T3N1	0.00120487	2.68623	0.157708	9750853	0	0	not_regulated	FALSE	0.467478	0.157708	0.706331	0.846517	0.0439328	0.408366	2.68623	0.903334	0.82152	0.33367	0.000343333	0.00120487	0.000390001	0.00030714	9.94633e-05
SLP76.CD8	SLP76	PGAM1	PGAM1|PGAM2	Q6P6D7;Q6FHU2;Q6FHK8;Q53G35;P18669;B4DKL5;Q0D2Q6;B4DMJ7;P15259;B7Z9E5;B4DJA4;A4D2J6	0.00119612	2.35679	0.1546	7879913	0	0	not_regulated	FALSE	0.434109	0.397037	0.1546	0.547497	0.792779	1.14324	2.35679	1.63255	1.50149	0.870289	0.00108758	0.00119612	0.000797515	0.00063518	0.000293539
SLP76.CD8	SLP76	HMGB2	HMGB2	Q5U071;P26583;D6R9A6	0.00109622	1.22249	0.115729	6411269	0	0	repressed	FALSE	0.115729	0.552807	0.35442	0.438646	0.471528	1.08635	1.22249	0.860902	0.726507	1.0711	0.00109622	0.000658123	0.000446102	0.000326002	0.000383213
SLP76.CD8	SLP76	SHROOM3	SHROOM3	Q6ZVL3;B4E244;B3KY47;A0A2R8Y5P9;Q8TF72	0.00108546	2.83814	0.149546	NA	0	0	not_regulated	FALSE	0.111572	0.249059	0.149546	0.780596	0.34958	0.221514	0.184313	2.83814	0.794478	0.315641	0.00016498	7.32351e-05	0.00108546	0.000263125	8.33494e-05
SLP76.CD8	SLP76	TOR1AIP1	TOR1AIP1	H0YD16;A0A0A0MSK5;J3KN66;Q5JTV8;Q5JTV8-3;H0YDU3;H0Y4R4	0.00107983	1.69354	0.143952	5583	0	0	repressed	FALSE	0.284332	0.167855	0.143952	0.656694	0.300108	1.52814	1.69354	1.26526	1.02838	0.82847	0.00107983	0.000638441	0.000459118	0.000323146	0.000207563
SLP76.CD8	SLP76	SEC22B	SEC22B	O75396	0.000910874	1.47991	0.157906	534813	0	0	not_regulated	FALSE	0.432232	0.157906	0.636407	0.666062	0.249847	1.07691	1.47991	0.905491	0.95228	1.03498	0.000910874	0.000667802	0.000393291	0.000358175	0.000310377
SLP76.CD8	SLP76	S100A14	S100A14	Q9HCY8	0.000847832	1.37225	0.199544	NA	0	0	not_regulated	FALSE	0.664903	0.199544	0.499464	0.503512	0.394744	1.24337	1.3686	1.14448	1.14957	1.37225	0.000847832	0.000497873	0.000400745	0.000348574	0.000331758
SLP76.CD8	SLP76	SPIN4	SPIN4	X6R8Y7;Q56A73	0.000845987	1.42505	0.161629	NA	0	0	not_regulated	FALSE	0.283137	0.136291	0.404658	0.161629	0.583583	0.783332	0.541297	0.809858	1.42505	0.836132	0.000845987	0.000311879	0.000449136	0.000684384	0.000320164
SLP76.CD8	SLP76	HLA-DQB1	HLA-DQB1	A0A0A8KWS4;J9Z7G1;W0G8I2;U6EFP2;U6EFP1;U5TVK0;S6CR87;S6CR83;S6CR80;S6CR78;S6CQR1;S6CQQ8;S6CQQ6;S6CQ96;S6CQ95;S6CQ93;S6CPZ0;S6CPY9;S6CPY8;S6CPY7;S6CPY6;S6CPV2;S6CPV0;S4VK42;Q30102;Q30090;Q29922;I4EPG2;I4EPG1;I4EPG0;I4EPF8;I4EPF7;I4EPF4;I4EPF3;I4EPF2;I4EPF1;I4EPF0;I4EPE7;I4EPE6;I4EPE5;I4EPE4;I4EPE3;I4EPE2;I4EPE1;I3QJ85;I0KUW4;H9BQQ2;G4XZD8;G3LHV3;G3FDZ4;F8LFU6;F8LFU4;F8LFU3;F8LFU2;F8LFU1;F8LFT9;F8L…	0.000780837	2.11567	0.184577	261258	0	0	not_regulated	FALSE	0.405565	0.564108	0.309367	0.426782	0.184577	2.11567	1.10789	1.09277	0.821903	1.29773	0.000780837	0.000218143	0.000207106	0.000134891	0.000169815
SLP76.CD8	SLP76	UQCRC1	UQCRC1	B4DUL5;P31930	0.000774927	1.64839	0.118783	608200	0	0	repressed	FALSE	0.118783	0.904793	0.338332	0.157515	0.893199	1.64839	1.00577	1.4896	1.41511	0.989006	0.000774927	0.000252251	0.000359603	0.00029583	0.000164847
SLP76.CD8	SLP76	CAP1	CAP1	B4DI38;D3DPU2;B2RDY9;B4DNY3;B4DNW7;Q01518;Q01518-2;B4DNA3;B4DUZ8	0.000747064	5.82671	0.193663	9403861	0	0	not_regulated	FALSE	0.889297	0.193663	0.261567	0.203122	0.254756	1.14634	5.82671	0.487344	1.73824	2.30004	0.000275496	0.000747064	6.01433e-05	0.000185765	0.000195982
SLP76.CD8	SLP76	PSMC4	PSMC4	A8K2M0;P43686-2;P43686	0.000731561	1.44296	0.106142	807570	0	0	repressed	FALSE	0.238271	0.106142	0.413643	0.607621	0.632957	1.44296	1.35685	0.972556	0.934316	0.925942	0.000731561	0.000366997	0.000253199	0.000210641	0.000166441
SLP76.CD8	SLP76	HMGB1	HMGB1|HMGB1P1	A0A024RDR0;P09429;Q5T7C4;B7Z965;Q59GW1;B3KQ05;A0A286R9D9;D3DQY9;Q75MM1;B2RPK0	0.000729433	1.63304	0.138461	11136120	0	0	not_regulated	FALSE	0.0355789	0.704726	0.138461	0.884721	0.332883	0.493543	1.61405	1.63304	0.833194	0.612162	0.000418081	0.000729433	0.000710368	0.000313858	0.000183858
SLP76.CD8	SLP76	EEF1G	EEF1G	Q53YD7;P26641;B4DUK7;P26641-2;Q2F838;B4DSR4;B4DUP0	0.000685731	1.6146	0.143699	1760389	0	0	not_regulated	FALSE	0.865186	0.230406	0.143699	0.208736	0.165128	0.973393	1.38102	1.6146	1.56393	1.41374	0.000685731	0.000519038	0.000584091	0.00048993	0.000353114
SLP76.CD8	SLP76	RAB7A	RAB7A	A0A158RFU6;P51149;C9J4S4;C9J592;C9J8S3;B4DPH9	0.000659411	1.97464	0.1984	1822659	0	0	repressed	FALSE	0.1984	0.216216	0.190069	0.542151	0.316318	1.28841	1.97464	0.844073	1.34374	1.29386	0.000659411	0.000539166	0.000221836	0.000305822	0.000234784
SLP76.CD8	SLP76	PSMC5	PSMC5	Q59GS3;A0A140VJS3;P62195-2;P62195;J3QLH6;J3KRP2;J3QSA9;J3QQM1	0.000627895	1.64624	0.145926	758380	0	0	repressed	FALSE	0.276065	0.0951654	0.392635	0.145926	0.4015	1.34889	0.637666	1.10192	1.64624	1.12713	0.000627895	0.000158357	0.000263399	0.000340765	0.000186022
SLP76.CD8	SLP76	RNASE7	RNASE7	D3DS13;A8K9I2;Q9H1E1	0.000597385	1.14368	0.147384	NA	0	0	not_regulated	FALSE	0.161568	0.425742	0.147384	0.222991	0.565304	0.868321	1.07484	1.0068	1.05822	1.14368	0.000597385	0.000394504	0.000355689	0.000323743	0.000278971
SLP76.CD8	SLP76	PSMC3	PSMC3	R4GNH3;A8K781;E9PN50;E9PMD8;E9PKD5;E9PM69;A0A140VK42;P17980	0.000581144	1.57907	0.139853	761557	0	0	repressed	FALSE	0.359084	0.214155	0.621336	0.166819	0.139853	1.30202	1.50188	1.02106	1.57907	1.46884	0.000581144	0.000357632	0.000234029	0.000313417	0.000232447
SLP76.CD8	SLP76	MDH1	MDH1	V9HWF2;P40925-2;P40925;P40925-3;B9A041;B8ZZ51;C9JF79	0.000568333	3.08697	0.122106	2666151	0	0	not_regulated	FALSE	0.122106	0.357595	0.429449	0.793569	0.259319	1.56563	3.08697	1.08662	1.21716	1.8651	0.000540287	0.000568333	0.000192559	0.000186782	0.000228202
SLP76.CD8	SLP76	S100A16	S100A16	Q96FQ6	0.000545723	1.25439	0.178988	NA	0	0	repressed	FALSE	0.32089	0.178988	0.526699	0.476424	0.0808333	1.18772	1.25439	1.03111	1.04083	0.861099	0.000545723	0.000307486	0.000243283	0.00021266	0.000140278
SLP76.CD8	SLP76	PSMD13	PSMD13	B4DJ66;J3KNQ3;Q53GN6;B2RBM7;A0A024R201;Q9Y6E3;Q9UNM6;Q9UNM6-2;H0YD73;E9PL38;A0A087WUL9	0.000544417	1.70446	0.145499	26793	0	0	repressed	FALSE	0.831198	0.623157	0.145499	0.667341	0.544415	1.03599	0.843995	1.70446	1.1437	1.28425	0.000544417	0.00023662	0.000459957	0.000267264	0.000239282
SLP76.CD8	SLP76	GDPD3	GDPD3	Q7L5L3-1;Q7L5L3	0.000522528	1.16506	0.150316	NA	0	0	not_regulated	FALSE	0.150316	0.290646	0.278626	0.37078	0.558768	1.16506	1.16113	0.853077	1.0705	0.873371	0.000522528	0.000277829	0.000196472	0.000213501	0.00013888
SLP76.CD8	SLP76	PSME2	PSME2	Q86SZ7;Q6FHK9;Q2TNB3;A0A087X1Z3;Q9UL46;H0YM70	0.00047965	1.66463	0.13746	6621040	0	0	not_regulated	FALSE	0.418875	0.439968	0.253019	0.13746	0.374157	0.749649	1.26977	1.5698	1.66463	1.38693	0.000446054	0.000403077	0.00047965	0.000440452	0.000292593
SLP76.CD8	SLP76	PRDX6	PRDX6	V9HWC7;P30041	0.000459847	1.33764	0.1223	3547912	0	0	repressed	FALSE	0.523475	0.579204	0.1223	0.986476	0.399449	1.03983	1.1442	1.33764	1.00651	0.978458	0.000459847	0.000269951	0.000303767	0.000197933	0.000153417
SLP76.CD8	SLP76	DDOST	DDOST	A0A0C4DGS1;A0A024RAD5;P39656-3;P39656;U3KQ84;P39656-2	0.000411829	1.62332	0.167143	677099	0	0	not_regulated	FALSE	0.652597	0.167143	0.559972	0.5665	0.202126	0.831968	1.62332	1.47451	0.726764	1.41431	0.000395626	0.000411829	0.000360061	0.000153682	0.000238453
SLP76.CD8	SLP76	POTEJ	POTEJ	P0CG39;L0R5C4	0.000360208	2.45696	0.156466	NA	0	0	not_regulated	FALSE	0.345119	0.569156	0.322702	0.156466	0.244899	1.04134	1.22355	1.10828	1.34678	2.45696	0.000360208	0.000225796	0.000196861	0.000207161	0.000301327
SLP76.CD8	SLP76	DNAJA1	DNAJA1	P31689-2;P31689	0.000342273	1.35444	0.129244	251026	0	0	repressed	FALSE	0.129244	0.388279	0.441852	0.316977	0.399466	1.35444	1.08551	0.864646	1.17094	1.22825	0.000342273	0.000146346	0.000112203	0.000131583	0.000110047
SLP76.CD8	SLP76	FLJ00293	FLJ00293	Q6ZNK5	0.000295681	1.76845	0.19744	160006	0	0	repressed	FALSE	0.331084	0.744792	0.507336	0.390889	0.19744	1.03602	0.71936	1.06696	0.852313	1.76845	0.000295681	0.000109531	0.000156371	0.00010817	0.000178949
SLP76.CD8	SLP76	GOT2	GOT2	B3KUZ8;A0A024R6W0;P00505;A8K482;P00505-2	0.000291647	1.79475	0.168213	937779	0	0	repressed	FALSE	0.235015	0.495336	0.168213	0.412821	0.269114	1.79475	1.78831	1.14377	1.16895	0.868665	0.000291647	0.000155035	9.54425e-05	8.44693e-05	5.00478e-05
SLP76.CD8	SLP76	SLC25A5	SLC25A5|SLC25A6|SLC25A4	Q6NVC0;P05141;Q6I9V5;A8K787;A0A0S2Z3H3;Q59EI9;P12236;P12235	0.000241901	1.08967	0.132684	5126404	0	0	repressed	FALSE	0.132684	0.161629	0.433767	0.329083	0.455597	1.04958	0.709032	1.08967	1.0525	0.676445	0.000241901	8.71808e-05	0.000128964	0.000107869	5.52757e-05
SLP76.CD8	SLP76	PDIA4	PDIA4	A0A090N8Y2;A0A499FI48;P13667	0.000222255	3.17951	0.150322	1042586	0	0	repressed	FALSE	0.461761	0.150322	0.454422	0.211201	0.352624	1.0639	3.17951	0.956164	1.40519	1.01727	0.000139399	0.000222255	6.43341e-05	8.18738e-05	4.7258e-05
SLP76.CD8	SLP76	DDX39B	DDX39B|DDX39A	A0A140T9X3;A0A0G2JJZ9;B4DP52;Q5STU3;A0A024RCM3;Q13838;Q13838-2;A0A140T9L4;A0A140T973;A0A140T9K1;A0A140T9X9;Q69YT6;H0Y400;A0A140T996;B4DIZ8;F6S4E6;A0A0A0MT12;F6TRA5;B4DIJ6;F6UJC5;A0A140TA18;F6WLT2;Q59G92;B4DX78;O00148	0.000215161	1.2332	0.167076	2253283	0	0	repressed	FALSE	0.456073	0.29414	0.167076	0.161148	0.441197	0.833003	1.03978	1.2332	0.761383	0.758587	0.000215161	0.000143283	0.000163569	8.74524e-05	6.94709e-05
SLP76.CD8	SLP76	GSR	GSR	V9HW90;P00390-4;P00390-2;P00390;P00390-5;P00390-3	0.000213358	1.86172	0.120624	1006626	0	0	repressed	FALSE	0.431319	0.503575	0.456817	0.120624	0.447248	1.01786	1.76883	1.13683	1.86172	1.17312	0.000213358	0.000197806	0.000122368	0.000173535	8.71852e-05
SLP76.CD8	SLP76	APEH	APEH	A0A024R2U9;C9JIF9;P13798	0.000196945	1.33109	0.158191	214904	0	0	repressed	FALSE	0.377081	0.319916	0.419473	0.40377	0.158191	1.15222	1.24226	0.967001	1.22147	1.33109	0.000196945	0.000113281	8.48765e-05	9.28421e-05	8.06673e-05
SLP76.CD8	SLP76	LTF	LTF	Q19KS2;B2MV14;B7ZAL5;E7EQB2;B3KSL2;E7ER44;V9HWI4;W8QEY1;Q5EK51;B3VMW0;A8K494;A0A161I202;P02788-2;P02788;Q8IX02;Q2TUW9	0.000187984	1.17795	0.101418	NA	0	0	not_regulated	FALSE	0.230034	0.101418	0.335494	0.231895	0.0751403	1.09296	1.12112	1.17795	0.968284	0.959979	0.000187984	0.000102874	0.000104039	7.40583e-05	5.85411e-05
SLP76.CD8	SLP76	STAT1	STAT1	J3KPM9;P42224-2;P42224	0.00017438	1.49042	0.170073	893586	0	0	repressed	FALSE	0.33443	0.170073	0.17662	0.574577	0.291749	0.9493	1.38137	1.49042	1.24803	0.88278	0.00017438	0.000135374	0.000140589	0.000101946	5.74945e-05
SLP76.CD8	SLP76	CFH	CFH	A8K5T0;A0A024R962;P08603;Q14006;A0A024R984	0.000127327	1.35127	0.146998	NA	0	0	not_regulated	FALSE	0.298442	0.146998	0.473916	0.369671	0.608789	1.00607	1.04543	1.15381	1.35127	1.11136	0.000127327	7.05868e-05	7.49861e-05	7.60485e-05	4.98688e-05
SLP76.CD8	SLP76	DPP3	DPP3	B4E357;Q5JPB8;Q53HL4;Q53GT4;G3V1D3;G3V180;Q9NY33-4;Q9NY33;E9PQ14	0.00012239	2.84152	0.142263	408491	0	0	repressed	FALSE	0.205814	0.142263	0.48521	0.487462	0.189247	1.24315	2.84152	1.30464	0.825207	0.942222	0.000100366	0.00012239	5.40884e-05	2.96262e-05	2.69709e-05
SLP76.CD8	SLP76	UBA1	UBA1	A0A024R1A3;P22314-2;P22314;Q5JRR9;Q5JRS0	5.90828e-05	1.83298	0.19443	1208253	0	0	repressed	FALSE	0.19443	0.337687	0.41667	0.359585	0.297323	1.0856	1.83298	0.819861	1.20753	0.977874	5.90828e-05	5.32208e-05	2.2913e-05	2.92241e-05	1.88692e-05
SLP76.CD8	SLP76	CSF2RB	CSF2RB	L0R5A1	7.50501	1.16667	0.533221	NA	0	0	repressed	FALSE	0.51914	0.87745	0.472968	0.533221	0.721155	0.777208	0.9535	0.725255	1.16667	0.885157	7.50501	4.91212	3.5963	5.00972	3.0305
SLP76.CD8	SLP76	MCCC2	MCCC2	A0A140VK29;Q9HCC0;Q9HCC0-2;D6RD67;D6RDF7;A0A0S2Z5R4	0.0799081	1.3624	0.249095	58688	0	0	not_regulated	FALSE	0.261443	0.496626	0.963529	0.67195	0.249095	0.629945	1.29052	0.963239	1.14709	1.3624	0.0731132	0.0799081	0.0574088	0.0592028	0.0560632
SLP76.CD8	SLP76	ACTC1	ACTC1|ACTA1|ACTA2|ACTG2	P68032;P68133;B7Z6P1;D2JYH4;P62736;A8K3K1;P63267;B3KUD3;B3KW67;Q7Z7J6;A6NL76;B4DUI8;Q13707;P63267-2	0.072763	1.96414	0.366308	8459364	0	0	not_regulated	FALSE	0.366308	0.704877	0.536616	0.0869286	0.93295	1.96414	0.805977	0.650349	0.477226	1.08413	0.072763	0.0159292	0.0123719	0.00786166	0.0142396
SLP76.CD8	SLP76	ACTB	ACTB	Q1KLZ0;P60709;B4E335;Q53G99;Q53GK6;Q53G76;B4DW52;A0A2R8Y793	0.0604968	1.3417	0.686885	346870	0	0	not_regulated	FALSE	0.216843	0.686885	0.757312	0.861621	0.21931	0.386948	1.3417	1.28567	1.13666	0.511059	0.0327035	0.0604968	0.0557986	0.0427193	0.0153142
SLP76.CD8	SLP76	LSP1	LSP1	P33241;P33241-3;P33241-2;E7EMG9;A8K7L8;E9PBD8	0.0562241	1.24271	0.484229	409915	0	0	not_regulated	FALSE	0.544205	0.484229	0.0825137	0.437605	0.615363	0.641198	1.17431	0.436849	0.727799	1.24271	0.0562241	0.0549348	0.0196704	0.0283788	0.0386349
SLP76.CD8	SLP76	MCCC1	MCCC1	A0A0S2Z693;Q96RQ3;E9PHF7;E9PG35;Q68D27;F5GYT8;B4DH16;G5E9X5;B4DHW5	0.0502106	1.07084	0.877687	25824	0	0	not_regulated	FALSE	0.3946	0.877687	0.804378	0.933658	0.981624	0.639193	1.07084	0.82091	1.02049	0.993125	0.0502106	0.0448769	0.0331139	0.0356472	0.0276598
SLP76.CD8	SLP76	C2CD2L	C2CD2L	O14523;O14523-2;Q9BTM2;Q6DHX1;E9PK05	0.0459467	1.011	0.978462	NA	0	0	not_regulated	FALSE	0.206458	0.395962	0.537988	0.304501	0.978462	0.417237	0.567909	0.664714	0.737337	1.011	0.0459467	0.0333645	0.0375888	0.0361069	0.0394733
SLP76.CD8	SLP76	TUBA1B	TUBA1B	B3KT06;P68363;A8JZY9;B3KPS3;P68363-2;B4DDU2	0.0448531	1.11924	0.70211	20461231	0	0	not_regulated	FALSE	0.554345	0.70211	0.483092	0.312154	0.816283	0.590903	1.11924	0.688566	0.635511	1.06985	0.0443867	0.0448531	0.0265603	0.0212281	0.0284932
SLP76.CD8	SLP76	APOC3	APOC3	A3KPE2;B0YIW2;P02656	0.0423392	1.12933	0.245408	97089	0	0	repressed	FALSE	0.245408	0.377978	0.334749	0.31336	0.275292	1.10128	1.08244	1.12933	0.948664	1.10549	0.0423392	0.0222015	0.0222955	0.0162185	0.0150689
SLP76.CD8	SLP76	EFHD2	EFHD2	A0A024QZ77;Q96C19	0.0395894	1.30099	0.429289	1342839	0	0	not_regulated	FALSE	0.540731	0.573322	0.447455	0.737858	0.429289	0.602677	1.17616	0.772976	0.780599	1.30099	0.0380245	0.0395894	0.0250436	0.0219008	0.0291028
SLP76.CD8	SLP76	CAPZB	CAPZB	B2R7T8;A0A384MR50;P47756-2;B1AK87;B1AK88;B4DWA6;P47756;B1AK85	0.0387251	1.03443	0.926442	4431943	0	0	not_regulated	FALSE	0.34669	0.675162	0.0796713	0.595555	0.926442	0.440823	0.915617	0.540066	0.764591	1.03443	0.0349469	0.0387251	0.0219859	0.0269542	0.0290756
SLP76.CD8	SLP76	ENO1	ENO1	A0A024R4F1;P06733;A0A2R8Y6G6;E2DRY6;P06733-2	0.0365612	2.04545	0.496857	35490999	0	0	not_regulated	FALSE	0.557847	0.496857	0.638172	0.863175	0.884293	0.520376	2.04545	0.425938	1.21668	0.911466	0.0174348	0.0365612	0.00732818	0.0181271	0.0108273
SLP76.CD8	SLP76	VIM	VIM	V9HWE1;P08670;Q53HU8;B0YJC4;B3KRK8	0.0324135	1.02324	0.960555	35319350	0	0	not_regulated	FALSE	0.452287	0.277628	0.16386	0.499687	0.960555	0.435284	0.647946	0.25555	0.668535	1.02324	0.0324135	0.0257411	0.00977197	0.0221376	0.0270154
SLP76.CD8	SLP76	CIRH1A	CIRH1A	L0R599	0.0283515	1.43617	0.216829	NA	0	0	repressed	FALSE	0.500701	0.312876	0.352932	0.216829	0.573117	0.999714	1.07802	1.32401	1.43617	1.01731	0.0283515	0.0163102	0.0192815	0.0181116	0.010229
SLP76.CD8	SLP76	TPM3	TPM3	A0A0S2Z4G4;P06753-2;A0A087WWU8;B2RDE1;Q5HYB6;P06753-3;P06753-6;A0A0S2Z4I4;P06753-5;A0A0S2Z4G8;P06753-4;J3KN67;B4DWT5;Q8NAG3;A0A2R2Y2Q3;M1VPF4;A0A494C0P6;D6R904	0.0282636	1.01537	0.959341	11585610	0	0	not_regulated	FALSE	0.396796	0.455801	0.0702187	0.601185	0.959341	0.185636	0.810303	0.317039	0.822384	1.01537	0.012137	0.0282636	0.0106442	0.0239097	0.0235371
SLP76.CD8	SLP76	CAPZA1	CAPZA1	A0A024R0E5;P52907;A8K0T9	0.0278534	1.10459	0.842915	3995930	0	0	repressed	FALSE	0.446955	0.876433	0.187512	0.792257	0.842915	0.544287	0.933232	0.382263	0.846955	1.10459	0.0278534	0.0254785	0.0100453	0.0192736	0.0200416
SLP76.CD8	SLP76	PC	PC	A0A024R5C5;P11498;A0A494C016	0.0227188	1.34359	0.389879	NA	0	0	not_regulated	FALSE	0.566561	0.389879	0.618349	0.897309	0.471522	0.687144	1.34359	0.659917	1.04053	1.19272	0.0217788	0.0227188	0.0107405	0.0146653	0.013403
SLP76.CD8	SLP76	TPI1	TPI1	V9HWK1;P60174-1;P60174;Q53HE2;B4DUI5;P60174-4;Q2QD09	0.0210697	2.44638	0.447097	27321272	0	0	not_regulated	FALSE	0.544414	0.447097	0.865003	0.701557	0.612741	0.518562	2.44638	0.858657	1.50398	1.22329	0.00837146	0.0210697	0.00711822	0.0107968	0.00700182
SLP76.CD8	SLP76	H2AC14	H2AC14|H2AC12|H2AJ|H2AC20|H2AC18|H2AC7|H2AC11|H2AC6|H2AW|H2AC4	A3KPC7;A0A024RAS2;B2R5B3;A4FTV9;A0A0U1RR32;A0A0U1RRH7;Q99878;Q96KK5;Q9BTM1;Q16777;Q6FI13;P20671;P0C0S8;H0YFX9;B4E0B3;B2R5B6;Q08AJ9;A0A024R017;Q93077;Q7L7L0;P04908;Q9BTM1-2	0.0207931	1.01601	0.949929	8175908	0	0	not_regulated	FALSE	0.317106	0.52183	0.949929	0.765605	0.976363	0.830114	0.881442	1.01601	0.847965	1.00456	0.0207931	0.011779	0.0130687	0.00944518	0.00892147
SLP76.CD8	SLP76	ACTR2	ACTR2	P61160;P61160-2;B4DWQ5;Q8IY98;F5H6T1;B4DHK9	0.0205463	1.21036	0.470779	3388210	0	0	not_regulated	FALSE	0.307243	0.470779	0.331086	0.655666	0.740011	0.312048	1.21036	0.580388	0.82247	0.894719	0.00992904	0.0205463	0.0094832	0.0116374	0.0100938
SLP76.CD8	SLP76	DCD	DCD	P81605;P81605-2	0.0194411	1.02054	0.991553	46289	0	0	not_regulated	FALSE	0.0537555	0.0212352	0.249893	0.991553	0.744658	0.236468	0.330158	0.170942	1.02054	0.808518	0.01013	0.00754559	0.00376044	0.0194411	0.0122803
SLP76.CD8	SLP76	ACTR3	ACTR3	A0A024RAI1;P61158;B4DXW1;Q59FV6;B4DT29;B4DTI0	0.0185851	1.02944	0.926547	4390624	0	0	not_regulated	FALSE	0.257858	0.926547	0.0368506	0.371015	0.32752	0.153628	1.02944	0.517161	0.609391	0.630234	0.00519876	0.0185851	0.00898682	0.00917016	0.00756156
SLP76.CD8	SLP76	GC	GC	D6RF35;P02774;P02774-3;V9HWI6;P02774-2	0.0182338	1.05417	0.306301	26292	0	0	repressed	FALSE	0.306301	0.421363	0.238031	0.559404	0.50487	1.05417	0.928959	0.912646	0.878208	0.871706	0.0182338	0.00857227	0.00810624	0.00675483	0.00534584
SLP76.CD8	SLP76	PRSS3	PRSS3	Q86W20;B1AN99;A1A508;Q8N2U3;Q7Z5F4;P35030-5;P35030-3;P35030-2;P35030-4;P35030	0.014475	1.23978	0.808181	46520	0	0	not_regulated	FALSE	0.0623459	0.808181	0.524471	0.545142	0.111146	0.360557	1.23978	0.549287	0.740149	0.504484	0.00789069	0.014475	0.00617293	0.00720297	0.00391443
SLP76.CD8	SLP76	GAPDH	GAPDH	V9HVZ4;P04406;P04406-2;Q2TSD0;E7EUT5;Q0QET7;A4UCT1	0.0120212	1.94024	0.45108	39630708	0	0	repressed	FALSE	0.762793	0.45108	0.749389	0.558561	0.510869	0.894747	1.94024	0.830761	1.56272	0.666237	0.0103911	0.0120212	0.00495435	0.00807033	0.00274327
SLP76.CD8	SLP76	CAPZA2	CAPZA2	Q53GE2;Q53GC7;A4D0V4;P47755;B4DE01;F8W9N7	0.0102814	1.10934	0.735023	705170	0	0	repressed	FALSE	0.961378	0.735023	0.0353329	0.588613	0.843653	0.978954	1.10934	0.513932	0.663435	0.959512	0.0102814	0.00621567	0.00277171	0.00309842	0.0035729
SLP76.CD8	SLP76	IGHV3OR16-9	IGHV3OR16-9|IGHV3-72|NA	S4R460;A0A0B4J2B5;A0A4W8ZXM2;Q9UL91;Q9UL72;A0A068LKR4;Q0ZCH9;A0A4P8J2C9;A0A1W6IYJ3;A0A0X9USM3;A0A0X9T7T4	0.00843946	1.23106	0.240797	22758	0	0	repressed	FALSE	0.30419	0.240797	0.367956	0.322553	0.64647	1.23106	1.15782	0.940187	0.993021	1.23076	0.00843946	0.00423457	0.0033098	0.00302724	0.00299151
SLP76.CD8	SLP76	TMOD3	TMOD3	Q5HYL6;Q9NYL9;H0YKU1;H0YNJ8	0.00826617	1.49209	0.476878	708016	0	0	repressed	FALSE	0.821362	0.849883	0.681166	0.855153	0.476878	1.09825	0.934881	0.782665	1.10343	1.49209	0.00826617	0.00375399	0.00302503	0.00369317	0.00398178
SLP76.CD8	SLP76	CFL1	CFL1	V9HWI5;P23528;B4E112;G3V1A4;E9PP50;E9PK25;E9PLJ3;E9PS23;E9PQB7	0.008119	2.0001	0.445297	36840486	0	0	not_regulated	FALSE	0.242022	0.445297	0.316892	0.582811	0.140064	0.431819	2.0001	0.537514	1.51222	0.634091	0.00328562	0.008119	0.00210018	0.00511663	0.0017106
SLP76.CD8	SLP76	RAC2	RAC2	A0A024R1P2;P15153;B1AH77;B1AH78;B1AH80	0.00662544	1.29033	0.661493	9832448	0	0	repressed	FALSE	0.769765	0.668873	0.910574	0.661493	0.353179	1.22877	1.29033	1.1006	1.26181	0.838358	0.00662544	0.00371176	0.00304737	0.00302544	0.00160271
SLP76.CD8	SLP76	PRDX1	PRDX1	A0A0A0MSI0;B2R4P2;A0A384NPQ2;Q06830;A0A0A0MRQ5	0.00649706	1.23018	0.29127	8507321	0	0	repressed	FALSE	0.29127	0.774894	0.676856	0.883765	0.493362	1.23018	1.15241	1.08348	1.05161	0.849978	0.00649706	0.00324705	0.00293845	0.00246976	0.00159161
SLP76.CD8	SLP76	MYO1G	MYO1G	B0I1T2;A0A3B3IU30;B0I1T2-4	0.00622958	1.26054	0.531355	1795804	0	0	not_regulated	FALSE	0.3717	0.531355	0.058831	0.293839	0.68221	0.278125	1.26054	0.489828	0.482725	0.813157	0.00257637	0.00622958	0.00233004	0.00198847	0.00267069
SLP76.CD8	SLP76	RPL27A	RPL27A	E9PJD9;Q9BQQ5;E9PLL6;E9PLX7;Q6NZ52;P46776	0.00601235	1.09033	0.76679	2766180	0	0	not_regulated	FALSE	0.54919	0.297388	0.76679	0.560707	0.581032	0.878257	0.905695	1.09033	0.863757	0.692811	0.00601235	0.00330779	0.00383293	0.00262946	0.00168158
SLP76.CD8	SLP76	CALM3	CALM3|CALM2|CALM1	Q9BRL5;P0DP25;P0DP24;P0DP23;B4DJ51;B2RDW0;H0Y7A7;F8WBR5;M0QZ52;G3V479;E7ETZ0;E7EMB3;A8K1M2	0.00567529	1.21769	0.740395	11894244	0	0	not_regulated	FALSE	0.660483	0.740395	0.126714	0.880677	0.859403	0.932882	1.21769	0.659584	0.913603	1.0611	0.00567529	0.00395212	0.00206055	0.00247156	0.00228874
SLP76.CD8	SLP76	F2	F2	B4DDT3;E9PIT3;P00734;Q69EZ8	0.00482689	1.39266	0.286996	15182	0	0	repressed	FALSE	0.286996	0.548624	0.444793	0.305524	0.404555	1.22336	1.06822	0.801891	1.39266	0.945223	0.00482689	0.00224856	0.00162472	0.00244347	0.00132229
SLP76.CD8	SLP76	PSMA3	PSMA3	Q6IB71;A0A140VK43;P25788-2;P25788	0.00476247	1.16056	0.446266	1340010	0	0	repressed	FALSE	0.446266	0.19232	0.172468	0.0221389	0.151419	1.16056	0.50152	0.603435	0.562296	0.531841	0.00476247	0.00109796	0.00127159	0.00102608	0.000773798
SLP76.CD8	SLP76	GRPEL1	GRPEL1	Q9HAV7;B4DWV5	0.00464136	1.2191	0.738375	325696	0	0	not_regulated	FALSE	0.738375	0.534844	0.24498	0.111093	0.796891	1.2191	0.606439	0.446821	0.683903	0.925225	0.00464136	0.00123177	0.00087356	0.00115786	0.00124892
SLP76.CD8	SLP76	RPS23	RPS23	D6RDJ2;D6RIX0;D6R9I7;D6RD47;A8K517;P62266	0.00457591	1.4192	0.223766	2899340	0	0	not_regulated	FALSE	0.372925	0.441001	0.714238	0.713342	0.223766	0.669273	1.39389	1.18273	0.907456	1.4192	0.0041183	0.00457591	0.00373726	0.00248309	0.00309628
SLP76.CD8	SLP76	RAB11FIP1	RAB11FIP1	Q6WKZ4-5;Q6WKZ4-3;Q6WKZ4	0.00454602	1.44782	0.347337	31012	0	0	not_regulated	FALSE	0.570522	0.347337	0.506003	0.439402	0.732434	0.250555	1.22771	0.772443	1.44782	1.2037	0.00173903	0.00454602	0.0027531	0.00446859	0.00296211
SLP76.CD8	SLP76	ANXA2	ANXA2|ANXA2P2	V9HW65;A0A024R5Z7;P07355;P07355-2;H0YN42;A6NMY6;H0YMD0;H0YMU9;H0YKS4;B4DNH8;H0YM50;B3KRQ1	0.0045395	1.3717	0.334595	9687320	0	0	not_regulated	FALSE	0.480956	0.334595	0.358398	0.454228	0.100249	0.459382	1.3717	0.705512	1.11842	0.659419	0.00284964	0.0045395	0.00224736	0.00308512	0.0014503
SLP76.CD8	SLP76	HLA-DRA	HLA-DRA	Q30118;B4DVL4;A0A0G2JH46;B0UXD8;A0A1V0E3V4;A0A0G2JMH6;P01903;Q7YPT8;Q59GE3	0.00451535	1.1509	0.220247	603731	0	0	repressed	FALSE	0.327182	0.837974	0.459935	0.220247	0.341217	1.1509	1.06258	0.83916	1.0728	0.91903	0.00451535	0.00222408	0.00169064	0.00187165	0.00127839
SLP76.CD8	SLP76	ARHGEF17	ARHGEF17	A0A2X0TVV1;Q96PE2	0.00442169	1.13963	0.723966	NA	0	0	not_regulated	FALSE	0.0185174	0.632074	0.904241	0.745798	0.723966	0.425364	0.734704	0.92633	0.903771	1.13963	0.00395396	0.00364349	0.00442169	0.00373578	0.0037559
SLP76.CD8	SLP76	PSMB4	PSMB4	A0A140VK46;P28070	0.00437006	1.21804	0.486949	1274677	0	0	repressed	FALSE	0.486949	0.646557	0.345883	0.862351	0.916579	1.21804	0.886224	0.804738	0.958748	1.02399	0.00437006	0.0016963	0.00148262	0.00152961	0.00130257
SLP76.CD8	SLP76	CDC42	CDC42	A0A024RAE4;B4E1U9;P60953;B7ZAY4;B4DMH5;A0A024R9T1;A0A024RAE6;P60953-1	0.00422678	1.27674	0.314734	2920375	0	0	repressed	FALSE	0.314734	0.373939	0.272093	0.127064	0.192579	1.27674	0.706666	0.334368	0.420895	0.349517	0.00422678	0.00124812	0.000568438	0.00061963	0.000410257
SLP76.CD8	SLP76	DLD	DLD	B4DFL1;A0A024R713;P09622;E9PEX6;B4DMK9;P09622-3;P09622-2	0.00414466	1.10702	0.812561	513525	0	0	not_regulated	FALSE	0.535326	0.812561	0.854584	0.834137	0.5857	0.34442	1.09816	0.822432	1.10702	0.861622	0.00243657	0.00414466	0.00298774	0.00348256	0.00216117
SLP76.CD8	SLP76	RPL23	RPL23	Q9BTQ7;A0A024R1Q8;P62829;C9JD32;B9ZVP7;J3KT29	0.00402576	1.12548	0.822125	4451267	0	0	repressed	FALSE	0.822125	0.0952729	0.126524	0.166843	0.51712	1.12548	0.376641	0.454886	0.399757	0.903538	0.00402576	0.000718735	0.000835529	0.000635852	0.00114587
SLP76.CD8	SLP76	PDIA3	PDIA3	H7BZJ3	0.00395724	1.33952	0.375559	1028001	0	0	repressed	FALSE	0.647805	0.375559	0.665889	0.832702	0.738723	1.19798	1.33952	1.12275	1.06113	0.772548	0.00395724	0.00236061	0.00190447	0.0015587	0.000904791
SLP76.CD8	SLP76	S100A2	S100A2	R4GN49;P29034	0.00393477	1.17725	0.328329	NA	0	0	not_regulated	FALSE	0.395739	0.516736	0.328329	0.554663	0.326664	0.889512	0.946592	1.17725	0.877035	0.984351	0.00393477	0.0022339	0.00267416	0.00172519	0.00154382
SLP76.CD8	SLP76	NDRG1	NDRG1	E5RJY1;E7ESM1;B7Z5Z7;B7Z4H0;B3KWB2;B7Z505;Q8N959;B3KU62;A0A024R9I3;Q597H1;Q53EU7;Q92597-3;Q92597-2;Q92597	0.00387477	1.44322	0.220881	792077	0	0	repressed	FALSE	0.233764	0.445584	0.297004	0.472255	0.220881	1.44322	1.16649	1.2161	1.11264	1.33415	0.00387477	0.00167082	0.00167662	0.00132838	0.00126999
SLP76.CD8	SLP76	PGK1	PGK1	V9HWF4;P00558;P00558-2;B4E1H9	0.00381405	4.25227	0.35776	21400148	0	0	repressed	FALSE	0.404227	0.35776	0.947375	0.739705	0.865696	1.28103	4.25227	1.05903	1.63706	1.10338	0.00215372	0.00381405	0.000914308	0.00122391	0.000657713
SLP76.CD8	SLP76	PEBP1	PEBP1	V9HW05;A0A0K0K1J6;D9IAI1;P30086	0.00366686	1.48582	0.353315	2504184	0	0	not_regulated	FALSE	0.378902	0.363815	0.144315	0.798019	0.353315	1.26407	1.48582	0.73259	0.945882	1.19218	0.00366686	0.00229945	0.00109128	0.00122015	0.00122616
SLP76.CD8	SLP76	ATAD3C	ATAD3C|ATAD3B	Q5T2N8;J3QSF3;Q8N3E6;Q9H834;Q5T9A4-3;Q5T9A4	0.00351887	2.64814	0.221338	8566	0	0	repressed	FALSE	0.273224	0.578952	0.221338	0.302066	0.596395	2.64814	1.33517	2.56223	1.90297	1.35893	0.00351887	0.000946525	0.00174836	0.00112446	0.000640235
SLP76.CD8	SLP76	GMFG	GMFG|GMFB	M0QYG8;M0R1D2;M0R0C1;Q8TDZ6;O60234;M0QX47;M0QYJ8;G3V4P8;P60983	0.00348142	1.04061	0.571493	3633085	0	0	not_regulated	FALSE	0.244454	0.498582	0.571493	0.255755	0.193338	0.891935	0.889865	1.04061	0.66484	0.449269	0.00348142	0.00185302	0.00208576	0.00115396	0.000621741
SLP76.CD8	SLP76	CORO1A	CORO1A	A0A024R611;P31146;Q59G88;H3BRY3	0.00342982	2.04245	0.346676	15606613	0	0	repressed	FALSE	0.650564	0.346676	0.485023	0.588632	0.62232	0.723619	2.04245	0.476893	1.34618	1.17345	0.0022777	0.00342982	0.000770828	0.00188426	0.00130957
SLP76.CD8	SLP76	DBN1	DBN1	A0A2Z6ATB6;Q16643;Q16643-3;Q16643-2;B3KSQ7;D6R9W4	0.00341205	1.59044	0.231463	41405	0	0	repressed	FALSE	0.516213	0.430904	0.281816	0.293318	0.231463	1.51805	1.31107	0.49159	1.56033	1.59044	0.00341205	0.00157212	0.000567391	0.00155954	0.00126744
SLP76.CD8	SLP76	ARHGDIB	ARHGDIB	F5H3P3;B2R4F3;A0A024RAS5;P52566;F5H6Q0;H0YGX7;F5H2R5	0.00340463	2.1006	0.202919	19678149	0	0	repressed	FALSE	0.202919	0.552398	0.0146139	0.8128	0.23879	1.45355	2.1006	0.428799	1.23651	0.454973	0.00340463	0.00262492	0.000515756	0.00128792	0.000377838
SLP76.CD8	SLP76	CTSD	CTSD	A0A1B0GW44;A0A1B0GV23;A0A1B0GVD5;A0A1B0GWE8;V9HWI3;P07339;H7C469;A0A1B0GVP3;A0A1B0GU92;A0A1B0GU03;H7C1V0;F8WD96;C9JH19	0.00335617	1.54912	0.358728	1616275	0	0	repressed	FALSE	0.802963	0.748306	0.285377	0.358728	0.150626	1.05389	0.932377	0.742745	1.54912	0.727198	0.00335617	0.00158407	0.00121462	0.00219374	0.000821076
SLP76.CD8	SLP76	APOA4	APOA4	Q13784;P06727	0.00317035	1.07875	0.311771	37827	0	0	repressed	FALSE	0.614116	0.558171	0.356708	0.311771	0.50757	0.886859	0.98538	0.943237	1.07875	0.993618	0.00317035	0.00187928	0.00173151	0.00171485	0.00125937
SLP76.CD8	SLP76	LDHB	LDHB	Q5U077;P07195;A0A3B3IS95;A8MW50;C9J7H8	0.00306823	1.9154	0.204373	10134549	0	0	not_regulated	FALSE	0.61727	0.379022	0.204373	0.558556	0.658856	0.772612	1.87006	1.9154	1.46807	0.729107	0.00237607	0.00306823	0.00302489	0.00200769	0.000795005
SLP76.CD8	SLP76	ALDOA	ALDOA	V9HWN7;J3KPS3;P04075;H3BQN4;P04075-2;H3BUH7;H3BPS8;H3BR04	0.00304889	2.27629	0.469043	19271449	0	0	not_regulated	FALSE	0.681853	0.499711	0.77762	0.469043	0.969332	0.671304	2.27629	1.05605	1.76382	1.01974	0.00168539	0.00304889	0.00136149	0.00196918	0.000907717
SLP76.CD8	SLP76	PSMB9	PSMB9	A2ACR1;A0A0G2JJA7;A0A1U9X8E3;A0A1U9X8E2;A0A1U9X8D7;P28065-2;P28065;A2ACR0;A0A0G2JJQ0	0.00304791	1.41579	0.257925	1096484	0	0	not_regulated	FALSE	0.883015	0.928367	0.938161	0.775226	0.257925	0.872314	0.945067	1.04413	1.1004	1.41579	0.00304791	0.00176167	0.00187342	0.00170974	0.00175391
SLP76.CD8	SLP76	H1-2	H1-2|H1-4|H1-3	P16403;Q4VB24;B2R984;A3R0T8;A3R0T7;P10412;P16402	0.00299665	1.2164	0.53388	3855491	0	0	not_regulated	FALSE	0.774576	0.562667	0.53388	0.352884	0.529803	0.883589	0.794939	1.2164	0.740644	0.724736	0.00299665	0.00143831	0.00211843	0.00111698	0.000871458
SLP76.CD8	SLP76	RPS8	RPS8	Q9BS10;Q5JR95;Q5JR94;P62241	0.00295586	1.36553	0.209646	3787911	0	0	repressed	FALSE	0.561463	0.745223	0.209646	0.222665	0.841775	1.2012	1.13804	1.36553	1.22705	1.01709	0.00295586	0.00149404	0.00172553	0.00134272	0.000887378
SLP76.CD8	SLP76	PSMB1	PSMB1	Q53FT8;A0A140VK45;P20618	0.00292576	1.17959	0.64052	2501434	0	0	repressed	FALSE	0.68481	0.989057	0.447869	0.463504	0.64052	1.17959	1.00698	0.718493	0.82701	1.12714	0.00292576	0.00133248	0.000915126	0.000912157	0.000991207
SLP76.CD8	SLP76	RPL11	RPL11	Q5VVD0;P62913;Q5VVC8;Q08ES8;P62913-2	0.00282483	1.31047	0.549273	2579992	0	0	repressed	FALSE	0.824584	0.549273	0.90342	0.208597	0.853686	0.926361	1.31047	0.942709	0.765183	1.05068	0.00282483	0.00213192	0.00147619	0.0010376	0.00113596
SLP76.CD8	SLP76	SERPINB3	SERPINB3	P29508;P29508-2	0.00278194	1.70038	0.29918	3096	0	0	repressed	FALSE	0.37332	0.97323	0.29918	0.650366	0.687984	1.35759	1.01897	1.70038	0.607376	1.15914	0.00278194	0.00111397	0.00178928	0.000553465	0.000842166
SLP76.CD8	SLP76	FGA	FGA	P02671-2;P02671;A0A0S2Z3E8	0.00272499	1.66829	0.273317	NA	0	0	repressed	FALSE	0.531741	0.677438	0.410714	0.473508	0.273317	1.10181	1.05953	0.241484	0.805054	1.66829	0.00272499	0.001398	0.000306689	0.00088539	0.00146288
SLP76.CD8	SLP76	PSMA1	PSMA1	P25786;P25786-2;V9HW55;F5GX11	0.00268063	1.31677	0.426494	2019961	0	0	not_regulated	FALSE	0.604735	0.426494	0.40716	0.891071	0.438331	0.607245	1.31677	0.56334	0.941348	1.25175	0.00231716	0.00268063	0.00110386	0.00159733	0.00169353
SLP76.CD8	SLP76	ARPC5	ARPC5	O15511;B1ALC0;O15511-2;Q6IPM3	0.00263642	1.36019	0.329527	3494758	0	0	not_regulated	FALSE	0.490113	0.329527	0.833624	0.369893	0.0380832	0.671919	1.36019	1.07004	1.1355	0.418008	0.00244118	0.00263642	0.00199633	0.00183452	0.000538453
SLP76.CD8	SLP76	PSMA2	PSMA2	Q53GF5;A0A024RA52;P25787	0.00262688	1.58511	0.33507	1622083	0	0	repressed	FALSE	0.612498	0.810885	0.391468	0.165843	0.33507	0.814602	1.12427	1.28169	0.491521	1.58511	0.00262688	0.00193419	0.00212241	0.000704835	0.00181232
SLP76.CD8	SLP76	APOE	APOE	A0A346DBY2;J9ZVQ3;A0A0S2Z3D5;P02649;D9ZB55;A0A0S2Z3J5;A0A0S2Z3B1;Q6LBZ1;A0A0S2Z3V0;E9PEV4;E7ERP7;H0Y7L5	0.00258448	1.22873	0.253314	74341	0	0	repressed	FALSE	0.294072	0.219266	0.253314	0.266874	0.307323	0.886577	0.753045	1.22873	0.90313	0.945168	0.00258448	0.00117115	0.00183936	0.00117074	0.000976893
SLP76.CD8	SLP76	AZGP1	AZGP1	A0A140VK00;P25311;C9JEV0;A0JLQ0	0.00245342	1.44878	0.457843	NA	0	0	repressed	FALSE	0.459928	0.067905	0.125599	0.457843	0.221003	0.821118	0.57228	0.444454	1.44878	0.454754	0.00245342	0.00091224	0.000681938	0.00192496	0.000481752
SLP76.CD8	SLP76	ERH	ERH	G3V279;A0A024R6D4;P84090	0.00239757	1.24252	0.344647	1834792	0	0	repressed	FALSE	0.366583	0.403595	0.344647	0.470634	0.247778	0.817621	0.742677	1.24252	0.904654	0.738788	0.00239757	0.00116186	0.001871	0.00117965	0.000768103
SLP76.CD8	SLP76	S100A9	S100A9	P06702;B2R4M6	0.00232811	1.14271	0.76066	NA	0	0	not_regulated	FALSE	0.194081	0.76066	0.225505	0.560722	0.848339	0.598	1.14271	0.459805	0.585329	0.901572	0.00228367	0.00232811	0.000901691	0.000993996	0.00122071
SLP76.CD8	SLP76	RPS6	RPS6	A2A3R7;Q96DV6;A2A3R6;P62753;A2A3R5	0.00223026	1.27511	0.211891	1558199	0	0	repressed	FALSE	0.211891	0.356437	0.334044	0.550468	0.380118	1.09047	1.27511	0.986548	0.984696	0.519343	0.00223026	0.00139131	0.00103612	0.000895564	0.000376597
SLP76.CD8	SLP76	IGLC3	IGLC3|IGLC2|IGLC6|IGLC7|IGLC1	Q8N5F4;Q8N355;Q6GMW3;Q6PJG0;A2NUT2;Q6PIQ7;Q6IPQ0;Q6GMX4;Q8TCJ5;P0DOY3;P0DOY2;Q6PJR7;S6BAN6;S6C4S2;S6B2B0;Q7Z2U7;Q6GMV8;S6BGD6;Q6IN99;Q567P1;Q8NEJ1;Q6GMX3;P0CF74;A0M8Q9;S6C4R7;S6BGF9;S6B286;S6AWE6;S6BAR0;Q5CZ94;Q6P2J1;Q6DHW4;A0M8Q6;P0CG04	0.00220249	1.65059	0.42471	192609	0	0	repressed	FALSE	0.314767	0.0912349	0.42471	0.0935228	0.254498	0.819315	0.290747	1.65059	0.411231	0.405835	0.00212899	0.000403062	0.00220249	0.000475183	0.000373898
SLP76.CD8	SLP76	RPL30	RPL30	E5RI99;A0A024R9D3;P62888;A0A0B4J213;E5RJH3;A0A0C4DH44	0.00220219	1.06631	0.328207	2076204	0	0	repressed	FALSE	0.41216	0.304398	0.344359	0.328207	0.0458039	0.947963	0.885764	0.983185	1.06631	0.335185	0.00220219	0.00109778	0.00117287	0.00110153	0.000276076
SLP76.CD8	SLP76	C1QBP	C1QBP	I3L3Q7;I3L3B0;A8K651;Q07021	0.00220124	1.20401	0.282583	1008917	0	0	repressed	FALSE	0.282583	0.542584	0.347025	0.627075	0.427531	1.20401	1.0956	0.916389	1.10664	0.827243	0.00220124	0.00106862	0.00086034	0.0008997	0.000536232
SLP76.CD8	SLP76	PSMB2	PSMB2	A0A140VJS6;P49721;B7Z478;Q59FJ0	0.00220109	1.42764	0.264129	1308400	0	0	repressed	FALSE	0.264129	0.235074	0.303072	0.427995	0.350894	1.42764	0.602877	1.11749	1.12771	1.18494	0.00220109	0.000495884	0.000884738	0.000773157	0.000647732
SLP76.CD8	SLP76	RPL4	RPL4	H3BU31;H3BM89;B4DMJ6;Q59GY2;P36578	0.00215755	1.22154	0.306274	3160832	0	0	repressed	FALSE	0.537302	0.306274	0.38777	0.46421	0.417382	0.957563	1.13663	1.22154	0.871954	0.897422	0.00215755	0.00136631	0.00141336	0.000873653	0.00071692
SLP76.CD8	SLP76	VDAC2	VDAC2	A0A0A0MR02;A0A024QZT0;A0A024QZN9;P45880-2;P45880;P45880-1;B4DKM5;Q5JSD2;Q5JSD1	0.00214991	1.50501	0.483921	1840284	0	0	repressed	FALSE	0.483921	0.124353	0.176058	0.0375436	0.331	1.50501	0.473952	0.561241	0.485737	0.715531	0.00214991	0.000361201	0.0004117	0.000308556	0.000362401
SLP76.CD8	SLP76	PIP	PIP	P12273	0.00212182	1.75622	0.466491	5581	0	0	not_regulated	FALSE	0.132666	0.428731	0.356372	0.466491	0.355108	0.780706	0.362787	0.786899	1.75622	0.426246	0.00212111	0.00052585	0.00109786	0.00212182	0.000410599
SLP76.CD8	SLP76	CSTA	CSTA	P01040;C9J0E4	0.00209814	1.09665	0.745888	18160	0	0	repressed	FALSE	0.628352	0.150432	0.844111	0.745888	0.902061	0.928429	0.519572	0.980903	1.09665	0.90594	0.00209814	0.000626421	0.00113832	0.00110206	0.000725883
SLP76.CD8	SLP76	LYZ	LYZ	F8VV32;A0A0B4J259;B2R4C5;P61626	0.00209482	1.31241	0.749749	NA	0	0	repressed	FALSE	0.551097	0.308992	0.605504	0.749749	0.620015	0.95237	0.687441	0.84169	1.31241	0.927537	0.00209482	0.000806695	0.0009507	0.0012837	0.000723356
SLP76.CD8	SLP76	PLP2	PLP2	A0A024QYW3;Q04941	0.0020578	1.31801	0.270664	181605	0	0	repressed	FALSE	0.564842	0.440907	0.469147	0.270664	0.435829	1.05728	0.885624	1.08605	1.31801	0.782042	0.0020578	0.000919592	0.00108546	0.00114073	0.000539664
SLP76.CD8	SLP76	RPL29	RPL29	A0A024R326;Q6IPI1;A0A3B3ITT5;P47914	0.00204209	1.00914	0.863083	1101893	0	0	not_regulated	FALSE	0.208147	0.905974	0.863083	0.203263	0.861771	0.762536	1.00914	1.00495	0.785811	0.981087	0.00204209	0.00144178	0.001382	0.000935802	0.000931542
SLP76.CD8	SLP76	RPS25	RPS25	P62851	0.00203372	1.21057	0.477911	4224963	0	0	not_regulated	FALSE	0.244696	0.477911	0.930089	0.783609	0.403575	0.628845	1.21057	1.03562	1.1073	0.710552	0.00198021	0.00203372	0.00167463	0.00155055	0.000793313
SLP76.CD8	SLP76	RANBP1	RANBP1	C9JJ34;C9JDM3;B7Z6U1;A0A140VK94;B4DE76;F6WQW2;P43487-2;P43487	0.00197635	1.19386	0.38026	1105592	0	0	not_regulated	FALSE	0.373338	0.38026	0.17286	0.449539	0.214386	0.967153	1.19386	0.802306	0.770785	0.782316	0.00197635	0.00130154	0.0008419	0.000700413	0.000566803
SLP76.CD8	SLP76	TUBB4B	TUBB4B|TUBB4A|TUBB3	Q8IZ29;Q8IWP6;P68371;Q8N6N5;P04350;B3KML9;B4DE77;B4DJ43;Q96HX0;Q13509-2	0.00186727	1.04989	0.538546	1906641	0	0	repressed	FALSE	0.538546	0.516281	0.599772	0.996035	0.113086	1.04989	0.854934	0.767825	1.00201	0.836055	0.00186727	0.000811207	0.000701259	0.000792485	0.000527206
SLP76.CD8	SLP76	ATP5PO	ATP5PO	A0A494C0K9;Q53HH2;H7C0C1;P48047;H7C086	0.00184714	1.2248	0.363182	1763660	0	0	not_regulated	FALSE	0.250975	0.321424	0.599309	0.67174	0.363182	0.845606	0.613263	0.979657	0.709427	1.2248	0.00184714	0.000714682	0.0010989	0.000689116	0.000948588
SLP76.CD8	SLP76	ARL6IP5	ARL6IP5	B4DZZ0;B3KQB4;A0A024R371;O75915	0.00181392	1.17055	0.315994	2183445	0	0	not_regulated	FALSE	0.316361	0.431364	0.509147	0.381996	0.315994	0.926688	0.820471	0.874644	0.989908	1.17055	0.00181392	0.000856803	0.000879158	0.00086165	0.000812374
SLP76.CD8	SLP76	APOD	APOD	C9JF17;P05090	0.00180513	1.50724	0.422185	206768	0	0	not_regulated	FALSE	0.746564	0.675191	0.427377	0.422185	0.612885	0.917436	0.887794	0.76034	1.50724	1.40326	0.00180513	0.000931918	0.00076823	0.00131876	0.000978927
SLP76.CD8	SLP76	PRKAR1A	PRKAR1A	K7EM13;K7EPB2;Q68DQ4;B2R5T5;P10644-2;P10644	0.00161619	1.11998	0.346086	624140	0	0	not_regulated	FALSE	0.313509	0.418291	0.426585	0.346086	0.434616	0.835858	0.76402	1.11998	1.05695	0.921445	0.00161619	0.000788131	0.00111205	0.000908793	0.000631699
SLP76.CD8	SLP76	ARPC5L	ARPC5L	B3KPC7;A0A024R897;Q9BPX5	0.00160095	1.25504	0.426642	994241	0	0	not_regulated	FALSE	0.323402	0.426642	0.602128	0.521301	0.354853	0.822107	1.25504	0.998252	0.847965	0.697396	0.00160095	0.00130389	0.000998255	0.000734311	0.000481515
SLP76.CD8	SLP76	RPL18	RPL18	F8VUA6;Q0QEW2;G3V203;H0YHA7;A0A024QZD1;J3QQ67;Q07020-2;Q07020	0.0015342	1.07789	0.573137	2311569	0	0	repressed	FALSE	0.320005	0.573137	0.421278	0.173553	0.599534	0.749001	1.07789	0.787504	0.774702	0.993885	0.0015342	0.0011779	0.00082833	0.000705644	0.000721799
SLP76.CD8	SLP76	TXN	TXN	H9ZYJ2;P10599;P10599-2	0.00149986	1.11214	0.626102	6795741	0	0	repressed	FALSE	0.581994	0.283338	0.329164	0.626102	0.0199823	0.910811	0.676011	0.706655	1.11214	0.476607	0.00149986	0.000593897	0.000597561	0.000814393	0.000278269
SLP76.CD8	SLP76	WDR1	WDR1	Q59ER5;V9HWG7;Q53H17;Q53GN4;O75083;B3KXN4;O75083-3;D6RD66;B4DY05	0.00146008	3.78909	0.28537	3947179	0	0	not_regulated	FALSE	0.675247	0.28537	0.541637	0.386848	0.975284	1.318	3.78909	1.38262	2.25731	0.979461	0.00095197	0.00146008	0.000512816	0.00072502	0.000250827
SLP76.CD8	SLP76	GLIPR2	GLIPR2	Q5VZR0;D3DRP5;Q9H4G4;A0A087WUM5;B4DQC5	0.00145725	1.02075	0.475702	462117	0	0	repressed	FALSE	0.495361	0.67152	0.445305	0.475702	0.429182	0.97549	0.8359	0.789914	1.02075	0.780654	0.00145725	0.000666192	0.000605958	0.000678081	0.000413476
SLP76.CD8	SLP76	PSMC1	PSMC1	Q53XL8;Q53HB3;P62191-2;P62191	0.0013934	1.17905	0.728978	522891	0	0	repressed	FALSE	0.616072	0.826842	0.728978	0.549511	0.739516	0.904776	0.938092	1.17905	0.790878	1.14621	0.0013934	0.000770747	0.000932432	0.000541619	0.000625862
SLP76.CD8	SLP76	PSMB3	PSMB3	A0A087WUL2;A0A384NL22;P49720;A0A087WXQ8;A0A087WY10	0.00137965	1.29006	0.340501	1238073	0	0	repressed	FALSE	0.738825	0.816627	0.106568	0.340501	0.853576	0.808848	1.11867	0.299503	1.29006	1.03183	0.00137965	0.00101798	0.000262333	0.000978504	0.000624007
SLP76.CD8	SLP76	CASP14	CASP14	B2CIS9;P31944;A9UFC0	0.00136913	1.03848	0.932687	6181	0	0	repressed	FALSE	0.519218	0.150396	0.213869	0.932687	1.06623e-05	0.580826	0.27313	0.593235	1.03848	0.281247	0.00136913	0.00034348	0.000718086	0.00108855	0.000235054
SLP76.CD8	SLP76	ADRM1	ADRM1	Q68E00;A0A087WX59;Q16186;A0A087WUX6;B4DMP7	0.00135852	1.07483	0.483154	95502	0	0	repressed	FALSE	0.483154	0.141207	0.491151	0.13573	0.503509	1.07483	0.78618	0.950265	0.578257	0.861293	0.00135852	0.000530126	0.000616764	0.000325009	0.000385971
SLP76.CD8	SLP76	CALML5	CALML5	Q9NZT1;Q53H37	0.00135589	1.43482	0.48354	26352	0	0	not_regulated	FALSE	0.410883	0.36421	0.48354	0.728416	0.606017	0.296563	0.269203	1.11159	1.43482	1.07479	0.00063022	0.000305204	0.00121303	0.00135589	0.000809802
SLP76.CD8	SLP76	RPLP0	RPLP0|RPLP0P6	F8VW21;Q53HW2;A8K4Z4;A0A024RBS2;P05388;F8VPE8;F8VU65;Q6NSF2;F8VWS0;Q53HK9;P05388-2;G3V210;B4E3D5;Q8NHW5;F8VQY6;F8VRK7;F8VZS0	0.00133748	3.43456	0.232893	3750908	0	0	not_regulated	FALSE	0.30649	0.232893	0.746363	0.309452	0.568577	1.5449	3.43456	1.25613	1.68847	1.58378	0.00112767	0.00133748	0.000470837	0.000548059	0.000409881
SLP76.CD8	SLP76	PARK7	PARK7	V9HWC2;Q99497;K7ELW0;K7EN27	0.00131002	1.68179	0.529108	4974689	0	0	not_regulated	FALSE	0.976408	0.644219	0.555416	0.529108	0.785753	1.01277	1.68179	0.765414	1.12791	0.813066	0.00131002	0.00116058	0.000508411	0.000648772	0.000372884
SLP76.CD8	SLP76	MYO18A	MYO18A	A0A0D9SFK2;A0A024QZ63;Q92614-2;Q92614-4;Q92614;Q92614-3;Q92614-5;B4DYM1;B4DZ32	0.00126731	1.20384	0.68269	76660	0	0	not_regulated	FALSE	0.437875	0.68269	0.27275	0.501732	0.784594	0.553789	1.20384	0.543045	0.573635	0.865483	0.00109276	0.00126731	0.000550261	0.000503349	0.000605509
SLP76.CD8	SLP76	PSMD11	PSMD11	O00231;O00231-2;B4DTS5;J3QRY4	0.00121426	1.02891	0.88441	776007	0	0	repressed	FALSE	0.88441	0.351612	0.757308	0.983204	0.46349	1.02891	0.728049	0.964029	1.00507	0.801979	0.00121426	0.000458383	0.000584218	0.000527453	0.000335566
SLP76.CD8	SLP76	ARG1	ARG1	P05089;P05089-2;P05089-3	0.00117501	1.17476	0.47247	NA	0	0	not_regulated	FALSE	0.898645	0.126626	0.47247	0.797679	0.8083	0.981198	0.403086	1.17476	1.13826	1.06145	0.00117501	0.000257523	0.000722414	0.000606149	0.000450678
SLP76.CD8	SLP76	NUDT5	NUDT5	A6NFX8;Q9UKK9;C9JYY9;A6NCQ0;A6NJU6	0.00117048	1.27767	0.36822	743433	0	0	not_regulated	FALSE	0.309527	0.155945	0.420636	0.515597	0.36822	0.567224	0.698623	1.11667	1.14178	1.27767	0.00115782	0.000760789	0.00117048	0.00103638	0.00092467
SLP76.CD8	SLP76	CLIC1	CLIC1	Q5SRT3;Q53FB0;O00299;A0A1U9X8Y4	0.00116838	1.99014	0.211811	7336739	0	0	repressed	FALSE	0.353339	0.665363	0.574022	0.211811	0.416732	1.33826	1.82885	0.703182	1.99014	0.514696	0.00116838	0.000851834	0.000315256	0.000772643	0.000159322
SLP76.CD8	SLP76	PNP	PNP	Q9P1G4;V9HWH6;Q8N7G1;P00491	0.00112787	1.88556	0.313941	2358798	0	0	not_regulated	FALSE	0.313941	0.531691	0.505955	0.573509	0.521251	1.61371	1.88556	0.739905	1.16982	1.46176	0.00112787	0.000703086	0.00026556	0.000363586	0.000362235
SLP76.CD8	SLP76	S100A7	S100A7	P31151	0.00112665	2.15942	0.336559	NA	0	0	not_regulated	FALSE	0.504204	0.486377	0.354545	0.336559	0.256331	1.0618	0.723891	1.14354	2.15942	0.901377	0.00112665	0.000409784	0.00062309	0.00101892	0.000339106
SLP76.CD8	SLP76	CSTB	CSTB	Q76LA1;P04080	0.00111011	1.19867	0.363105	6483451	0	0	repressed	FALSE	0.491606	0.173088	0.458188	0.363105	0.457263	1.19867	0.872323	1.00254	1.16115	1.03075	0.00111011	0.000431	0.000476782	0.000478195	0.000338455
SLP76.CD8	SLP76	SET	SET|SETSIP	A0A0C4DFV9;B2RCX0;A0A024R895;Q5VXV3;A0A087X027;Q01105-3;Q01105-4;Q01105-2;Q01105;P0DME0	0.00110787	1.44415	0.593692	2289826	0	0	not_regulated	FALSE	0.00608108	0.593692	0.703031	0.834071	0.351709	0.518287	1.44415	1.04522	1.08577	0.612572	0.000745269	0.00110787	0.000771791	0.000694275	0.000312306
SLP76.CD8	SLP76	ATP5F1C	ATP5F1C	Q8TAS0;P36542;B4DFE6;B4DL14;P36542-2	0.0010789	1.15557	0.455295	741606	0	0	repressed	FALSE	0.45898	0.839369	0.669244	0.166244	0.455295	0.864724	0.943792	0.709867	0.541083	1.15557	0.0010789	0.000628224	0.000454813	0.000300207	0.000511188
SLP76.CD8	SLP76	RAB1B	RAB1B|RAB1A	Q9H0U4;Q6FIG4;E9PLD0;Q9H1C9;Q5U0I6;P62820	0.00107582	1.46261	0.39772	2260803	0	0	not_regulated	FALSE	0.289954	0.675163	0.39772	0.787245	0.849502	0.824395	1.26184	1.46261	0.840401	1.06561	0.00107582	0.000878502	0.000980128	0.000487688	0.000493042
SLP76.CD8	SLP76	ARHGDIA	ARHGDIA	J3KRE2;J3KTF8;V9HWE8;J3QQX2;P52565;J3KS60;J3QW41;A0A0S2Z3D9;J3KRY1;P52565-2	0.00106279	2.97778	0.375571	6624109	0	0	not_regulated	FALSE	0.375571	0.486519	0.579684	0.653398	0.604756	1.60338	2.97778	1.21605	1.13943	1.18946	0.00106279	0.00105302	0.00041392	0.000335855	0.000279539
SLP76.CD8	SLP76	CST6	CST6	Q6IBD2;Q15828	0.00105966	1.35227	0.397314	NA	0	0	not_regulated	FALSE	0.500823	0.151861	0.487784	0.397314	0.466234	0.980037	0.679875	1.14199	1.35227	1.30745	0.00105966	0.000392181	0.00063407	0.000650186	0.000501223
SLP76.CD8	SLP76	DNAJA2	DNAJA2	A0A024R6S1;O60884;A0A087WT48	0.00102465	1.29757	0.285674	289072	0	0	repressed	FALSE	0.699144	0.285674	0.411972	0.692862	0.528663	1.17736	1.29757	0.814427	1.01105	1.23724	0.00102465	0.000602463	0.000363973	0.000391283	0.000381768
SLP76.CD8	SLP76	PHB	PHB	Q6PUJ7;Q6FHP5;Q53FV0;A8K401;P35232;C9JW96;C9JZ20;E7ESE2;E9PCW0	0.00102233	1.289	0.254464	1932350	0	0	repressed	FALSE	0.254464	0.616674	0.436968	0.495383	0.745735	1.289	1.24693	0.913894	0.832531	0.819467	0.00102233	0.000527609	0.000372206	0.000293621	0.000230434
SLP76.CD8	SLP76	PRDX2	PRDX2	B4DF70;V9HW12;P32119;A6NIW5	0.00101062	1.44119	0.341976	5083601	0	0	not_regulated	FALSE	0.813007	0.659751	0.553101	0.341976	0.659418	0.88327	1.44119	1.17558	1.42078	0.961102	0.00101062	0.000879728	0.000690714	0.00072289	0.000389892
SLP76.CD8	SLP76	MYO1F	MYO1F	O00160;B0I1T1;Q4LE34;Q6ZNI9	0.00100692	1.47307	0.28458	482917	0	0	not_regulated	FALSE	0.463494	0.28458	0.635892	0.39772	0.907711	0.609648	1.47307	0.775985	0.45754	0.944973	0.000781116	0.00100692	0.000510553	0.000260686	0.000429276
SLP76.CD8	SLP76	ACTBL2	ACTBL2	Q562R1	0.00100202	1.49787	0.32149	39937	0	0	not_regulated	FALSE	0.310191	0.0599442	0.32149	0.310357	0.0742969	0.582562	0.250982	1.49787	0.464942	0.514736	0.000758913	0.000174432	0.00100202	0.00026934	0.000237747
SLP76.CD8	SLP76	TKT	TKT	V9HWD9;Q53EM5;P29401;P29401-2;B4E022;B3KSI4;A0A0B4J1R6;A0A0K0K1H9;B3KPZ8;B4DVU1	0.000999179	2.49232	0.476971	3209561	0	0	not_regulated	FALSE	0.967908	0.476971	0.82644	0.609333	0.86012	0.968329	2.49232	0.876461	1.3926	0.896728	0.000727661	0.000999179	0.000338213	0.000465355	0.000238917
SLP76.CD8	SLP76	LDHA	LDHA	V9HWB9;P00338;P00338-3;B4DJI1;P00338-5;P00338-2;P00338-4;F5GYU2;F5GXY2;F5GXH2	0.0009811	1.57992	0.639673	19846345	0	0	not_regulated	FALSE	0.223829	0.72793	0.657346	0.639673	0.972434	0.468434	1.56602	0.752809	1.57992	0.983505	0.000550085	0.0009811	0.00045396	0.000825025	0.000409486
SLP76.CD8	SLP76	CD48	CD48	Q6IAZ2;A0A087X1S7;P09326	0.000968206	1.02458	0.596783	949259	0	0	repressed	FALSE	0.596783	0.165715	0.724205	0.237181	0.429306	1.02458	0.687731	0.798265	0.863	0.803184	0.000968206	0.000346715	0.000387364	0.000362646	0.000269102
SLP76.CD8	SLP76	EEF1D	EEF1D	E9PN91;E9PMW7;E9PIZ1;E9PPR1;E9PL12;E9PL71;E9PQ49;E9PI39;H0YCK7;E9PK01;Q9BW34;A0A087X1X7;Q71RH4;Q9H7G6;D3DWK1;B2RAR6;E9PRY8;P29692-3;P29692;P29692-2	0.000961819	1.21672	0.52767	2060989	0	0	not_regulated	FALSE	0.22908	0.743307	0.594324	0.52767	0.546539	0.684135	1.02912	1.19268	1.21672	1.16092	0.000961819	0.000771887	0.00086105	0.000760666	0.000578674
SLP76.CD8	SLP76	ECH1	ECH1	A0A384MR44;Q13011	0.000950295	1.9284	0.350033	958302	0	0	not_regulated	FALSE	0.377717	0.350033	0.63552	0.766257	0.386212	1.43691	1.9284	1.14419	1.1851	1.50885	0.000950295	0.000680394	0.000388578	0.000348527	0.000353799
SLP76.CD8	SLP76	HNRNPF	HNRNPF	A0A024R7T3;P52597;B4DKS8	0.000917204	1.31579	0.212465	1935010	0	0	not_regulated	FALSE	0.0180585	0.252399	0.212465	0.726043	0.0530408	0.470446	1.28572	1.31579	0.869601	0.584002	0.000629065	0.000917204	0.00090349	0.00051708	0.000276873
SLP76.CD8	SLP76	LAMP1	LAMP1	B3KRY3;A0A024RDY3;P11279-2;P11279	0.000897973	1.09699	0.448845	301351	0	0	repressed	FALSE	0.881792	0.717561	0.448845	0.791949	0.784616	1.03224	0.960545	1.09699	0.974287	1.04335	0.000897973	0.000445796	0.000490046	0.000376897	0.000321807
SLP76.CD8	SLP76	ANXA5	ANXA5	V9HWE0;P08758;D6RBL5;E9PHT9;D6RBE9	0.000892089	2.0002	0.40084	4438339	0	0	not_regulated	FALSE	0.404607	0.40084	0.573386	0.793858	0.766199	0.919674	2.0002	0.942891	0.854768	0.921881	0.000768838	0.000892089	0.000404775	0.000317761	0.000273248
SLP76.CD8	SLP76	RHOA	RHOA|RHOC	B4DKN9;Q5JR08;A0A024R324;A0A024R0I3;P61586;P08134;E9PLA2;C9JRM1;Q5JR06;Q9BVT0;A0A0B6XK12;Q5JR07;E9PN11;C9JNR4;E9PQH6;C9JX21;Q5JR05;U3KQA9;U3KQV3	0.000885673	1.57099	0.251316	2978387	0	0	repressed	FALSE	0.377813	0.321481	0.498797	0.128754	0.251316	0.906565	1.57099	1.1022	0.565443	1.14246	0.000885673	0.000818807	0.000552953	0.000245649	0.000395728
SLP76.CD8	SLP76	FLOT1	FLOT1	A0A140T9W4;A2VCL5;A0A140T9R1;Q6IB58;Q5ST80;Q53HQ0;O75955-2;O75955;A0A140T907;A0A140T974;A0A140T9X0;A2AB09	0.000875053	1.17535	0.502704	211182	0	0	not_regulated	FALSE	0.621497	0.253643	0.502704	0.581977	0.908113	0.886397	0.629798	1.17535	1.08986	0.992777	0.000875053	0.000331697	0.000595833	0.000478439	0.000347487
SLP76.CD8	SLP76	ASPRV1	ASPRV1	Q53RT3	0.000874739	1.26201	0.348814	NA	0	0	repressed	FALSE	0.348814	0.236632	0.240793	0.390737	0.3743	1.26201	0.786657	0.903757	0.818981	0.942938	0.000874739	0.000290893	0.000321675	0.000252429	0.000231727
SLP76.CD8	SLP76	PKM	PKM	V9HWB8;P14618;H3BTN5;A0A024R5Z9;P14618-2;A0A024R609;B4DRT3;P14618-3;H3BQ34;B4DNK4;H3BT25;H3BUW1;H3BTJ2	0.000841253	1.90548	0.263805	15256113	0	0	not_regulated	FALSE	0.824533	0.535448	0.810896	0.263805	0.42145	1.11701	1.90548	1.15092	1.84247	0.608481	0.000841253	0.00076561	0.00044511	0.000617053	0.000162479
SLP76.CD8	SLP76	PSME1	PSME1	A0A384NQ35;Q6FHU3;A0A0K0K1L8;Q06323;Q06323-3;Q06323-2;H0YKK6;Q86SZ9	0.000840363	1.00599	0.373755	7395595	0	0	repressed	FALSE	0.373755	0.595049	0.350794	0.349875	0.0450898	1.00599	0.812007	0.73209	0.635959	0.524879	0.000840363	0.000361883	0.000314044	0.000236241	0.000155459
SLP76.CD8	SLP76	S100A6	S100A6	R4GN98;P06703	0.000828537	1.17927	0.541804	8324114	0	0	not_regulated	FALSE	0.30407	0.288975	0.541804	0.515429	0.433398	0.689315	0.647195	1.17927	0.708301	0.928204	0.000828537	0.000415014	0.000727875	0.000378585	0.000395565
SLP76.CD8	SLP76	TPM1	TPM1	H7BYY1;Q1ZYL5;F5H7S3;B7Z722;B7Z596;Q15657;D9YZV7;H0YKJ4;H0YK48;A0A494BZZ2;D9YZV5;P09493-2;P09493-5;P09493-8;P09493-3;H0YKX5;Q8TCG4;A0A024R5W6;A0A0K0K1I0;Q6ZN40;P09493-9;P09493-7;P09493-4;P09493-10;Q59GR8	0.000826791	1.09883	0.484162	831844	0	0	repressed	FALSE	0.484162	0.180641	0.598645	0.788526	0.411007	1.09883	0.497766	0.853244	1.08315	0.923675	0.000826791	0.000199813	0.000329677	0.000362414	0.000246413
SLP76.CD8	SLP76	HLA-C	HLA-C|HLA-Cw|HLA-CW	A0A0U3CJ72;A0A2X0RWU1;Q706I6;Q19K85;Q0ZAW7;Q0P6N1;D7NPC6;D7NP00;D6MLG2;A0A1S5QR95;A0A1C8DW38;A0A0G2R1P8;Q2LDD7;A0A3S6RI80;A0A0A7C5Y5;F8SY69;E5G0X2;A0A1S5QR70;G9HW50;B1B6Q2;A0A447EB29;A0A173DR01;A0A2R3U9Y9;C1KGA3;A0A173AD16;A0A0A7UX10;M4N6M1;I6TN15;D1MDP2;B3W6H2;A0A2H4FZF3;E2D5S3;D6C6C0	0.000800939	1.17562	0.266841	22256	0	0	repressed	FALSE	0.266841	0.616685	0.504167	0.43604	0.19593	1.17562	0.973768	0.942815	1.01455	0.726517	0.000800939	0.000353933	0.000329845	0.000307367	0.000175492
SLP76.CD8	SLP76	MDH2	MDH2	Q75MT9;Q6FHZ0;A0A024R4K3;P40926;Q0QF37;G3XAL0;B3KTM1;P40926-2	0.000791307	3.12001	0.319364	4647860	0	0	not_regulated	FALSE	0.207917	0.319364	0.755722	0.484357	0.894969	0.62544	3.12001	1.04499	1.69485	0.997994	0.000297332	0.000791307	0.000255104	0.000358293	0.000168215
SLP76.CD8	SLP76	FLOT2	FLOT2	Q6FG43;J3QLD9;A0A024QZ62;E7EMK3;Q14254;Q9BTI6	0.000785081	1.11829	0.365742	181122	0	0	not_regulated	FALSE	0.70363	0.487669	0.365742	0.532768	0.335888	1.06758	0.564165	1.11829	0.737106	0.540595	0.000785081	0.000221336	0.000422297	0.000241043	0.00014095
SLP76.CD8	SLP76	CANX	CANX	P27824;P27824-2;P27824-3	0.000783289	1.50143	0.259258	1445445	0	0	not_regulated	FALSE	0.671945	0.672638	0.259258	0.540271	0.83767	1.02857	1.32966	1.29424	1.50143	1.02666	0.000783289	0.000540211	0.000506119	0.000508447	0.0002772
SLP76.CD8	SLP76	BAG2	BAG2	B3KN59;B3KM36;O95816;O95816-2	0.000769762	1.1943	0.363363	186127	0	0	repressed	FALSE	0.572935	0.0603134	0.363363	0.397704	0.106676	0.815411	0.457578	1.1943	0.70063	0.501509	0.000769762	0.000230451	0.000578954	0.000294117	0.000167857
SLP76.CD8	SLP76	CKAP4	CKAP4	B3KVX6;Q8TB01;Q6NWZ1;A0A024RBH2;Q07065	0.000756358	1.20025	0.335715	NA	0	0	repressed	FALSE	0.335715	0.401942	0.533639	0.35647	0.586691	1.20025	1.00639	0.887933	1.12039	0.978701	0.000756358	0.000338342	0.000287335	0.000313964	0.000218669
SLP76.CD8	SLP76	LCN1	LCN1|LCN1P1	A0A024R8D7;P31025;Q5VSP4	0.000738424	1.89908	0.268986	NA	0	0	repressed	FALSE	0.546155	0.0118738	0.372362	0.268986	0.585397	0.911749	0.409761	0.811684	1.89908	1.04051	0.000738424	0.00017705	0.000337574	0.000683951	0.000298783
SLP76.CD8	SLP76	CTSA	CTSA	B4E324;X6R5C5;Q59EV6;X6R8A1;P10619-2;P10619	0.000732179	1.14693	0.34873	73465	0	0	not_regulated	FALSE	0.583428	0.407496	0.627386	0.34873	0.354536	1.0613	1.06419	1.14693	1.01819	1.07665	0.000732179	0.000391681	0.000406318	0.000312363	0.000263351
SLP76.CD8	SLP76	RPL3	RPL3	Q49AJ9;B5MCW2;Q9BT63;Q9NY85;G5E9G0;B3KS36;Q8TBW1;P39023	0.000727838	1.12536	0.506535	2481851	0	0	not_regulated	FALSE	0.376867	0.302661	0.457587	0.491289	0.506535	0.871951	0.657919	0.789366	0.922598	1.12536	0.000727838	0.000292987	0.000338355	0.000342458	0.000333054
SLP76.CD8	SLP76	IGKC	IGKC	Q0KKI6;Q8TCD0;V9HW34;Q6PJF2;Q7Z3Y4;Q6PIL8;Q6P5S8;Q6GMX0;P01834;A0A4P8J4D6;A0A4P8J2G1;Q5EFE6;P0DOX7	0.000726638	1.11657	0.511771	537188	0	0	not_regulated	FALSE	0.486349	0.510744	0.484708	0.230047	0.511771	0.616076	0.897509	0.676227	0.583608	1.11657	0.000726638	0.00056475	0.00040957	0.000306096	0.000466929
SLP76.CD8	SLP76	CRABP2	CRABP2|CRABP1	Q5SYZ4;P29373;B5MCB5;F1T0F7;P29762	0.000723082	2.10468	0.253751	NA	0	0	not_regulated	FALSE	0.487432	0.182116	0.345902	0.376966	0.253751	0.909919	0.589836	0.979301	2.10468	1.91807	0.000702994	0.000243116	0.000388523	0.000723082	0.000525404
SLP76.CD8	SLP76	APOH	APOH	B4DPN0;D9IWP9;A0A384NKM6;P02749	0.000702115	1.07818	0.310901	38100	0	0	not_regulated	FALSE	0.278937	0.310901	0.358529	0.424566	0.35892	0.682875	1.07818	0.90619	1.07242	0.818209	0.000702115	0.000591416	0.000478451	0.000490324	0.000298272
SLP76.CD8	SLP76	TMED10	TMED10	A0A024R6I3;Q53GF9;P49755;B4DZH3	0.000700889	1.33832	0.424908	847640	0	0	repressed	FALSE	0.424908	0.881263	0.535869	0.57146	0.870892	1.22161	1.03742	1.33832	0.97397	1.02506	0.000700889	0.000317547	0.000394302	0.000248494	0.00020852
SLP76.CD8	SLP76	HLA-C	HLA-C|HLA-Cw|HLA-C*04|NA|HLA-CW|HLC-C|HLA|HLA-B	A0A4P2STQ5;V9Q5Q1;V5LE67;S5S0F8;S5DN45;S5DHN5;R9RH52;Q5R1M2;M5EF61;G9MD22;G9G816;E3Q0Y1;E3Q0Y0;E1XUP5;D8MIV9;D7GMU9;C7EW72;A0A481SW80;A0A3Q9WY52;A0A2Z5XAF7;A0A1C3L6D2;A0A0Y0UX29;A0A0G3EK94;A0A0G3EHL4;O78164;S5DLC4;D7GM41;I1XV05;A6H582;Q8HWE9;Q707T8;Q707T7;D0F1S2;A0A0P1GLR6;V5NSV6;V5NQW9;V5NQC6;F6IQG3;F6IQG2;F6IQF8;F6IQF5;F6IQF3;A0A4Y5T945;A0A2U9AEN5;F6IQF4;A0A2K4X4C8;A0A120N646;A0A120N610;W0USZ9;…	0.000689271	1.64581	0.422885	341724	0	0	repressed	FALSE	0.0308196	0.424347	0.374428	0.129156	0.422885	0.536571	1.64581	0.508939	0.764882	1.27557	0.000421214	0.000689271	0.00020516	0.000267007	0.000355026
SLP76.CD8	SLP76	GSTP1	GSTP1	A8MX94;V9HWE9;P09211;A0A087X2E9	0.00068902	1.27525	0.302825	5543784	0	0	not_regulated	FALSE	0.47932	0.302825	0.438155	0.481695	0.244972	1.12688	1.27525	0.819195	0.86624	0.770246	0.00068902	0.00041599	0.000257213	0.000235529	0.00016698
SLP76.CD8	SLP76	IQGAP1	IQGAP1	A4QPB0;A0A024RC65;P46940;A0A0J9YXZ5;Q6P1N4;H0YLE8;B4E2M0	0.000688474	1.04465	0.872035	1779406	0	0	not_regulated	FALSE	0.420028	0.872035	0.154921	0.140385	0.372594	0.560635	1.04465	0.343168	0.313755	0.711685	0.000688474	0.000684403	0.000216404	0.000171336	0.000309867
SLP76.CD8	SLP76	CPA4	CPA4	B7Z577;B7Z5J4;A4D1M3;Q9UI42-2;Q9UI42	0.000683427	1.07241	0.67766	NA	0	0	repressed	FALSE	0.397379	0.052617	0.67766	0.537206	0.0234461	0.819462	0.444765	1.07241	0.755398	0.691215	0.000683427	0.000197892	0.000459276	0.00028015	0.000204389
SLP76.CD8	SLP76	LASP1	LASP1	C9J9W2;A0A024R1S8;Q14847;Q14847-2;B4DIC4;B4DJI4;A8K1D2	0.000677661	1.74352	0.325039	3632970	0	0	not_regulated	FALSE	0.359955	0.528863	0.378725	0.325039	0.545944	0.949285	1.66775	1.1802	1.74352	1.05388	0.000677661	0.000635157	0.000432638	0.000553469	0.00026674
SLP76.CD8	SLP76	SSR1	SSR1	C9J3L8;C9J5W0;B2R6N9;A0A3B3IRT8;E9PAL7;C9IZQ1;P43307;P43307-2	0.000676895	1.32733	0.257286	349806	0	0	not_regulated	FALSE	0.119971	0.416847	0.338605	0.257286	0.518949	0.756171	0.916788	1.0694	1.32733	0.933129	0.000676895	0.000437828	0.000491576	0.000528364	0.000296158
SLP76.CD8	SLP76	NCK2	NCK2	E7EPF5;A0A0S2Z4M6;O43639;Q53TG4	0.00066076	3.59128	0.262366	6693	0	0	not_regulated	FALSE	0.290663	0.262366	0.41561	0.351168	0.256297	0.806928	3.59128	1.79441	0.927693	0.968775	0.000278289	0.00066076	0.000317786	0.000142271	0.000118458
SLP76.CD8	SLP76	EMD	EMD	Q5HY57;P50402	0.0006286	1.1593	0.40209	344902	0	0	repressed	FALSE	0.515338	0.726161	0.507013	0.241122	0.40209	1.08779	1.01596	0.808839	0.71028	1.1593	0.0006286	0.000313212	0.000240017	0.000182519	0.000237522
SLP76.CD8	SLP76	GDI2	GDI2	Q5SX91;Q5SX87;Q6IAT1;B4DLV7;P50395-2;P50395	0.000613188	1.44268	0.382571	3183278	0	0	repressed	FALSE	0.494217	0.664245	0.382571	0.670653	0.33634	1.34828	1.30718	1.44268	1.10548	0.933332	0.000613188	0.000317162	0.000336925	0.00022357	0.000150497
SLP76.CD8	SLP76	LMAN2	LMAN2	B4DWN1;A8K7T4;A0A384NPY7;Q12907;D6RIU4;D6RBV2	0.000603901	1.45614	0.22081	951694	0	0	not_regulated	FALSE	0.22081	0.368314	0.230344	0.220877	0.515439	1.12155	1.27888	1.45614	1.21405	1.25046	0.000603901	0.000367374	0.000402626	0.000290692	0.000238725
SLP76.CD8	SLP76	DIABLO	DIABLO	K7X1S0;A0A024RBT2;Q502X2;A0A0S2Z5P6;Q53HB7;A0A0S2Z5U7;Q9NR28-2;Q9NR28-3;Q9NR28	0.000599989	1.54104	0.356804	246162	0	0	not_regulated	FALSE	0.515974	0.398308	0.398168	0.356804	0.367825	1.13508	1.0691	1.15819	1.54104	1.2011	0.000599989	0.000301487	0.000314375	0.000362229	0.0002251
SLP76.CD8	SLP76	RACK1	RACK1	E9KL35;P63244;J3KPE3;H0YAF8;D6RHH4;D6RFX4;B4DVD2;D6R9Z1;D6RAC2;H0Y8W2;D6R9L0;H0YAM7	0.000571966	1.49612	0.583476	4023559	0	0	not_regulated	FALSE	0.697999	0.760255	0.585143	0.583476	0.845949	1.23993	1.49612	1.03194	1.30427	1.06048	0.000571966	0.000368192	0.000244444	0.000267544	0.000173444
SLP76.CD8	SLP76	RPL26	RPL26|RPL26L1	J3QRI7;J3QQQ9;J3QQV1;J3QRC4;Q6IBH6;A0A024RBF6;P61254;J3KSS0;E5RIT6;Q9UNX3	0.000556807	1.34659	0.244653	2880964	0	0	not_regulated	FALSE	0.340686	0.68888	0.244653	0.123685	0.128282	0.452469	0.878684	1.34659	0.590954	0.665586	0.000364341	0.000377472	0.000556807	0.000211604	0.000190022
SLP76.CD8	SLP76	RAB5C	RAB5C|RAB5B|RAB5A	A0A024R1U4;P51148;P51148-2;K7EIP6;F8WCY6;F8WD79;F8VPW9;F8VSF8;F8VWZ7;F8VWU4;F8VVZ0;F8VUA5;F8VVK3;K7ERI8;A0A0A1HAN9;A0A024RB09;A0A024R2K1;K7ERQ8;P61020-2;P20339-2;P61020;P20339	0.000540063	1.15924	0.272987	905311	0	0	repressed	FALSE	0.437559	0.379605	0.272987	0.348117	0.661996	0.848432	1.15924	1.12898	0.953681	0.944565	0.000540063	0.000393673	0.000369034	0.000269949	0.000213177
SLP76.CD8	SLP76	CLU	CLU	A0A384NKS6;P10909-4;P10909-6;P10909;P10909-5;P10909-2;H0YC35;P10909-3;H0YAS8;B4DW11	0.000532169	1.14753	0.395442	85123	0	0	not_regulated	FALSE	0.282397	0.435389	0.395442	0.38014	0.441271	0.444221	0.526104	1.14753	0.762298	0.556074	0.000401173	0.000253476	0.000532169	0.000306132	0.000178051
SLP76.CD8	SLP76	DDX6	DDX6	B2R858;P26196	0.000520883	1.43282	0.21573	433367	0	0	repressed	FALSE	0.687187	0.21573	0.349822	0.200715	0.512595	1.17714	1.33086	1.43282	0.468076	1.30709	0.000520883	0.000314179	0.000325577	9.21043e-05	0.000205068
SLP76.CD8	SLP76	RPS18	RPS18	P62269;A0A0G2JQH2;Q5GGW2;J3JS69	0.000509488	1.51749	0.366289	3653596	0	0	repressed	FALSE	0.435539	0.366289	0.423611	0.486033	0.0846521	1.33317	1.13938	0.954734	1.51749	0.799698	0.000509488	0.0002323	0.000187362	0.000257884	0.000108356
SLP76.CD8	SLP76	TYMP	TYMP	A0A494C0L6;C9JGI3;E5KRG5;B2RBL3;P19971;P19971-2;A0A494C1N7	0.000506294	1.17408	0.254912	133567	0	0	repressed	FALSE	0.427367	0.320178	0.320052	0.275181	0.254912	1.0477	0.894896	1.16485	0.843569	1.17408	0.000506294	0.000230712	0.000289059	0.000181275	0.000201161
SLP76.CD8	SLP76	POTEF	POTEF	A5A3E0	0.000495891	1.20014	0.498735	11659	0	0	repressed	FALSE	0.498735	0.26773	0.50013	0.409084	0.459269	1.20014	0.586953	1.09054	0.974469	0.724729	0.000495891	0.000129387	0.000231391	0.000179049	0.000106172
SLP76.CD8	SLP76	RUVBL2	RUVBL2	M0R0Y3;B3KNL2;Q9Y230-2;Q9Y230;M0QXI6;B4DW30;X6R2L4	0.000495443	1.07723	0.253284	433875	0	0	repressed	FALSE	0.584633	0.525015	0.253284	0.679732	0.340874	0.864358	0.821214	1.07723	1.01339	0.646824	0.000495443	0.000251125	0.000317074	0.000258301	0.000131452
SLP76.CD8	SLP76	RELA	RELA	Q2TAM5;E9PKH5;B4E082;A0A087X0W8;Q04206-2;Q04206-3;Q04206-4;Q04206;E9PMD5;E9PI38;E9PQS6;Q96F54;E9PKV4;Q96CP1;A0A087WVP0	0.000480843	1.32844	0.416968	439369	0	0	not_regulated	FALSE	0.416968	0.477575	0.401159	0.480785	0.241945	1.32844	1.04828	0.735193	0.802502	0.909128	0.000480843	0.00020243	0.000136652	0.000129169	0.000116672
SLP76.CD8	SLP76	SAMHD1	SAMHD1	Q9Y3Z3-3;Q9Y3Z3-4;Q9Y3Z3;A0A2R8YDI8;A0A2R8Y586;A0A2R8Y6J9;A0A2R8YF51;A0A2R8Y5D2;Q59H15;A0A2R8YD90;A0A2R8YCS7	0.000476138	1.15168	0.45471	2400804	0	0	repressed	FALSE	0.702655	0.410681	0.45471	0.424624	0.455585	0.995834	0.816394	1.08777	0.826527	1.15168	0.000476138	0.000208247	0.000267076	0.000175734	0.000195235
SLP76.CD8	SLP76	ANP32B	ANP32B|ANP32D|ANP32C|ANP32A	Q53F35;Q92688-2;Q92688;Q3KPI8;H0YN26;Q6PKH8;Q08AJ6;A0A384P5U2;O95626;O43423;P39687	0.00046725	2.48963	0.253423	1040162	0	0	repressed	FALSE	0.406206	0.253423	0.494226	0.383367	0.23971	1.1205	2.48963	0.827168	1.04521	0.916456	0.000394179	0.00046725	0.000149426	0.000163506	0.000114307
SLP76.CD8	SLP76	TF	TF	B4E1B2;Q53H26;Q06AH7;P02787;B4DI57;B4DHZ6;A0A0K0K1H8	0.000461702	1.23867	0.442168	6923	0	0	repressed	FALSE	0.442168	0.804417	0.549245	0.295338	0.464176	1.23867	0.97093	1.06579	0.728972	1.19175	0.000461702	0.000193077	0.000204	0.000120829	0.000157498
SLP76.CD8	SLP76	AK2	AK2	B4DLK2;G3V213;F8VZG5;F8W1A4;A0A140VK93;P54819-3;P54819-5;P54819-2;P54819;F8VY04;P54819-4;P54819-6	0.000457644	2.20782	0.26584	1942963	0	0	repressed	FALSE	0.26584	0.326383	0.336141	0.498975	0.233323	1.33974	2.20782	0.891881	1.25584	0.982937	0.000457644	0.000402349	0.000156446	0.000190762	0.000119045
SLP76.CD8	SLP76	KPRP	KPRP	Q5T749	0.000456359	1.14545	0.460294	2611	0	0	not_regulated	FALSE	0.530303	0.0687244	0.432011	0.774429	0.460294	0.543534	0.626815	0.892285	1.14545	1.13292	0.000456359	0.000280772	0.000384711	0.00042767	0.000337257
SLP76.CD8	SLP76	CTSC	CTSC	B4DJQ8;P53634;H0YCY8	0.000454039	1.10127	0.233837	1463296	0	0	not_regulated	FALSE	0.353965	0.70979	0.523489	0.259838	0.233837	0.762162	1.01899	1.01598	1.10127	1.00997	0.000454039	0.000323855	0.000310802	0.000291737	0.000213321
SLP76.CD8	SLP76	RB1CC1	RB1CC1	Q8TDY2-2;Q8TDY2	0.000447638	1.25663	0.203404	NA	0	0	repressed	FALSE	0.424092	0.220615	0.408058	0.203404	0.272439	1.0104	1.22388	1.23738	1.25663	0.366615	0.000447638	0.000289271	0.000281507	0.000247568	5.75871e-05
SLP76.CD8	SLP76	PPP1R18	PPP1R18	A0A1U9X8D3;A0A1U9X8D1;A0A1U9X8C7;A0A1U9X8C1;A0A0G2JHC2;A0A024RCJ8;Q6NYC8-2;Q6NYC8;Q6NYC8-3	0.000443385	1.00195	0.606913	285308	0	0	repressed	FALSE	0.464724	0.0111333	0.346061	0.606913	0.214493	0.839573	0.168369	0.746408	1.00195	0.714184	0.000443385	4.74372e-05	0.000202419	0.0002353	0.000133725
SLP76.CD8	SLP76	TPP1	TPP1	B4DSE2;A0A2R8YGD1;B4E0C7;Q53HP2;D3DQU2;O14773-2;O14773;A0A2R8Y7U1;A0A2R8YD45;B2R608;B4DIV8;B4DE89	0.000437398	2.11814	0.231138	1072928	0	0	not_regulated	FALSE	0.748508	0.531467	0.231138	0.50567	0.447701	1.01356	1.78477	2.11814	0.929262	1.06774	0.000407589	0.000382901	0.000437398	0.000166173	0.000152236
SLP76.CD8	SLP76	CS	CS	A0A0C4DGI3;B3KTN4;B4DJV2;A0A024RB75;O75390;F8W642;F8VZK9;F8VX07;F8VRP1;F8VX68;H0YIC4;F8VWQ5;F8VRI6;F8VPF9;F8VPA1;F8VTT8;F8W1S4;F8W4S1;H0YH82;Q0QEL2;B7Z1E1	0.000426913	1.70951	0.253511	1334500	0	0	not_regulated	FALSE	0.474891	0.309197	0.410215	0.253511	0.56893	1.12095	1.70951	1.11725	1.18232	1.08919	0.000426913	0.000347342	0.000218501	0.000200235	0.000147074
SLP76.CD8	SLP76	PDIA6	PDIA6	A0A384NPU5;Q15084-3;Q15084;Q15084-4;Q15084-5;Q15084-2	0.000423805	1.10444	0.293599	1524055	0	0	repressed	FALSE	0.293599	0.334832	0.331112	0.622889	0.388983	1.01355	1.10444	0.828717	1.04068	1.05275	0.000423805	0.000246373	0.000177941	0.000193504	0.000156072
SLP76.CD8	SLP76	ECI1	ECI1	H3BS70;Q96DC0;A0A384NKJ3;P42126-2;P42126	0.00042019	1.0181	0.641456	108197	0	0	repressed	FALSE	0.571772	0.641456	0.623444	0.481388	0.382118	0.89244	1.0181	0.998887	0.94911	0.85597	0.00042019	0.000255736	0.00024151	0.000198717	0.000142891
SLP76.CD8	SLP76	DSC1	DSC1	Q9HB00;Q08554-2;Q08554	0.000412361	1.17404	0.755963	29213	0	0	not_regulated	FALSE	0.639803	0.755963	0.273866	0.856716	0.595084	0.829348	1.17404	0.547144	0.837268	0.602784	0.000412361	0.000311426	0.000139699	0.000185121	0.000106263
SLP76.CD8	SLP76	GLO1	GLO1	X5DNM4;V9HW62;Q04760-2;Q04760	0.000385913	2.58389	0.248248	234114	0	0	repressed	FALSE	0.37176	0.443124	0.248248	0.126732	0.224062	0.942887	2.58389	1.2027	0.842385	0.815501	0.000263962	0.000385913	0.000172898	0.000104868	8.09444e-05
SLP76.CD8	SLP76	ARHGAP45	ARHGAP45	A0A2X0U2E5;Q92619;B7Z910;K7ES98;K7EM85;Q92619-2;K7ES92;B4E3K8;F5H1R4;Q8IYN3	0.000383693	1.38401	0.227859	410430	0	0	not_regulated	FALSE	0.670156	0.371621	0.186415	0.227859	0.608508	0.83498	0.792681	0.710626	1.29828	1.38401	0.000383693	0.00019433	0.000167687	0.000265294	0.00022549
SLP76.CD8	SLP76	SHMT2	SHMT2	G3V5L0;B4DW25;B4E1G2;Q5HYG8;A0A024RB99;V9HW06;Q53ET4;P34897-3;P34897-2;P34897;G3V241;G3V3Y8;G3V4T0;G3V4X0;G3V2W0;G3V2E4;G3V540;G3V2Y4;G3V4W5;H0YIZ0;B4DJ63;B4DLV4;B4DP88;Q5BJF5;B4DJQ3;B4DWA7	0.000367043	1.32879	0.238736	1035579	0	0	repressed	FALSE	0.336845	0.238736	0.261573	0.477835	0.241543	1.16688	1.32879	1.24813	1.04843	0.871063	0.000367043	0.000222988	0.000201604	0.00014665	9.71449e-05
SLP76.CD8	SLP76	TALDO1	TALDO1	F2Z393;A0A140VK56;P37837	0.000363785	2.66038	0.407343	2783969	0	0	not_regulated	FALSE	0.349839	0.427653	0.532179	0.407343	0.506264	0.843806	2.66038	1.22219	1.42108	1.48461	0.000216277	0.000363785	0.000160865	0.000161972	0.000134916
SLP76.CD8	SLP76	P4HB	P4HB	B4DNL5;A0A024R8S5;P07237;B4DLN6;B4DUA5;H7BZ94;B4DJS0;I3L398;I3L312;H0Y3Z3	0.000343899	3.24607	0.200988	2899408	0	0	repressed	FALSE	0.531354	0.200988	0.437334	0.356073	0.379906	1.09794	3.24607	1.38971	1.76645	1.26994	0.000218031	0.000343899	0.000141715	0.000155988	8.94132e-05
SLP76.CD8	SLP76	EIF4A1	EIF4A1|EIF4A2	A8K7F6;P60842;J3KTB5;J3KT12;Q59F68;A8K088;P60842-2;J3QKZ9;J3QLN6;B4E047;J3KS25;J3QR64;B4DNH2;J3QL43;J3QS69;E7EQG2;Q14240;Q14240-2	0.000337987	1.03629	0.520137	3775324	0	0	repressed	FALSE	0.00906103	0.234149	0.520137	0.0894574	0.0295578	0.664666	0.616087	1.03629	0.536574	0.496768	0.000337987	0.000167137	0.000270599	0.000121333	8.95634e-05
SLP76.CD8	SLP76	NAGK	NAGK	A0A384N6G7;Q9UJ70;H7C1L7;C9JEV6;H7C3G9;Q9UJ70-2	0.000332216	1.96605	0.313956	210949	0	0	not_regulated	FALSE	0.34849	0.313956	0.433893	0.401797	0.352652	1.91026	1.96605	1.63301	1.10001	1.44132	0.000332216	0.000182414	0.000145838	8.50702e-05	8.88731e-05
SLP76.CD8	SLP76	CTSB	CTSB	B4DL49;A0A024R374;P07858;B4DMY4;B3KUJ8;A8K2H4;Q6LAF9	0.000331427	1.98762	0.219161	320776	0	0	repressed	FALSE	0.578872	0.561081	0.392346	0.219161	0.492045	0.917556	1.18258	0.832263	1.98762	0.910785	0.000331427	0.000227887	0.000154371	0.000319257	0.000116641
SLP76.CD8	SLP76	ENO2	ENO2	Q6FHV6;P09104-2;P09104;A8K3B0;F5H0C8	0.000328316	1.72782	0.401289	699265	0	0	repressed	FALSE	0.492748	0.526994	0.631407	0.400172	0.401289	1.11131	1.72782	1.02502	0.789074	1.02991	0.000328316	0.000272325	0.000155504	0.000103664	0.000107879
SLP76.CD8	SLP76	TCP1	TCP1	F5H282;E7EQR6;P17987	0.000319239	1.30505	0.205272	1788346	0	0	repressed	FALSE	0.360683	0.205272	0.266623	0.279736	0.431593	0.968061	1.30505	0.890571	1.04811	1.14569	0.000319239	0.000229601	0.000150811	0.000153699	0.000133956
SLP76.CD8	SLP76	AHCY	AHCY	Q1RMG2;A0A384MTQ3;P23526-2;P23526	0.000318783	1.53406	0.442292	539474	0	0	not_regulated	FALSE	0.546452	0.535149	0.442292	0.33172	0.606737	1.10923	1.53406	1.25094	0.967902	1.04479	0.000318783	0.000235207	0.000184612	0.000123696	0.000106459
SLP76.CD8	SLP76	VDAC3	VDAC3	Q9Y277;Q9Y277-2	0.000318702	1.27518	0.318643	1955983	0	0	not_regulated	FALSE	0.591023	0.404441	0.318643	0.414507	0.367275	0.778616	1.27518	1.20596	1.23149	1.03078	0.000318702	0.000278461	0.000253481	0.000224153	0.000149592
SLP76.CD8	SLP76	PSMC2	PSMC2	A0A140VK70;P35998;Q75L23;P35998-2	0.000315364	1.31519	0.491862	668825	0	0	not_regulated	FALSE	0.491862	0.835425	0.820677	0.857042	0.534985	1.26342	1.02509	1.04246	0.960211	1.31519	0.000315364	0.000136508	0.000133621	0.000106582	0.000116394
SLP76.CD8	SLP76	NCCRP1	NCCRP1	Q6ZVX7	0.000300376	1.19709	0.458063	NA	0	0	not_regulated	FALSE	0.00276022	0.244112	0.503456	0.458063	0.134795	0.431115	0.647317	0.892992	1.19709	0.638319	0.000243266	0.000194867	0.000258754	0.000300376	0.000127705
SLP76.CD8	SLP76	MYO1E	MYO1E	Q4KMR3;Q12965	0.000291648	1.98541	0.215735	48495	0	0	not_regulated	FALSE	0.12592	0.251099	0.753578	0.287428	0.215735	0.489758	1.9147	1.24555	1.54754	1.98541	0.000139832	0.000291648	0.000182616	0.000196481	0.000200981
SLP76.CD8	SLP76	LIMA1	LIMA1	F8VQE1;B4DN52;Q53GG0;Q9UHB6-2;Q9UHB6-5;Q9UHB6;Q9UHB6-4;F8VRN8;F8VS07;B3KTW2;Q9UHB6-3	0.000275568	1.49633	0.365804	29821	0	0	repressed	FALSE	0.365804	0.741657	0.517387	0.82953	0.734887	1.49633	0.893418	0.525466	0.849508	1.19782	0.000275568	8.77788e-05	4.96933e-05	6.95698e-05	7.82118e-05
SLP76.CD8	SLP76	PSMC6	PSMC6	V9HW24;A0A087X2I1;P62333;H0YJC0	0.000274472	1.7892	0.257704	652972	0	0	not_regulated	FALSE	0.352936	0.257704	0.348741	0.604723	0.261128	1.02546	1.7892	1.50862	0.85584	1.18732	0.000274472	0.000255489	0.000207353	0.000101865	0.000112675
SLP76.CD8	SLP76	CCT8	CCT8	Q7Z759;Q53HU0;P50990-3;P50990-2;P50990	0.000272475	1.3065	0.243274	1882124	0	0	repressed	FALSE	0.243274	0.8311	0.465585	0.470281	0.801019	1.3065	1.00561	0.897542	0.905621	1.13281	0.000272475	0.000111887	9.61224e-05	8.39879e-05	8.37639e-05
SLP76.CD8	SLP76	ECM1	ECM1	A0A140VJI7;Q16610-2;Q16610;Q16610-4	0.00027178	1.03043	0.286604	NA	0	0	not_regulated	FALSE	0.120612	0.24933	0.286604	0.284369	0.322998	0.571165	0.540284	1.03043	0.71101	0.900329	0.00027178	0.000137155	0.000251782	0.000150447	0.000151893
SLP76.CD8	SLP76	IVL	IVL	B4DU44;P07476;B4DWR5	0.000271147	1.82296	0.237369	NA	0	0	repressed	FALSE	0.237369	0.41877	0.520281	0.471074	0.358304	1.26417	1.32877	1.0629	1.82296	1.14557	0.000271147	0.000152049	0.000117069	0.000173871	8.71168e-05
SLP76.CD8	SLP76	ACAA2	ACAA2	A0A0B4J2A4;B3KNP8;B2RB23;P42765	0.000266288	1.97042	0.331702	4306427	0	0	repressed	FALSE	0.331702	0.550934	0.518257	0.38399	0.33206	1.51478	1.97042	1.29078	1.79202	1.17828	0.000266288	0.000184797	0.000116521	0.000140087	7.34399e-05
SLP76.CD8	SLP76	A2ML1	A2ML1	A8K2U0;H0YGG5;A8K2U0-2;Q6ZWK7	0.000261685	1.36845	0.350545	NA	0	0	repressed	FALSE	0.416839	0.0132515	0.350545	0.128647	0.338749	1.36845	0.51174	1.22476	0.471517	0.644238	0.000261685	5.22075e-05	0.000120269	4.00958e-05	4.36794e-05
SLP76.CD8	SLP76	RCN2	RCN2	Q14257;Q14257-2;H0YL43	0.000260043	1.67444	0.399312	77480	0	0	repressed	FALSE	0.553766	0.593417	0.399312	0.699977	0.632228	0.944747	1.67444	1.05397	1.4346	0.896072	0.000260043	0.000245885	0.000148974	0.000175595	8.74488e-05
SLP76.CD8	SLP76	POF1B	POF1B	Q8WVV4;Q8WVV4-1	0.000259272	1.27686	0.252369	NA	0	0	not_regulated	FALSE	0.307613	0.413348	0.252369	0.422596	0.271646	0.821709	0.625228	1.27686	1.12122	0.95853	0.000259272	0.000105247	0.000206886	0.000157319	0.000107232
SLP76.CD8	SLP76	C4A	C4A|C4B	A0A140TA29;A0A3B3ISA6;F5GXS0;A0A0G2JL54;A0A140TA49;A0A140TA32;A0A0G2JPR0;P0C0L4-2;P0C0L5;P0C0L4;A0A140TA44	0.000257494	1.02183	0.377261	30796	0	0	not_regulated	FALSE	0.405555	0.670234	0.377261	0.534379	0.37966	0.795477	0.949726	1.02183	1.00053	1.00742	0.000257494	0.000164011	0.000169852	0.00014402	0.000115619
SLP76.CD8	SLP76	PSMB5	PSMB5	P28074;A0A140VJS7;P28074-3;H0YJM8;P28074-2	0.000257272	1.27369	0.306472	NA	0	0	not_regulated	FALSE	0.618094	0.364697	0.401339	0.329546	0.306472	0.891468	1.13259	0.593879	0.986559	1.27369	0.000257272	0.000174378	8.80107e-05	0.000126608	0.000130326
SLP76.CD8	SLP76	TUBB2B	TUBB2B|TUBB2A	B2R6L0;A0A384MEE3;Q9BVA1;Q13885;A0A024QZU2;O43209;B7Z4N1;Q9UGA2	0.000257112	1.66238	0.232237	NA	0	0	repressed	FALSE	0.325577	0.311717	0.449131	0.57631	0.232237	1.66238	0.813898	0.745184	0.983274	1.09321	0.000257112	6.71578e-05	5.91845e-05	6.76269e-05	5.99485e-05
SLP76.CD8	SLP76	EEF2	EEF2	Q8TA90;A0A384N6H1;P13639;Q6W6M8;B4DRE8;B4DPU3;Q6PK56	0.000251621	1.39001	0.331738	5606277	0	0	repressed	FALSE	0.489281	0.331738	0.528563	0.372152	0.558983	1.14542	1.39001	0.843329	1.04222	1.04414	0.000251621	0.000162904	9.51328e-05	0.000101811	8.13244e-05
SLP76.CD8	SLP76	SLC9A3R1	SLC9A3R1	B2R6A3;O14745;J3QRP6;B3KSV9	0.000246114	2.21933	0.318751	2146213	0	0	not_regulated	FALSE	0.294239	0.336339	0.318751	0.697608	0.799451	0.793942	2.21933	1.17268	1.09864	0.954512	0.000165033	0.000246114	0.000125173	0.000101552	7.03466e-05
SLP76.CD8	SLP76	PRDX3	PRDX3	Q53HC2;A0A384MTR2;P30048-2;P30048	0.000235757	2.06832	0.205249	2083516	0	0	repressed	FALSE	0.381947	0.560712	0.441447	0.448616	0.205249	0.878529	2.06832	1.0516	0.953614	1.00634	0.000187702	0.000235757	0.000115375	9.06019e-05	7.62324e-05
SLP76.CD8	SLP76	SFN	SFN	P31947-2;P31947	0.000234519	1.05063	0.667026	NA	0	0	not_regulated	FALSE	0.222228	0.667026	0.609829	0.915379	0.335006	0.399417	1.05063	0.858848	1.02491	0.670366	0.000167117	0.000234519	0.000184528	0.000190692	9.94461e-05
SLP76.CD8	SLP76	GOT1	GOT1	A0A140VK69;P17174;B7Z1I2;Q2TU84;P17174-2	0.000225427	1.28424	0.238781	477293	0	0	not_regulated	FALSE	0.444274	0.83658	0.238781	0.499935	0.502317	0.865393	0.83271	1.04585	1.28424	0.869123	0.000225427	0.000115723	0.000139898	0.000148761	8.027e-05
SLP76.CD8	SLP76	PABPC1	PABPC1	A0A087WTT1;E7EQV3;B4DZW4;E7ERJ7;B4DQX0;B3KT93;A0A024R9C1;P11940-2;P11940;A0A024R9E2	0.000224682	1.01921	0.819979	878685	0	0	not_regulated	FALSE	0.500572	0.356557	0.349653	0.41995	0.819979	0.683589	0.869803	0.909444	0.767317	1.01921	0.000224682	0.00015252	0.000153497	0.00011215	0.000118773
SLP76.CD8	SLP76	PGD	PGD	K7EMN2;K7EM49;K7EPF6;B4E2U0;P52209-2;P52209;B4DL86	0.000223159	2.06145	0.257603	971406	0	0	not_regulated	FALSE	0.177126	0.308454	0.157571	0.289909	0.257603	0.624182	2.06145	0.720817	1.45749	1.24099	0.000126654	0.000223159	7.51075e-05	0.000131512	8.92799e-05
SLP76.CD8	SLP76	IDH2	IDH2	Q13584;Q53GL5;P48735-2;P48735;B4DSZ6	0.000216885	2.63813	0.239626	3539553	0	0	not_regulated	FALSE	0.581049	0.431641	0.36268	0.239626	0.645815	0.817466	2.63813	0.988405	2.47905	1.35666	0.000125971	0.000216885	7.82143e-05	0.000169878	7.41228e-05
SLP76.CD8	SLP76	GSS	GSS	A0A2R8Y430;V9HWJ1;P48637-2;P48637;A0A2R8Y2X9;A0A2R8Y6Y6;A0A2R8Y4V9;A0A2R8Y790;A0A2R8Y446;A0A0S2Z4J7;A0A2R8YF34	0.000207505	1.24719	0.266888	238481	0	0	repressed	FALSE	0.266888	0.530309	0.472703	0.177263	0.375723	1.05707	1.24719	1.13182	0.474316	0.958845	0.000207505	0.000130614	0.000114091	4.1404e-05	6.67347e-05
SLP76.CD8	SLP76	ZAP70	ZAP70	P43403;B4E0E2	0.000205694	1.0055	0.507352	737145	0	0	not_regulated	FALSE	0.360186	0.507352	0.172947	0.22664	0.125408	0.509033	1.0055	0.698699	0.719091	0.404601	0.000195188	0.000205694	0.000137578	0.000122615	5.50065e-05
SLP76.CD8	SLP76	CKMT1A	CKMT1A	P12532;C9JJX8;C9J995;C9J8F6;B4DKA2;C9JSQ1;B4DFE8;F8WCN3;P12532-2	0.000201882	1.18531	0.48902	NA	0	0	repressed	FALSE	0.48902	0.357245	0.271788	0.179481	0.17339	1.18531	0.820469	0.795369	0.981591	0.935555	0.000201882	7.45527e-05	6.95645e-05	7.43447e-05	5.6496e-05
SLP76.CD8	SLP76	ATP6V1A	ATP6V1A	P38606-2;P38606	0.000197413	1.10521	0.27891	394133	0	0	not_regulated	FALSE	0.371987	0.386722	0.27891	0.41305	0.412492	1.08023	0.998241	1.02576	1.10521	0.906496	0.000197413	9.73255e-05	9.62617e-05	8.9816e-05	5.87359e-05
SLP76.CD8	SLP76	TGM5	TGM5	A0A087WZC4;A0A087WVW4;Q0II16;O43548-2;O43548;B4DPS8;A0A024R9T4;A0A024R9P4;A0A087WVS3	0.000187721	1.17483	0.204961	NA	0	0	not_regulated	FALSE	0.204961	0.518108	0.588035	0.450535	0.407629	1.03523	0.999322	1.03127	0.872617	1.17483	0.000187721	9.66746e-05	9.60276e-05	7.03636e-05	7.55316e-05
SLP76.CD8	SLP76	TP53BP1	TP53BP1	C9JXV0;A8KA50;B7Z3E7;A6NNK5;Q12888;Q12888-3;Q12888-2	0.00018573	1.11184	0.245429	8002	0	0	not_regulated	FALSE	0.39057	0.166594	0.503617	0.245429	0.324578	0.478351	0.864892	0.905178	1.11184	0.754133	0.000179694	0.000173333	0.000174611	0.00018573	0.000100442
SLP76.CD8	SLP76	HPX	HPX	P02790;Q9BS19	0.000174165	1.41984	0.342357	13849	0	0	not_regulated	FALSE	0.30088	0.463238	0.192706	0.345461	0.342357	0.636704	0.780419	0.864966	0.707599	1.41984	0.000174165	0.00011389	0.0001215	8.60723e-05	0.000137703
SLP76.CD8	SLP76	MYO1C	MYO1C	D3DTH7;F5H6E2;B7Z3E5;O00159-2;O00159-3;O00159;B7Z9C0	0.000173905	1.09668	0.391089	NA	0	0	repressed	FALSE	0.311536	0.234767	0.347567	0.391089	0.257366	0.826543	0.838134	0.774051	1.09668	0.762151	0.000173905	9.4079e-05	8.36309e-05	0.000102607	5.68548e-05
SLP76.CD8	SLP76	ME1	ME1	A8K168;P48163-2;P48163;Q8WVX2;B4DX99	0.000168936	5.64904	0.289076	NA	0	0	repressed	FALSE	0.289076	0.339428	0.373178	0.342456	0.482232	1.26892	1.21874	5.04587	5.64904	1.16026	8.27315e-05	4.23916e-05	0.000168936	0.00016378	2.68207e-05
SLP76.CD8	SLP76	ALDOC	ALDOC	A0A024QZ64;B7Z3K9;P09972;A8MVZ9;B7Z3K7;B7Z1N6;B7Z1Y2;J3KSV6;J3QKP5;C9J8F3;B7Z1Z9	0.000159084	2.10046	0.266722	2582524	0	0	not_regulated	FALSE	0.504633	0.576207	0.421782	0.266722	0.631248	1.11593	2.10046	1.18835	1.73145	1.41459	0.000158422	0.000159084	8.66313e-05	0.000109305	7.12018e-05
SLP76.CD8	SLP76	GLUD1	GLUD1|GLUD2	B4E0N9;B4DMG8;B4DMF5;E9KL48;P00367;B3KT18;Q53GW3;A0A140VK14;P00367-3;P49448;Q14400;Q59FQ4;P00367-2	0.00015727	3.11276	0.202651	938782	0	0	repressed	FALSE	0.202651	0.438405	0.587541	0.348955	0.274313	1.10202	2.11213	1.1826	3.11276	0.963018	0.00012521	0.000128027	6.8998e-05	0.00015727	3.87939e-05
SLP76.CD8	SLP76	GLUL	GLUL	A8YXX4;P15104;Q2TU80;A0A2R8YDT1;Q9NSP3;A1L199	0.000137706	1.19192	0.215766	NA	0	0	not_regulated	FALSE	0.417572	0.215766	0.26411	0.246658	0.321059	0.62792	1.19192	0.868629	0.683058	1.11353	0.00013598	0.000137706	9.65958e-05	6.57782e-05	8.54977e-05
SLP76.CD8	SLP76	VCP	VCP	V9HW80;P55072;Q96IF9;Q9NTC4;Q0IIN5	0.000130637	1.65537	0.43263	1980787	0	0	not_regulated	FALSE	0.174206	0.43263	0.11639	0.494282	0.604924	0.710336	1.65537	0.703793	1.43185	0.806212	0.000105076	0.000130637	5.34608e-05	9.41865e-05	4.22833e-05
SLP76.CD8	SLP76	COPB2	COPB2	P35606-2;P35606;D6R997;B4E2C9	0.000129547	1.28883	0.227875	514842	0	0	repressed	FALSE	0.393443	0.459362	0.227875	0.393372	0.286634	1.28883	1.20229	1.14954	1.18885	1.26402	0.000129547	6.44728e-05	5.93348e-05	5.31387e-05	4.50471e-05
SLP76.CD8	SLP76	COL1A2	COL1A2	A0A087WTA8;A0A384MDU2;A0A0S2Z3H5;P08123	0.00012415	1.46044	0.233828	NA	0	0	not_regulated	FALSE	0.216499	0.156927	0.588724	0.233828	0.212274	0.503785	0.344373	0.931736	1.46044	0.755235	9.63062e-05	3.51214e-05	9.14648e-05	0.00012415	5.11885e-05
SLP76.CD8	SLP76	ALOX12B	ALOX12B	A0A3B3IRK2;O75342	0.000105436	1.2231	0.294323	NA	0	0	not_regulated	FALSE	0.0524875	0.355671	0.294323	0.399957	0.578284	0.421105	1.0021	1.2231	1.07453	1.1537	7.06917e-05	8.9748e-05	0.000105436	8.02139e-05	6.86674e-05
SLP76.CD8	SLP76	ACO2	ACO2	B4DZ08;Q71UF1;B2RBW5;A0A0K0K1H7;A2A274;Q99798	9.85552e-05	1.34495	0.224389	801016	0	0	repressed	FALSE	0.403758	0.224389	0.335567	0.282587	0.60307	1.17044	1.34495	1.21281	1.24073	0.975169	9.85552e-05	6.04185e-05	5.24413e-05	4.64579e-05	2.91132e-05
SLP76.CD8	SLP76	OXCT1	OXCT1	Q6IAV5;A0A024R040;P55809;E9PDW2;B7Z609;P55809-2	8.63178e-05	1.87505	0.419233	470499	0	0	repressed	FALSE	0.476207	0.643397	0.426867	0.419233	0.533017	1.03742	1.87505	1.32962	1.50338	0.919221	8.63178e-05	8.32322e-05	5.68098e-05	5.56242e-05	2.71172e-05
SLP76.CD8	SLP76	ANXA4	ANXA4	B4DE02;V9HW59;Q6LES2;P09525-2;P09525;Q6P452;B4DDZ4	7.89853e-05	2.25282	0.47554	1195919	0	0	repressed	FALSE	0.481243	0.47554	0.641492	0.509938	0.313923	1.38941	2.25282	0.958097	1.65913	0.989144	7.89853e-05	6.83246e-05	2.7969e-05	4.1942e-05	1.99369e-05
SLP76.CD8	SLP76	EZR	EZR	V9HW42;Q6NUR7;E7EQR4;B2R6J2;P15311;B7Z437;B7Z5V2;J7M2B1	7.70222e-05	1.82985	0.230786	1288412	0	0	repressed	FALSE	0.446102	0.549304	0.515356	0.230786	0.49434	0.842081	1.6912	0.84032	1.82985	0.888402	7.18853e-05	7.70222e-05	3.68368e-05	6.9463e-05	2.68891e-05
SLP76.CD8	SLP76	SBSN	SBSN	Q6UWP8	7.20854e-05	1.78377	0.354508	NA	0	0	repressed	FALSE	0.354508	0.714392	0.465405	0.42045	0.186283	1.07314	1.09446	1.78377	1.57021	0.646874	7.20854e-05	3.92214e-05	6.15291e-05	4.69031e-05	1.54061e-05
SLP76.CD8	SLP76	CLTC	CLTC	A0A087WVQ6;Q00610-2;Q00610	7.10489e-05	2.28085	0.231559	1305596	0	0	repressed	FALSE	0.236415	0.24802	0.302469	0.231559	0.630084	1.55931	2.28085	1.00257	1.0004	1.20647	7.10489e-05	5.54441e-05	2.3458e-05	2.02699e-05	1.94904e-05
SLP76.CD8	SLP76	MYH10	MYH10	P35580;P35580-5;P35580-2;P35580-3;P35580-4	6.72696e-05	1.18945	0.243635	NA	0	0	repressed	FALSE	0.490638	0.331356	0.363235	0.382287	0.243635	1.1167	1.07767	1.12676	1.18945	1.03942	6.72696e-05	3.46339e-05	3.4855e-05	3.18626e-05	2.22e-05
SLP76.CD8	SLP76	SPTAN1	SPTAN1	A0A384P5S9;A0A024R889;A0A0D9SF54;A0A0D9SGF6;Q13813-3;Q13813;Q13813-2;B4DTV8;B4DGT1;Q9UG16	6.55439e-05	1.38694	0.372885	303529	0	0	repressed	FALSE	0.663007	0.372885	0.569761	0.609016	0.169685	1.38694	1.34654	0.938574	0.811363	0.63327	6.55439e-05	3.3949e-05	2.27769e-05	1.70507e-05	1.06107e-05
SLP76.CD8	SLP76	AHNAK	AHNAK	Q09666;Q8N274	6.51653e-05	1.5518	0.295652	1135334	0	0	not_regulated	FALSE	0.520089	0.826581	0.295652	0.439723	0.538012	1.5518	1.09333	1.3442	1.20173	1.23034	6.51653e-05	2.44942e-05	2.89864e-05	2.24409e-05	1.83184e-05
SLP76.CD8	SLP76	PREP	PREP	A0A499FJL1;Q9UM02;B2RAH7;P48147	6.34974e-05	1.28788	0.24382	256852	0	0	not_regulated	FALSE	0.122713	0.5166	0.352571	0.24382	0.397897	0.837364	1.28788	1.06785	1.17131	0.9601	6.34974e-05	5.21015e-05	4.15818e-05	3.94972e-05	2.5813e-05
SLP76.CD8	SLP76	ACTN1	ACTN1	A0A024R694;P12814-2;P12814;P12814-3;P12814-4;H9KV75;B7Z565;Q86TX4;B4DFY0	6.22427e-05	1.22427	0.318173	57769	0	0	repressed	FALSE	0.434643	0.493708	0.570876	0.377098	0.318173	1.14547	0.996554	1.03638	0.854768	1.22427	6.22427e-05	2.88893e-05	2.89182e-05	2.06539e-05	2.35863e-05
SLP76.CD8	SLP76	VCL	VCL	B4E3Q9;B3KXA2;A0A384NYN5;A0A024QZN4;V9HWK2;P18206-2;P18206	5.96081e-05	1.54482	0.294903	340407	0	0	not_regulated	FALSE	0.213163	0.537957	0.294903	0.345017	0.381435	0.971336	0.802141	1.54482	1.25713	1.18827	5.96081e-05	2.62616e-05	4.86816e-05	3.43057e-05	2.58542e-05
SLP76.CD8	SLP76	HSPA4	HSPA4	O14992;A0A087WTS8;A0A087WYC1;Q59GF8;V9HW33;B4DH02;P34932;B4E0H6;B4E354;B4DT47;B4DIZ3;B4DUS3	5.76777e-05	1.68352	0.25633	436321	0	0	not_regulated	FALSE	0.418008	0.482077	0.25633	0.33252	0.583841	0.83833	1.68352	1.15343	1.32663	1.05478	5.38357e-05	5.76777e-05	3.80361e-05	3.7884e-05	2.40159e-05
SLP76.CD8	SLP76	GSTO1	GSTO1	V9HWG9;B2R983;P78417-2;P78417;Q5TA01;Q5TA02;P78417-3	5.00412e-05	4.78079	0.247218	1266606	0	0	not_regulated	FALSE	0.677138	0.375582	0.427362	0.40313	0.247218	0.9131	4.78079	2.01017	2.60124	1.27447	1.79148e-05	5.00412e-05	2.02525e-05	2.26948e-05	8.86553e-06
SLP76.CD8	SLP76	MYH14	MYH14	Q7Z406;Q7Z406-6;Q7Z406-2;Q7Z406-5;Q7Z406-4	4.33283e-05	1.12683	0.325533	NA	0	0	repressed	FALSE	0.105286	0.226286	0.352429	0.325533	0.350625	0.922926	0.912277	1.00593	1.0083	1.12683	4.33283e-05	2.28489e-05	2.42508e-05	2.10498e-05	1.87562e-05
SLP76.CD8	SLP76	FLNB	FLNB	A0A024R321;O75369-6;O75369-3;O75369-2;O75369-9;O75369;O75369-8;Q68CT4;E7EN95;O75369-5;O75369-4;O75369-7	2.25773e-05	1.14934	0.305739	50548	0	0	repressed	FALSE	0.305739	0.199916	0.705767	0.20232	0.22155	1.14934	0.988129	0.9242	0.96732	0.857348	2.25773e-05	1.03555e-05	9.32268e-06	8.44978e-06	5.97119e-06
SLP76.CD8	SLP76	ACTG1	ACTG1	P63261;Q8WVW5;B4E3A4;B4DVQ0;Q6PJ43;B7ZAP6;B3KWQ3;I3L3I0;I3L1U9	11.4109	0.902677	NA	56099099	0	0	not_regulated	FALSE	0.445739	0.322425	0.0684753	0.46604	0.758876	0.616421	0.813116	0.503863	0.733335	0.902677	11.4109	8.03028	4.7897	6.03669	5.92458
SLP76.CD8	SLP76	H4C1	H4C1	Q0VAS5;B2R4R0;P62805	0.0210763	0.953156	NA	97598135	0	0	repressed	FALSE	0.577727	0.784973	0.6343	0.347369	0.464395	0.91803	0.953156	0.511649	0.746777	0.871665	0.0210763	0.0116744	0.00603201	0.00762398	0.00709527
SLP76.CD8	SLP76	PON1	PON1	P27169;B4DX19	0.017655	0.937909	NA	NA	0	0	repressed	FALSE	0.433516	0.347143	0.292023	0.451992	0.238891	0.89003	0.937909	0.154842	0.887093	0.806588	0.017655	0.0099256	0.00157725	0.00782498	0.00567276
SLP76.CD8	SLP76	MYL6	MYL6	F8W1R7;G3V1V0;P60660-2;P60660;G3V1Y7;J3KND3;G8JLA2;B7Z6Z4;F8VPF3;Q6IBG5;F8VZU9;F8W180	0.0172367	0.875796	NA	9996219	0	0	repressed	FALSE	0.0796482	0.439993	0.233176	0.588466	0.699148	0.307671	0.784066	0.285257	0.586702	0.875796	0.0126781	0.0172367	0.00603609	0.0107507	0.0127953
SLP76.CD8	SLP76	UBA52	UBA52|RPS27A|UBB|UBC	J3QS39;J3QTR3;F5H6Q2;Q3MIH3;F5GYU3;F5H2Z3;A0A248RGE3;F5H265;Q5UGI3;B4DV12;F5H388;Q5RKT7;B2RDW1;F5H747;F5GXK7;J3QKN0;Q5U5U6;Q5PY61;Q9UFQ0;Q96C32;Q96MH4;L8B4I8;L8B196;Q96H31;L8B4R0;A8K674;L8B4Z6;L8B4M0;L8B4J3;Q66K58;Q59EM9;P62987;P62979;P0CG47;P0CG48;M0R1V7;Q49A90;M0R1M6;M0R2S1;A0A2R8Y422;J3QSA3;F5GZ39;Q8WYN9	0.0150953	0.470991	NA	25002136	0	0	repressed	FALSE	0.177184	3.20029e-06	0.147729	0.000296428	6.98223e-05	0.271773	0.367094	0.178972	0.400011	0.470991	0.0150953	0.0108779	0.00510473	0.00988007	0.00927533
SLP76.CD8	SLP76	ACTN4	ACTN4	A0A0S2Z3G9;O43707;Q96BG6;O43707-2;F5GXS2;B4E337;O43707-3	0.0145221	0.846611	NA	4365311	0	0	not_regulated	FALSE	0.443555	0.215022	0.0442977	0.365841	0.766149	0.487283	0.744737	0.477704	0.523577	0.846611	0.0145221	0.0118409	0.00731069	0.00693874	0.00894566
SLP76.CD8	SLP76	MYL12A	MYL12A|MYL12B|MYL9	J3QRS3;P19105;O14950;Q53HL1;Q2F834;Q71U02;Q6IBG1;A0A384NY64;P24844	0.012749	0.568817	NA	7294776	0	0	not_regulated	FALSE	0.0258046	0.13104	0.000737077	0.2151	0.138851	0.284151	0.449137	0.228957	0.453906	0.568817	0.012749	0.0107508	0.00527512	0.00905618	0.00904858
SLP76.CD8	SLP76	ARPC3	ARPC3	B2R4D5;O15145;B4DM63;Q2LE71;C9JZD1	0.0117655	0.852802	NA	3467244	0	0	not_regulated	FALSE	0.215641	0.695142	0.0624247	0.428071	0.626792	0.238907	0.852802	0.415497	0.525568	0.691087	0.00617815	0.0117655	0.00551756	0.00604379	0.00633639
SLP76.CD8	SLP76	ARPC4	ARPC4	F8WCF6;P59998;F8WDD7;A0A0A6YYG9;P59998-3;P59998-2;Q9H7Z5;H7C0A3	0.0100653	0.740997	NA	3761486	0	0	not_regulated	FALSE	0.40124	0.730161	0.174357	0.684946	0.579194	0.450622	0.740997	0.41964	0.668918	0.671317	0.0100653	0.0088301	0.00481331	0.00664416	0.00531648
SLP76.CD8	SLP76	H2BC13	H2BC13|H2BC14|H2BC15|H2BC9|H2BC18|H2BC4|H2BC5|H2BS1|H2BC12|H2BC21|H2BC3|H2BC17|H2BC11|H2BU1|H2BC1	Q0D2M2;B2R4S9;A8K9J7;A0A024RCL8;A0A024RCJ9;A0A024QZZ7;I6L9F7;U3KQK0;B4DR52;Q99880;Q99879;Q99877;Q93079;Q5QNW6;P62807;P58876;P57053;O60814;Q5QNW6-2;A0A024RCJ2;Q16778;P33778;P23527;P06899;Q8N257;Q96A08	0.00852306	0.870859	NA	48990076	0	0	not_regulated	FALSE	0.000291116	0.532742	0.737751	0.59004	0.22534	0.469466	0.814734	0.870859	0.674917	0.402301	0.00852306	0.00789115	0.00811877	0.00544871	0.00258954
SLP76.CD8	SLP76	A1BG	A1BG	V9HWD8;P04217;M0R009	0.00629026	0.989137	NA	2176	0	0	repressed	FALSE	0.347462	0.181053	0.30427	1.70066e-05	0.00652931	0.989137	0.197375	0.668993	0.095324	0.375764	0.00629026	0.000669633	0.00218466	0.000269567	0.000847242
SLP76.CD8	SLP76	PTMA	PTMA	B8ZZQ6;V9HVW6;Q15202;Q8TBK9;Q86YS2;Q53S24;Q15204;P06454-2;P06454;Q15203;Q7KZ52;Q15200;B8ZZA1;B8ZZW7;H7C2N1	0.00416532	0.521126	NA	10106630	0	0	not_regulated	FALSE	0.0416898	0.210225	0.00638956	0.106631	0.170308	0.153118	0.403603	0.330219	0.118642	0.521126	0.00296202	0.00416532	0.0032803	0.00102059	0.00357424
SLP76.CD8	SLP76	PDHA2	PDHA2	P29803;Q9UNV7;Q99725;Q99724;Q6LCA3;P78557;Q5JPU3	0.00282378	0.898142	NA	NA	0	0	repressed	FALSE	0.561649	0.204068	0.128035	0.364413	0.283429	0.898142	0.207615	0.569433	0.617375	0.374029	0.00282378	0.000348239	0.000919347	0.000863149	0.000416937
SLP76.CD8	SLP76	PPIA	PPIA	F8WE65;C9J5S7;V9HWF5;B2RE56;A8K486;P62937;Q71V99;B4DM82	0.00269804	0.791118	NA	31081079	0	0	repressed	FALSE	0.313086	0.48439	0.0902509	0.0367915	0.18434	0.791118	0.67096	0.498711	0.647143	0.525561	0.00269804	0.00122078	0.000873388	0.000981429	0.000635494
SLP76.CD8	SLP76	RPS3A	RPS3A	D6RAS7;B7Z3M5;H0Y8L7;D6RB09;E9PFI5;D6RG13;D6RAT0;Q6NXR8;A8K4W0;P61247;D6RGE0;D6RED7;D6R9B6;H0Y9Y4	0.00252041	0.824988	NA	3682719	0	0	not_regulated	FALSE	0.433911	0.189507	0.44658	0.363929	0.665334	0.717836	0.817945	0.655741	0.703747	0.824988	0.00252041	0.00153216	0.00118231	0.00109879	0.00102701
SLP76.CD8	SLP76	RPL12	RPL12	Q59FI9;P30050;D3DS95;P30050-2	0.00239945	0.953062	NA	4225349	0	0	not_regulated	FALSE	0.401423	0.394168	0.0203839	0.647004	0.915747	0.741329	0.604526	0.682665	0.854613	0.953062	0.00239945	0.00104388	0.00113464	0.00123005	0.00109371
SLP76.CD8	SLP76	FABP5	FABP5	E7DVW5;Q01469	0.00200671	0.778601	NA	1026686	0	0	not_regulated	FALSE	0.243918	0.000786917	0.227869	0.627558	0.0179179	0.497153	0.183638	0.406478	0.778601	0.367045	0.00200671	0.00039545	0.000842525	0.00139753	0.000525283
SLP76.CD8	SLP76	NPM1	NPM1	Q9NX34;Q9BTI9;A0A140VJQ2;A0A0S2Z4G7;A4ZU86;A0A0S2Z491;P06748-3;P06748-2;P06748;A0A024R3V9;E5RI98	0.00194693	0.908452	NA	8561399	0	0	not_regulated	FALSE	0.288313	0.481332	0.225501	0.751729	0.00245486	0.387173	0.721744	0.659524	0.908452	0.664512	0.00186596	0.00185573	0.00163222	0.00194693	0.00113548
SLP76.CD8	SLP76	GSDMA	GSDMA	J3KRG2;Q96QA5	0.00180557	0.963038	NA	NA	0	0	repressed	FALSE	0.8431	0.311593	0.625617	0.0267496	0.647077	0.963038	0.682896	0.895537	0.530836	0.853822	0.00180557	0.000683061	0.000862196	0.000442572	0.000567569
SLP76.CD8	SLP76	S100A8	S100A8	P05109	0.00169424	0.759112	NA	33752	0	0	not_regulated	FALSE	1.18647e-05	0.282693	0.305857	0.681095	0.358419	0.244839	0.759112	0.624056	0.694158	0.679987	0.00102428	0.00169424	0.00134064	0.00129136	0.0010086
SLP76.CD8	SLP76	TAGLN2	TAGLN2	X6RJP6;A0A384MTL2;P37802;P37802-2	0.00149896	0.929891	NA	11864989	0	0	repressed	FALSE	0.828151	0.690353	0.426142	0.29657	0.425179	0.929891	0.781402	0.481787	0.611748	0.767974	0.00149896	0.000671995	0.000398808	0.000438512	0.000438919
SLP76.CD8	SLP76	PPP1R12A	PPP1R12A	B2RAH5;O14974-5;O14974-4;O14974;A0A024RBF1;O14974-3;O14974-2;F8VZN8	0.00148598	0.908378	NA	114184	0	0	not_regulated	FALSE	0.905819	0.168923	0.260256	0.484988	0.445168	0.908378	0.467261	0.481672	0.563944	0.610049	0.00148598	0.000407794	0.000404623	0.000410238	0.000353829
SLP76.CD8	SLP76	TMPO	TMPO	A0A024RBH7;G5E972;A0A024RBE7;P42167-2;P42167;Q59G12;P42167-3;P42166;H0YJH7	0.00146647	0.79722	NA	940043	0	0	repressed	FALSE	0.572637	0.312319	0.296652	0.154087	0.306267	0.79722	0.418218	0.588186	0.26569	0.394042	0.00146647	0.000410422	0.000555597	0.00021733	0.00025699
SLP76.CD8	SLP76	KCNIP3	KCNIP3	A0A0A0MRH3;A0A024RE22;Q9Y2W7-3;Q9Y2W7-2;Q9Y2W7	0.00134904	0.763584	NA	NA	0	0	not_regulated	FALSE	0.477527	0.0103556	0.425803	0.668968	0.701692	0.441816	0.236626	0.419517	0.668408	0.763584	0.00134904	0.00038546	0.000657786	0.000907565	0.00082665
SLP76.CD8	SLP76	SUB1	SUB1	Q6IBA2;Q59G24;P53999;D6RC37;Q6E433;D6R970;B7Z1Z0	0.00122684	0.898331	NA	2800047	0	0	not_regulated	FALSE	0.445107	0.352702	0.401405	0.672746	0.654284	0.6207	0.445954	0.861482	0.74551	0.898331	0.00122684	0.00047025	0.000874387	0.000655256	0.000629539
SLP76.CD8	SLP76	LGALS7	LGALS7	P47929	0.00113959	0.557431	NA	NA	0	0	not_regulated	FALSE	0.144248	0.0220598	0.0177658	0.412798	0.0858901	0.44105	0.238785	0.316242	0.557431	0.322006	0.00113959	0.000329155	0.000419597	0.000640477	0.000294988
SLP76.CD8	SLP76	XP32	XP32	Q5T750	0.000998612	0.800218	NA	NA	0	0	not_regulated	FALSE	0.336419	0.000505301	0.314505	0.562933	0.217935	0.715869	0.425973	0.676599	0.800218	0.677455	0.000998612	0.000317015	0.00048467	0.00049639	0.000335061
SLP76.CD8	SLP76	IGHG2	IGHG2	A0A286YEY4;Q6N093;Q6MZU6;P01859;Q68CN4	0.000954182	0.953116	NA	114734	0	0	repressed	FALSE	0.660385	0.378013	0.671913	0.241566	0.2916	0.902226	0.624551	0.870382	0.591391	0.953116	0.000954182	0.000352385	0.000472691	0.000278127	0.00035739
SLP76.CD8	SLP76	PPP1CB	PPP1CB	V9HW04;P62140;C9J9S3;C9JP48	0.000940292	0.769091	NA	151593	0	0	repressed	FALSE	0.34636	0.0196898	0.55257	0.419153	0.00574498	0.579011	0.583347	0.769091	0.745388	0.310809	0.000940292	0.000505401	0.000641364	0.000538282	0.000178958
SLP76.CD8	SLP76	SERPINB12	SERPINB12	Q96P63-2;Q96P63;Q3SYB5	0.0008881	0.788905	NA	4896	0	0	not_regulated	FALSE	0.0839555	0.130251	0.200603	0.616574	0.226789	0.530688	0.559003	0.325857	0.788905	0.489264	0.0008881	0.00049908	0.000280027	0.000587082	0.0002903
SLP76.CD8	SLP76	EIF6	EIF6	P56537;B7ZBH1;A0A0U1RQV5;P56537-2	0.000856889	0.794391	NA	883405	0	0	repressed	FALSE	0.213461	0.265333	0.342665	0.282924	0.197706	0.792976	0.692525	0.794391	0.703317	0.714968	0.000856889	0.00039924	0.000440809	0.000337962	0.000273925
SLP76.CD8	SLP76	BAX	BAX	Q07812-5;Q07812-7;Q07812-8;Q07812;Q07812-2	0.000813091	0.952037	NA	1782892	0	0	not_regulated	FALSE	0.433918	0.170264	0.29695	0.335736	0.250615	0.746352	0.51107	0.952037	0.886413	0.867542	0.000813091	0.000297037	0.0005326	0.000429421	0.000335094
SLP76.CD8	SLP76	GGCT	GGCT	A0A090N7V5;O75223;M0QZK8;B8ZZK2;H7BZK5;B3KMN7	0.000799581	0.725637	NA	208988	0	0	not_regulated	FALSE	0.450078	0.179671	0.30401	0.394774	0.529065	0.54257	0.691895	0.725637	0.594083	0.590946	0.000799581	0.000543977	0.000549133	0.000389319	0.00030877
SLP76.CD8	SLP76	HNRNPA1	HNRNPA1	F8W6I7;Q6IPF2;A0A024RB53;A0A024RAZ7;P09651-3;P09651-2;P09651;F8W646;B4DP35;B4E0B5;A0A024RC46;F8VTQ5	0.000743313	0.983921	NA	6242317	0	0	repressed	FALSE	0.0163519	0.805426	0.961444	0.318548	0.703843	0.767066	0.914048	0.983921	0.647753	0.877186	0.000743313	0.000472544	0.000489611	0.000279126	0.000301378
SLP76.CD8	SLP76	LGALS1	LGALS1	A0A384MR27;P09382	0.000723945	0.983462	NA	24423108	0	0	repressed	FALSE	0.394244	0.294401	0.536482	0.442721	0.59722	0.930937	0.772608	0.983462	0.941665	0.797862	0.000723945	0.000320537	0.00039273	0.000325637	0.000219985
SLP76.CD8	SLP76	APOA2	APOA2	V9GYE3;V9GYG9;V9GYM3;P02652;V9GYC1;V9GYS1	0.000660622	0.660601	NA	208973	0	0	not_regulated	FALSE	0.24476	0.36828	0.389518	0.504661	0.189968	0.46365	0.609156	0.562562	0.660601	0.569693	0.000660622	0.000463047	0.000411609	0.000418556	0.000287796
SLP76.CD8	SLP76	JUP	JUP	A0A0S2Z487;A0A024R1X8;P14923	0.000625785	0.634759	NA	27631	0	0	not_regulated	FALSE	0.124222	0.151505	0.352925	0.462944	0.0970539	0.540214	0.45916	0.468869	0.634759	0.547362	0.000625785	0.000283764	0.000278909	0.000326979	0.000224809
SLP76.CD8	SLP76	S100A11	S100A11	V9HWH9;B2R5H0;P31949	0.000621837	0.646957	NA	5152536	0	0	not_regulated	FALSE	0.260489	0.122881	0.199158	0.390343	0.236178	0.525465	0.529212	0.554355	0.646957	0.522969	0.000621837	0.000334115	0.000336878	0.000340456	0.000219427
SLP76.CD8	SLP76	CALML3	CALML3	P27482	0.00051797	0.959549	NA	NA	0	0	not_regulated	FALSE	0.0242327	0.223719	0.0636743	0.939118	0.800159	0.441853	0.5896	0.611477	0.959549	0.948026	0.00051797	0.000368739	0.000368094	0.000500203	0.000394029
SLP76.CD8	SLP76	RAB10	RAB10	Q53T70;P61026	0.000507576	0.9106	NA	2449825	0	0	not_regulated	FALSE	0.364735	0.0990798	0.265896	0.392379	0.11307	0.36703	0.589992	0.86323	0.9106	0.581894	0.000420267	0.000360415	0.000507576	0.000463664	0.000236237
SLP76.CD8	SLP76	PSMD8	PSMD8	B4E2Y4;K7EJR3;Q5U0B3;R4GMR5;V9HW09;P48556;K7ENY6;K7EJC1	0.000504554	0.960107	NA	450227	0	0	repressed	FALSE	0.590651	0.327916	0.426318	0.230229	0.464902	0.885175	0.700045	0.847118	0.583609	0.960107	0.000504554	0.000212882	0.000247955	0.000147929	0.000194034
SLP76.CD8	SLP76	RUVBL1	RUVBL1	E7ETR0;B3KRS7;B5BUB1;A0A384MTR5;Q9Y265-2;Q9Y265	0.000490298	0.897317	NA	576622	0	0	repressed	FALSE	0.351524	0.16224	0.46429	0.346389	0.174299	0.865074	0.564458	0.897317	0.819003	0.822176	0.000490298	0.000170676	0.000261159	0.000206417	0.000165216
SLP76.CD8	SLP76	FLNA	FLNA	P21333-2;P21333;Q60FE6;Q60FE5;A6NDY9;A0A087WWY3;Q8TES4	0.000452727	0.960021	NA	873986	0	0	repressed	FALSE	0.948119	0.374081	0.044498	0.664983	0.886729	0.960021	0.714376	0.245676	0.813364	0.944729	0.000452727	0.000179728	5.94936e-05	0.000170566	0.000157959
SLP76.CD8	SLP76	TGM3	TGM3	Q08188;A0A494C0J7	0.000360668	0.722333	NA	1847	0	0	not_regulated	FALSE	0.312001	0.00583316	0.178824	0.547477	0.00239473	0.490979	0.335664	0.539279	0.722333	0.384158	0.000360668	0.000131548	0.000203427	0.000235957	0.000100054
SLP76.CD8	SLP76	DSP	DSP	P15924;P15924-3;Q4LE79;P15924-2	0.000354794	0.76093	NA	15474	0	0	not_regulated	FALSE	0.166268	0.0230823	0.384601	0.651403	0.0113335	0.306786	0.360551	0.252437	0.76093	0.432932	0.000321674	0.000201688	0.00013592	0.000354794	0.000160946
SLP76.CD8	SLP76	DSG1	DSG1	Q02413	0.000328405	0.697715	NA	16676	0	0	not_regulated	FALSE	0.0202435	0.139465	0.319514	0.47183	0.562336	0.277781	0.443012	0.604713	0.503327	0.697715	0.000293772	0.000249952	0.000328405	0.000236707	0.000261618
SLP76.CD8	SLP76	TUBA1A	TUBA1A|TUBA3D|TUBA3C|TUBA3E	Q71U36-2;Q71U36;B4DQK4;Q9UQM3;Q1ZYQ1;P0DPH8;P0DPH7;P0DPH7-2;Q6PEY2	0.000327578	0.867017	NA	207797	0	0	not_regulated	FALSE	0.361856	0.836476	0.606714	0.387757	0.425424	0.449692	0.867017	0.671593	0.510694	0.766079	0.00031847	0.000327578	0.000244237	0.00016083	0.000192357
SLP76.CD8	SLP76	OGDH	OGDH	B4DZ95;B4E3E9;E9PFG7;B4DK55;B4DF00;E9PDF2;E9PCR7;Q02218-2;Q02218	0.000310956	0.963877	NA	310006	0	0	not_regulated	FALSE	0.280827	0.101694	0.148053	0.35976	0.478851	0.890948	0.579485	0.790968	0.803046	0.963877	0.000310956	0.0001079	0.000141761	0.000124635	0.000119275
SLP76.CD8	SLP76	CAT	CAT	A0A384P5Q0;P04040;B4DWK8	0.000310199	0.894398	NA	496113	0	0	not_regulated	FALSE	0.0511419	0.61514	0.405876	0.655511	0.250323	0.553964	0.755145	0.812138	0.894398	0.762232	0.000310199	0.000225591	0.000233529	0.000222711	0.00015133
SLP76.CD8	SLP76	SERPINA1	SERPINA1	E9KL23;A0A384MDQ7;P01009;A0A024R6I7;P01009-2;A0A0G2JRN3;Q13747;P01009-3	0.000302428	0.949558	NA	168627	0	0	repressed	FALSE	0.440038	0.645988	0.5765	0.667025	0.361811	0.748096	0.949558	0.741427	0.783892	0.682368	0.000302428	0.000204795	0.000153916	0.00014092	9.78056e-05
SLP76.CD8	SLP76	SERPINA3	SERPINA3	A0A024R6P0;B3KS79;P01011;G3V3A0	0.000276669	0.909558	NA	15307	0	0	not_regulated	FALSE	0.192364	0.312761	0.431231	0.484515	0.651104	0.724826	0.663587	0.755674	0.802353	0.909558	0.000276669	0.000135132	0.00014812	0.00013619	0.000123094
SLP76.CD8	SLP76	LMNA	LMNA	Q8N519;Q5I6Y5;Q3BDU5;W8QEH3;A0A384MQX1;P02545-2;P02545-6;P02545-3;P02545;W5X314	0.000236748	0.986209	NA	908331	0	0	repressed	FALSE	0.0786729	0.362178	0.963648	0.226756	0.00297481	0.612878	0.314948	0.986209	0.299646	0.452296	0.000236748	6.49063e-05	0.000195629	5.14723e-05	6.19465e-05
SLP76.CD8	SLP76	BLMH	BLMH	Q13867;K7ESE8;K7ES02;B4DXF3;J3KSD8	0.000230808	0.878181	NA	280256	0	0	repressed	FALSE	0.358665	0.509635	0.293105	0.336042	0.400017	0.878181	0.825977	0.640568	0.543523	0.710104	0.000230808	0.000115816	8.64536e-05	6.35238e-05	6.61712e-05
SLP76.CD8	SLP76	HP	HP	P00738;J3QLC9;A0A0C4DGL8;J3QR68;H0Y300;P00738-2;Q6NSB4;A0A087WU08;H3BS21;Q6PEJ8	0.000195457	0.368901	NA	86014	0	0	not_regulated	FALSE	0.0968469	0.0228277	0.0463044	0.192269	0.100274	0.232159	0.200463	0.283575	0.255215	0.368901	0.000195457	9.00394e-05	0.000122598	9.55483e-05	0.000110117
SLP76.CD8	SLP76	HSPB1	HSPB1	V9HW43;P04792;B4DL87	0.000195132	0.549723	NA	NA	0	0	not_regulated	FALSE	0.274945	0.0733249	0.0751723	0.166489	0.128037	0.434848	0.298716	0.542211	0.549723	0.341477	0.000195132	7.15128e-05	0.000124943	0.000109695	5.43291e-05
SLP76.CD8	SLP76	AGT	AGT	B4E1B3;Q86U78;Q53YY1;Q53GY3;B0ZBE2;Q59EP2;P01019;B2R5S1	0.000180975	0.821182	NA	NA	0	0	repressed	FALSE	0.375158	0.276292	0.382958	0.181869	0.471802	0.680436	0.511976	0.807959	0.562645	0.821182	0.000180975	7.26464e-05	0.00011035	6.65453e-05	7.74375e-05
SLP76.CD8	SLP76	NA	NA|IGHM	Q86TT1;A0A1B0GUU9;P0DOX6;P01871;P01871-2	0.000164535	0.75876	NA	52307	0	0	induced	FALSE	0.247375	0.236514	0.298711	0.263275	0.254545	0.630176	0.709254	0.600124	0.536495	0.75876	0.000164535	9.87944e-05	8.04617e-05	6.22894e-05	7.02396e-05
SLP76.CD8	SLP76	PKP1	PKP1	A0A024R952;Q13835-2;Q13835;Q14BN3	0.000159074	0.783476	NA	2482	0	0	not_regulated	FALSE	0.313752	1.03522e-05	0.0495123	0.422709	0.0297525	0.363027	0.203701	0.541184	0.783476	0.398374	0.000159074	4.76199e-05	0.000121774	0.000152664	6.18916e-05
SLP76.CD8	SLP76	COL1A1	COL1A1	Q6LAN8;H9C5C5;P02452;D3DTX7	0.000153031	0.980507	NA	NA	0	0	not_regulated	FALSE	0.279109	0.0600705	0.443057	0.630722	0.420964	0.318448	0.376896	0.946009	0.980507	0.80901	0.000100316	6.33416e-05	0.000153031	0.000137352	9.03583e-05
SLP76.CD8	SLP76	TGM1	TGM1	B0AZN7;A8K5N5;P22735;B0AZM8;B4DRV1;P22735-2	0.000140734	0.902395	NA	1655	0	0	not_regulated	FALSE	0.0356508	0.000507998	0.194237	0.689174	0.0287905	0.31032	0.292192	0.459151	0.902395	0.377963	0.000108833	5.46705e-05	8.26908e-05	0.000140734	4.6998e-05
SLP76.CD8	SLP76	CFB	CFB	A0A1U9X7I0;A0A1U9X7H8;A0A1U9X7H6;A0A1U9X7H5;A0A1U9X7H4;A0A1U9X7H2;B4E1Z4;P00751;A0A1U9X7H7;E7ETN3;A0A0G2JH38;P00751-2;H7C5H1	0.000106705	0.82526	NA	NA	0	0	repressed	FALSE	0.299405	0.437325	0.441152	0.382078	0.206007	0.673128	0.82526	0.724771	0.581592	0.373858	0.000106705	6.97932e-05	5.89985e-05	4.09976e-05	2.10124e-05
SLP76.CD8	SLP76	PLEC	PLEC	Q15149-7;Q15149-8;Q15149-9;Q15149-5;Q15149-4;Q15149-6;Q15149-3;Q15149-2;Q15149;H0YDN1	1.35645e-05	0.927953	NA	117639	0	0	not_regulated	FALSE	0.117528	0.238481	0.270473	0.318951	0.529383	0.415604	0.404914	0.760401	0.786113	0.927953	1.35645e-05	7.05054e-06	1.27444e-05	1.14094e-05	1.07382e-05
Vav.CD4	VAV1	VAV1	VAV1	P15498;F5H5P4;Q96D37;A0A2X0SZ57;A0A0A0MR07;B2R8B5;P15498-2	1	503.011	3.23725e-13	111631	1	5	not_regulated	FALSE	1.21409e-10	3.23725e-13	1.19643e-08	1.02574e-07	0.0135148	318.613	354.12	403.69	503.011	247.085	1	1	1	1	1
Vav.CD4	VAV1	GRAP2	GRAP2	Q6FI14;O75791;Q6FHA6;B7Z8M2;B7Z8F8;B7Z8E3;B7Z8J2	0.0505415	58.0417	1.00415e-09	1185372	1	3	induced	TRUE	0.355498	1.00415e-09	0.000122262	3.64207e-05	0.0170732	1.66505	58.0417	29.3482	9.71848	3.34787	0.00161147	0.0505415	0.0224177	0.00595771	0.00417812
Vav.CD4	VAV1	SLP76	LCP2	A0A0D9SGG1;Q13094;B4DT07;E7ESF6;B4DJI9	0.0174918	19.7894	5.09896e-12	893261	1	2	induced	TRUE	0.362043	5.09896e-12	0.00177133	0.002646	0.348182	0.535805	19.7894	12.6648	4.17838	1.62436	0.000526376	0.0174918	0.00981982	0.00260006	0.00205773
Vav.CD4	VAV1	GRB2	GRB2	A0A384ME16;Q6ICN0;B3KR50;B0LPF3;P62993;J3KT38;J3QRL5;P62993-2	0.00736646	13.066	0.000719291	1037006	1	2	induced	TRUE	0.681378	0.000719291	0.00772085	0.068539	0.104424	1.2178	13.066	6.59483	3.20334	2.52443	0.000763093	0.00736646	0.00326154	0.00127143	0.00203978
Vav.CD4	VAV1	ANKLE2	ANKLE2	F5H1D4;Q86XL3-3;A0A220T1R9;Q86XL3	0.00401412	5.21116	0.0288991	1707	1	1	induced	TRUE	0.144557	0.315889	0.0516216	0.0288991	0.105473	2.15551	2.15414	4.57433	5.21116	3.71716	0.00180515	0.00162312	0.00302347	0.00276428	0.00401412
Vav.CD4	VAV1	MX1	MX1	P20591;F8W8T1;Q8NAA8;P20591-2;H9KVC7;H9KVC9	0.00272059	8.9044	2.43231e-07	464515	1	4	not_regulated	FALSE	2.43231e-07	0.0167702	0.0211517	0.0017606	0.157399	5.95307	8.14377	8.9044	8.46331	4.08487	0.00221037	0.00272059	0.00260942	0.00199044	0.00195578
Vav.CD4	VAV1	PRDX1	PRDX1	A0A384NPQ2;Q06830;A0A0A0MSI0;B2R4P2;A0A0A0MRQ5	0.0453084	1.51609	0.0414797	9717208	0	0	not_regulated	FALSE	0.578123	0.980704	0.828207	0.697961	0.0414797	0.774115	1.01033	1.04299	0.710287	1.51609	0.0179408	0.0210676	0.019078	0.0104269	0.0453084
Vav.CD4	VAV1	PRSS3	PRSS3	Q86W20;B1AN99;A1A508;Q8N2U3;Q7Z5F4;P35030-5;P35030-3;P35030-2;P35030-4;P35030	0.0359277	2.07328	0.00449763	34886	0	0	not_regulated	FALSE	0.532746	0.275501	0.00449763	0.807748	0.0377739	1.1847	1.4721	1.82496	1.10975	2.07328	0.0159207	0.0177994	0.0193563	0.0094464	0.0359277
Vav.CD4	VAV1	PSMA1	PSMA1	P25786;P25786-2;V9HW55;F5GX11	0.0344134	2.18974	0.000176255	1997397	0	0	repressed	FALSE	0.000176255	0.0449982	0.0439072	0.872432	0.339886	2.18974	0.522666	0.635172	1.10404	1.46615	0.0344134	0.00739045	0.00787844	0.0109902	0.0297119
Vav.CD4	VAV1	DLD	DLD	B4DFL1;A0A024R713;P09622;E9PEX6;B4DMK9;P09622-3;P09622-2	0.0182104	1.57586	0.0210434	485306	0	0	not_regulated	FALSE	0.0210434	0.244922	0.582579	0.527238	0.309713	1.57586	1.24409	1.3452	1.2073	1.3758	0.0161758	0.0114898	0.0108981	0.00784962	0.0182104
Vav.CD4	VAV1	DPP4	DPP4	P27487	0.0145981	1.48028	0.000668387	1064019	0	0	not_regulated	FALSE	0.133681	0.000668387	0.0648701	0.311028	0.396855	1.23632	1.48028	1.37777	1.14032	1.08043	0.0129542	0.0139553	0.0113939	0.00756824	0.0145981
Vav.CD4	VAV1	RPL35A	RPL35A	F8WBS5;F8WB72;C9K025;P18077	0.0140189	1.33715	0.039728	2247385	0	0	repressed	FALSE	0.946085	0.941245	0.397776	0.039728	0.314921	1.01424	0.977825	0.715342	1.33715	0.366992	0.0140189	0.0121603	0.0078037	0.0117068	0.00654101
Vav.CD4	VAV1	KLK7	KLK7	M0QYU8;X2J289;B8K1J4;A0A024R4H6;P49862-2;P49862	0.0127578	1.63767	0.0176016	NA	0	0	repressed	FALSE	0.758281	0.0176016	0.335401	0.209158	0.418475	1.06951	1.63767	1.25724	0.7053	0.948866	0.00926026	0.0127578	0.00859149	0.00386809	0.010594
Vav.CD4	VAV1	HLA-DQB1	HLA-DQB1	Q95466;A0A0A8KWS4;J9Z7G1;W0G8I2;U6EFP2;S6CR83;S6CR80;S6CR78;S6CQQ8;S6CQQ6;S6CQ95;S6CQ93;S6CPY8;S6CPY7;S6CPY6;S6CPV2;S6CPV0;Q30090;Q29922;I4EPF4;I4EPF3;I4EPF2;I4EPF1;I4EPF0;I4EPE7;I4EPE6;I4EPE5;I4EPE4;I4EPE3;I4EPE2;I4EPE1;I3QJ85;G3LHV3;F8LFT7;F8LFT6;F8LFT4;F8LFT2;F8LFT1;F8LFT0;F8LFS9;F8LFS8;F8LFS6;F8LFS5;F8LFS4;F8LFS2;F8LFS1;F2XI65;F2XI64;F2XI63;F1CK21;E7CYG0;D9UAW6;D9UAW4;A9YQ99;A4FRB6;A0A4V0NPC3…	0.0108219	2.52556	0.000568321	162125	0	0	not_regulated	FALSE	0.545278	0.0971188	0.000568321	0.0273105	0.637923	1.66426	2.31343	2.52556	2.35706	1.28971	0.00865279	0.0108219	0.0103636	0.00776234	0.00864661
Vav.CD4	VAV1	RAB5C	RAB5C|RAB5B|RAB5A	A0A024R1U4;P51148;P51148-2;F8VWU4;F8VVZ0;F8VUA5;F8VVK3;K7ERI8;A0A024RB09;A0A024R2K1;K7ERQ8;P61020-2;P20339-2;P61020;P20339	0.0101853	1.4991	0.0265098	867715	0	0	not_regulated	FALSE	0.651895	0.379683	0.0265098	0.0695411	0.545201	1.16093	1.34873	1.4991	1.31641	1.08483	0.00845285	0.00883561	0.00861477	0.0060712	0.0101853
Vav.CD4	VAV1	ATP5PO	ATP5PO	P48047;Q53HH2;A0A494C0K9;H7C0C1	0.00912391	1.4447	0.00733538	1735408	0	0	not_regulated	FALSE	0.781416	0.602877	0.154116	0.00733538	0.370294	1.08952	1.18336	1.4	1.4447	1.1082	0.00695631	0.00679792	0.00705486	0.00584263	0.00912391
Vav.CD4	VAV1	RPS27L	RPS27L	H0YMV8;Q71UM5;C9JLI6	0.0082246	1.46643	0.0384272	543446	0	0	not_regulated	FALSE	0.180663	0.0866372	0.0384272	0.472805	0.406684	1.30959	1.31426	1.46643	1.05172	1.26196	0.00661889	0.00597648	0.00584964	0.00336696	0.0082246
Vav.CD4	VAV1	TMED10	TMED10	A0A024R6I3;Q53GF9;P49755;G3V2K7;B4DL12	0.00757186	1.77825	0.00686607	970258	0	0	not_regulated	FALSE	0.622375	0.00686607	0.128272	0.649128	0.449292	1.09504	1.36164	1.77825	0.928009	1.19114	0.00539823	0.00603945	0.00691878	0.00289774	0.00757186
Vav.CD4	VAV1	HLA-B	HLA-B	G9I2K8;C7FDR3	0.00732624	1.50551	0.013815	213425	0	0	not_regulated	FALSE	0.013815	0.215241	0.105196	0.101998	0.484222	1.28296	1.2813	1.50551	1.33953	1.16195	0.00627322	0.0056369	0.00580997	0.00414871	0.00732624
Vav.CD4	VAV1	DBT	DBT	P11182;B4E1Q7;Q5VVL7	0.00716509	1.73028	0.0363335	34742	0	0	not_regulated	FALSE	0.866872	0.775243	0.121491	0.0363335	0.609448	0.940425	0.864459	1.60193	1.73028	0.478923	0.0053295	0.00440778	0.00716509	0.00621104	0.00349981
Vav.CD4	VAV1	LCK	LCK	A0A0S2Z3Y4;A0A0S2Z3Y8;Q573B4;B4DZS7;A0A0S2Z3T3;P06239;P06239-3;E9PAP0;E9PJ92;P06239-2	0.00704211	2.25149	0.0106384	915800	0	0	not_regulated	FALSE	0.365199	0.0106384	0.363628	0.0164454	0.462232	1.17135	2.25149	1.44279	1.66401	1.05676	0.00407198	0.00704211	0.00395855	0.00366404	0.00473711
Vav.CD4	VAV1	IGLC3	IGLC3|IGLC2|NA|IGLC1|IGLC6|IGLL5	Q8N5F4;Q8N355;Q6GMW3;Q6PJG0;A2NUT2;Q6PIQ7;Q6IPQ0;Q6GMX4;A0M8Q9;Q8TCJ5;P0DOY3;P0DOY2;Q6PJR7;A0A0B4J231;S6BAN6;P0DOX8;S6C4S2;S6B2B0;Q6GMW4;Q7Z2U7;Q6NS95;Q6GMV8;Q5CZ94;S6BGD6;Q6PIK1;Q6P2J1;Q6IN99;Q6GMW6;Q567P1;A0A5E4;Q96E61;Q8NEJ1;Q6P5S3;Q6GMX3;Q6GMV7;Q6DHW4;P0CG04;P0CF74;B9A064	0.00702203	2.07972	0.0329907	62658	0	0	not_regulated	FALSE	0.778898	0.0329907	0.103919	0.15175	0.509887	0.928712	2.07972	1.3987	1.42079	1.13524	0.00348518	0.00702203	0.00414271	0.00337722	0.00549347
Vav.CD4	VAV1	STAT1	STAT1	P42224;J3KPM9;P42224-2	0.00655829	2.22957	0.0280623	1428220	0	0	not_regulated	FALSE	0.0913873	0.19001	0.0280623	0.291053	0.274326	1.55953	1.88245	2.22957	1.43613	1.17672	0.00581229	0.00631236	0.00655829	0.00339027	0.00565515
Vav.CD4	VAV1	KPRP	KPRP	Q5T749	0.00575076	2.0091	0.000520881	1297	0	0	not_regulated	FALSE	0.699445	0.822114	0.235109	0.000520881	0.0839352	0.711719	1.14408	1.92395	2.0091	1.51001	0.00210202	0.00304016	0.00448475	0.00375851	0.00575076
Vav.CD4	VAV1	APOA1	APOA1	F8W696;A0A024R3E3;P02647	0.0056624	3.54572	0.000774151	377103	0	0	not_regulated	FALSE	0.172517	0.000774151	0.381755	0.197298	0.309032	1.81093	3.54572	1.44029	1.99817	1.6166	0.00321428	0.0056624	0.00201766	0.00224647	0.0037
Vav.CD4	VAV1	PHB	PHB	C9JZ20;E7ESE2;E9PCW0;C9JW96;Q6PUJ7;Q6FHP5;Q53FV0;A8K401;P35232;D6RBK0;P35232-2	0.00518296	1.22574	0.0174138	1897213	0	0	not_regulated	FALSE	0.0174138	0.812568	0.464775	0.917091	0.546593	1.22574	1.12033	1.11709	1.04519	0.806759	0.00518296	0.00426223	0.00372805	0.00279937	0.00439885
Vav.CD4	VAV1	ACADVL	ACADVL	B3KPA6;B4DEA8;P49748-2;P49748;P49748-3;Q53HR2;B3KPX1	0.0049761	2.65515	0.00208585	1325901	0	0	not_regulated	FALSE	0.20209	0.113028	0.00233136	0.00208585	0.244551	1.66658	2.23784	2.65515	2.43535	1.46977	0.00395741	0.00478109	0.0049761	0.00366296	0.0045004
Vav.CD4	VAV1	SEC22B	SEC22B	O75396	0.00459648	2.09781	0.0102295	553078	0	0	not_regulated	FALSE	0.152796	0.277842	0.162502	0.0102295	0.26692	1.43037	1.61942	1.71928	2.09781	1.30377	0.00391072	0.00398365	0.00370996	0.00363294	0.00459648
Vav.CD4	VAV1	LMAN1	LMAN1	Q53FS4;B2R774;A0A024R2A7;P49257	0.00407015	2.48156	0.00823453	551324	0	0	not_regulated	FALSE	0.0728222	0.00823453	0.276956	0.827227	0.275193	1.27727	2.48156	1.43286	0.853094	1.33497	0.0023284	0.00407015	0.00206155	0.000985045	0.00313807
Vav.CD4	VAV1	CD74	CD74	U6FVB0;P04233-2;H0YBZ2;A9YLN4;M1VPF6;P04233;H0YBZ8;E7ESL3;P04233-3	0.00359214	3.53969	0.025052	719171	0	0	not_regulated	FALSE	0.134123	0.0638713	0.025052	0.311815	0.634641	2.23964	3.53969	3.42055	1.70006	0.916674	0.00252612	0.00359214	0.00304499	0.00121458	0.00133324
Vav.CD4	VAV1	RALA	RALA|RALB	H7C3P7;P11233;F8WEQ6;C9JPE8;C9JYR1;C9J6B1;C9JQB3;A0A024RAG3;P11234;P11234-3;P11234-2	0.00358309	1.75542	0.000190587	124353	0	0	repressed	FALSE	0.225062	0.073427	0.000190587	0.105999	0.427493	1.75542	0.684105	1.68495	1.32007	0.807795	0.00358309	0.00125636	0.00271443	0.00170671	0.00212615
Vav.CD4	VAV1	RHOG	RHOG	Q6ICQ8;P84095	0.00354847	2.01637	0.000101861	2027358	0	0	not_regulated	FALSE	0.169598	0.0697262	0.000101861	0.0312748	0.190762	2.01637	1.47828	1.99657	1.70757	1.27258	0.00354847	0.00234067	0.00277314	0.00190342	0.00288783
Vav.CD4	VAV1	ATP5F1D	ATP5F1D	P30049;A0A087WTL3	0.00336009	1.52112	0.00584056	550639	0	0	not_regulated	FALSE	0.00584056	0.510352	0.240882	0.0833352	0.718402	1.52112	1.46975	1.37345	1.42149	1.10578	0.00336009	0.00292109	0.00239451	0.00198892	0.00314975
Vav.CD4	VAV1	DDOST	DDOST	A0A0C4DGS1;A0A024RAD5;P39656-2;P39656;P39656-3;U3KQ84	0.00311986	1.94932	0.0272151	814635	0	0	not_regulated	FALSE	0.18835	0.0623654	0.0272151	0.837518	0.280125	1.37912	1.69386	1.94932	1.10625	1.32976	0.00250926	0.0027729	0.00279927	0.00127492	0.00311986
Vav.CD4	VAV1	VAPA	VAPA	A8KA83;Q9P0L0;Q9P0L0-2	0.00279521	1.90773	1.10785e-05	627926	0	0	repressed	FALSE	1.10785e-05	0.420588	0.423814	0.642102	0.597017	1.90773	1.40556	0.846384	1.13648	0.989673	0.00279521	0.00185294	0.000978771	0.00105474	0.00186985
Vav.CD4	VAV1	DSC3	DSC3	A8K6T3;A0A024RC29;Q14574-2;Q14574	0.0027569	1.98172	0.0123224	NA	0	0	induced	FALSE	0.380607	0.0123224	0.770301	0.581408	0.274009	0.529167	1.98172	0.806187	1.23424	1.53825	0.00073548	0.00247819	0.00088436	0.00108659	0.0027569
Vav.CD4	VAV1	GNB2	GNB2|GNB4	Q6FHM2;P62879;C9JIS1;C9JXA5;E7EP32;C9JZN1;Q9HAV0	0.00269721	1.46966	0.0493695	392768	0	0	not_regulated	FALSE	0.077842	0.523273	0.577104	0.0493695	0.264534	1.24472	1.21975	1.36678	1.46966	1.21149	0.00214908	0.0018948	0.00186249	0.00160725	0.00269721
Vav.CD4	VAV1	SDHA	SDHA	A0A024QZ30;P31040;P31040-2;B3KT34;D6RFM5;A0A087X1I3;Q0QF12;P31040-3;B3KYA5;B4DYN5	0.00219541	1.4294	0.0330649	623422	0	0	not_regulated	FALSE	0.0330649	0.7998	0.422271	0.263975	0.175523	1.4294	0.934183	1.23516	1.21752	1.23484	0.00197081	0.00115887	0.00134409	0.00106328	0.00219541
Vav.CD4	VAV1	IL16	IL16	Q9UME6;Q53HR8;I7GGY3;Q14005-3;Q14005-2;Q14005;Q6ZTT5;Q05BE6;H0YLH9;B3KY62;Q14005-4;B7Z8M3	0.0021698	1.73418	0.0216145	956969	0	0	repressed	FALSE	0.0216145	0.170669	0.9248	0.505848	0.481491	1.73418	0.674148	1.0577	1.1448	1.00683	0.0021698	0.000758914	0.00104448	0.000907279	0.00162441
Vav.CD4	VAV1	RAB2A	RAB2A|RAB2B	E9PKL7;A0A024R7V6;P61019;A0A3B3ITL1;Q5HYI5;A0A0A1HAW1;P61019-2;Q8WUD1	0.00214822	1.90427	0.00468983	396751	0	0	not_regulated	FALSE	0.857434	0.406283	0.00468983	0.735481	0.0188357	0.974579	1.43219	1.90427	1.14957	1.52264	0.0010663	0.00140987	0.0016444	0.000796684	0.00214822
Vav.CD4	VAV1	RBM14	RBM14	A0A0S2Z4Z0;Q96PK6;Q59GV2	0.00200734	1.91326	0.0401112	390959	0	0	repressed	FALSE	0.0401112	0.921755	0.85993	0.142313	0.0232842	1.91326	0.923956	0.872296	0.605023	0.475157	0.00200734	0.000872192	0.000722316	0.000402073	0.000642838
Vav.CD4	VAV1	HLA-A	HLA-A|HLA-A*0226|NA	A0A455JU13;O19642;A0A1Z2RTQ8;P78376;Q1G4P1	0.00190398	1.60672	0.00419465	342485	0	0	not_regulated	FALSE	0.506301	0.00419465	0.520373	0.439807	0.508224	1.16321	1.60672	1.13227	1.19444	1.08682	0.00153203	0.00190398	0.001177	0.000996458	0.0018458
Vav.CD4	VAV1	HADHB	HADHB	F5GZQ3;B4DDC9;B4DY96;P55084-2;P55084;B5MD38	0.00162346	4.36061	1.81292e-08	611445	0	0	not_regulated	FALSE	0.0547492	0.0650997	0.240004	1.81292e-08	0.0460677	1.491	3.55213	2.33769	4.36061	2.17715	0.000757385	0.00162346	0.000937224	0.00140305	0.00142609
Vav.CD4	VAV1	PSMD12	PSMD12	A0A0S2Z489;O00232;O00232-2;A0A0S2Z476	0.00156486	2.56178	0.0461063	470915	0	0	not_regulated	FALSE	0.954638	0.439343	0.842972	0.0461063	0.601666	1.04635	0.549792	0.831687	2.56178	0.888344	0.00100908	0.000477045	0.000633029	0.00156486	0.0011047
Vav.CD4	VAV1	LGALS3BP	LGALS3BP	B4DI70;B4DWA8;B3KP88;B4DDG4;B4DVE1;A0A0S2Z3Y1;Q08380	0.00133438	2.16418	0.0371569	154674	0	0	not_regulated	FALSE	0.37984	0.110451	0.0487043	0.261884	0.0371569	1.33758	1.81971	1.99749	1.45239	2.16418	0.000639573	0.000782862	0.000753824	0.000439884	0.00133438
Vav.CD4	VAV1	ARCN1	ARCN1	B0YIW5;Q6MZV5;B0YIW6;P48444;P48444-2	0.00131992	2.30467	0.014917	517036	0	0	not_regulated	FALSE	0.178376	0.186113	0.568293	0.014917	0.084381	1.6218	1.77508	1.3597	2.30467	1.64876	0.00100686	0.000991526	0.000666241	0.000906289	0.00131992
Vav.CD4	VAV1	CD2	CD2	Q53F96;P06729	0.00124891	3.31911	0.015382	216176	0	0	not_regulated	FALSE	0.015382	0.0812217	0.0519272	0.0274137	0.120109	2.44051	1.89548	2.12998	3.31911	1.44629	0.00124891	0.000872738	0.000860283	0.00107587	0.000954383
Vav.CD4	VAV1	STX3	STX3	A0A0C4DGE4;Q7Z338;A0A286YF28;A0A0J9YW33;Q53YE2;Q13277-2;Q13277-3;Q13277;B4DE70	0.00116094	1.81453	0.00423441	310491	0	0	not_regulated	FALSE	0.849306	0.0974911	0.777414	0.00423441	0.274285	1.00968	1.81453	1.14029	1.75667	1.38084	0.000658314	0.00106446	0.000586791	0.000725482	0.00116094
Vav.CD4	VAV1	FMNL1	FMNL1	I6L9I9	0.000959926	3.0183	0.0118672	16579	0	0	not_regulated	FALSE	0.78909	0.0648767	0.0118672	0.0913422	0.77204	1.21808	1.67551	3.0183	2.40837	1.08299	0.000490835	0.000607465	0.000959926	0.000614709	0.00056273
Vav.CD4	VAV1	MLEC	MLEC	F5H1S8;F5GX14;Q14165;H0YG07	0.000959202	1.48624	0.010918	288173	0	0	not_regulated	FALSE	0.663511	0.307704	0.010918	0.0361066	0.615917	1.10784	1.12951	1.48624	1.48543	1.10375	0.000746619	0.000684896	0.000790544	0.0006341	0.000959202
Vav.CD4	VAV1	ITGB7	ITGB7	F5H6T4;B7Z6U6;P26010-2;P26010;F8VNX4;B7Z769	0.000927428	2.64559	0.00993165	261161	0	0	not_regulated	FALSE	0.21648	0.264584	0.00993165	0.172673	0.410508	1.36144	1.81891	2.64559	2.39187	1.26683	0.000604698	0.000726885	0.000927428	0.000672922	0.000725563
Vav.CD4	VAV1	BCLAF1	BCLAF1	Q6DCA8;A0A1W2PQ43;E9PK09;E9PQN2;E9PKI6;E9PK91;Q9NYF8-4;Q9NYF8-3;Q9NYF8-2;Q9NYF8;E9PJA7	0.000430866	2.56028	0.0214442	136658	0	0	not_regulated	FALSE	0.552785	0.638245	0.0214442	0.123615	0.504582	1.53752	1.22523	2.56028	2.27083	1.1052	0.000327839	0.000235055	0.000430866	0.000306696	0.000303876
Vav.CD4	VAV1	RAB8A	RAB8A	A0A024R7I3;P61006-2;P61006	0.00029532	1.50041	0.0488959	276416	0	0	not_regulated	FALSE	0.2642	0.281311	0.0488959	0.272573	0.467113	0.99814	1.10431	1.50041	1.12837	1.03658	0.000220528	0.000219522	0.000261637	0.000157911	0.00029532
Vav.CD4	VAV1	ARHGAP30	ARHGAP30	A0A0A0MRJ8;Q7Z6I6-3;Q7Z6I6;A0A0A0MRJ9;Q7Z6I6-2	0.000193715	1.76804	0.0468548	73557	0	0	not_regulated	FALSE	0.0732144	0.758686	0.42135	0.415709	0.0468548	1.75747	0.925723	1.32059	1.2753	1.76804	0.000149328	7.07698e-05	8.85596e-05	6.8636e-05	0.000193715
Vav.CD4	VAV1	SOS1	SOS1	Q8NIA3;Q53SF8;G5E9C8;A0A3G1LBG1;A0A2X0SG47;Q07889;Q59GG9	0.000180009	3.4808	0.0175375	128286	0	0	induced	FALSE	0.347676	0.103761	0.0330202	0.0175375	0.0815999	1.17751	3.4808	2.30337	1.74801	1.97287	6.76813e-05	0.000180009	0.000104492	6.36404e-05	0.000146224
Vav.CD4	VAV1	LRPPRC	LRPPRC	E5KNY5;P42704;B4DSR0;C9JCA9;B8ZZ38;A0A0C4DG06	0.000162565	3.33082	0.0313228	210791	0	0	not_regulated	FALSE	0.559485	0.510616	0.19381	0.0313228	0.544569	1.28668	1.40494	1.93488	3.33082	0.933393	9.91429e-05	9.74003e-05	0.000117669	0.000162565	9.27409e-05
Vav.CD4	VAV1	DCD	DCD	P81605;P81605-2	0.194594	1.41376	0.0638865	152994	0	0	not_regulated	FALSE	0.680799	0.0638865	0.538095	0.694779	0.962845	1.20482	1.40213	1.41376	1.20929	1.03915	0.174967	0.183203	0.16204	0.111236	0.194594
Vav.CD4	VAV1	HLA-DRB1	HLA-DRB1|NA|HLA-DR-beta|HLA-DRB4	M1VK03;A0A0A0WAE1;Q95IH1;Q860C0;Q5IWM0;Q56FN7;Q2LIR5;P79552;D7RIG2;A0A0A8LE20;A0A0A8LE04;A0A0A8LDZ9;A0A0A8LC43;P13760;O19679;F8TVY1;E9M4N7;M1VNN5;M1V8P5;A0A223G1B1;A0A223G153;Q9MYB9;Q2LIR3;X5CF47;Q8TB62;Q70Q10;A2BFX2;A0A4E9DH72;A0A0A8LDY6;A0A0A8LDV8;A0A0A8LDV5;Q3LAB9;Q3LAB8;Q3LAB7;A0A4V0NPA8;A0A4P2SUS4;A0A4P2SS59;A0A455JW74;A0A455JW28;A0A455JW21;A0A455JUD5;A0A3S6RIN7;A0A3S6RGL9;A0A3S6RGK1;A0A3S6R…	0.0469706	1.27862	0.0564616	441881	0	0	not_regulated	FALSE	0.488349	0.0564616	0.406243	0.635679	0.449918	0.828855	1.26567	1.27862	1.07326	1.05982	0.0284876	0.039139	0.0346843	0.0233652	0.0469706
Vav.CD4	VAV1	LGALS7	LGALS7	P47929	0.0314839	2.15191	0.0709143	NA	0	0	not_regulated	FALSE	0.942242	0.480912	0.0709143	0.644897	0.712071	1.05159	0.48243	2.15191	0.820875	0.925083	0.0194937	0.00804631	0.0314839	0.00963856	0.022113
Vav.CD4	VAV1	PSMB3	PSMB3	A0A384NL22;P49720;A0A087WUL2;A0A087WXQ8;A0A087WY10	0.0311232	1.68023	0.0655467	1061700	0	0	not_regulated	FALSE	0.96882	0.46994	0.927765	0.127921	0.0655467	1.03195	0.802665	0.969762	0.506491	1.68023	0.0148237	0.010374	0.0109946	0.00460845	0.0311232
Vav.CD4	VAV1	GNB1	GNB1	B2R6K4;A0A024R056;P62873;A0A2L0WW42;P62873-2;B1AKQ8;F6X3N5;F6UT28	0.0205574	1.37267	0.0941227	1232812	0	0	not_regulated	FALSE	0.0941227	0.968014	0.448562	0.287564	0.469772	1.22978	1.00921	1.23031	1.37267	0.549795	0.0205574	0.0151788	0.0162319	0.0145343	0.0118511
Vav.CD4	VAV1	HLA-DRA	HLA-DRA	Q30118;B4DVL4;A0A0G2JH46;B0UXD8;A0A1V0E3V4;A0A0G2JMH6;P01903;Q59GE3;B4DLJ8;B4E2U4;B4DW37	0.0204743	1.68707	0.0956434	459853	0	0	not_regulated	FALSE	0.385681	0.631386	0.0956434	0.590629	0.632371	1.32322	1.16122	1.68707	0.552899	1.15875	0.0181316	0.0143163	0.0182453	0.00479883	0.0204743
Vav.CD4	VAV1	PSMB10	PSMB10	Q6IB22;P40306;J3QQN1	0.017514	1.49051	0.0794882	899437	0	0	not_regulated	FALSE	0.560214	0.0636809	0.122244	0.159669	0.0794882	1.26747	0.737168	0.667918	0.763412	1.49051	0.0115497	0.00604385	0.00480366	0.00440635	0.017514
Vav.CD4	VAV1	ARL6IP5	ARL6IP5	B4DZZ0;B3KQB4;A0A024R371;O75915;F8WF90;C9JQU6;F8WF33;B4DWQ6	0.0143167	1.37076	0.0633152	2369187	0	0	not_regulated	FALSE	0.905788	0.172402	0.0633152	0.528409	0.136933	1.01701	1.35765	1.37076	1.07139	1.20897	0.00933978	0.0112179	0.00993551	0.00623225	0.0143167
Vav.CD4	VAV1	MT-CO2	MT-CO2	A0A346M047;A0A3Q9X1R8;A0A218N9E7;X2D546;X2D544;X2D537;X2D4V5;X2D4V3;X2D4U5;X2D4K6;X2D4F2;X2D4E2;X2D4D6;X2D3Z8;X2D3Z7;X2D3Z6;A0A3Q9WXG2;A0A3Q9X1I8;A0A344AK34;A0A493QZL5;A0A343GRX2;A0A346M0E0;H9E7F7;A0A344AJB0;A0A059QM31;H9E7P8;A0A059RTG7;A0A346LZY3;A0A059QNV4;E2DTL8;A0A346M077;A0A1B1PEQ8;H9E7W2;G3CA49;K7WVJ5;H9E7T7;X5C6M5;X5BKA4;X2CK15;W8DFH5;W8D4U9;W8D1X2;V9K571;V9JPM6;V9JD22;V9J3S1;V9J3C6;V9J128…	0.0110493	1.37808	0.0574922	1531645	0	0	not_regulated	FALSE	0.0574922	0.788671	0.99741	0.633403	0.677026	1.37808	0.917079	0.99867	1.11166	1.00503	0.0110493	0.00661579	0.00631974	0.0056457	0.010391
Vav.CD4	VAV1	SBSN	SBSN	Q6UWP8	0.010092	1.60765	0.0678187	NA	0	0	not_regulated	FALSE	0.841009	0.997236	0.967478	0.889445	0.0678187	0.871016	0.99715	1.02406	0.909498	1.60765	0.00424027	0.00436758	0.00393469	0.00280449	0.010092
Vav.CD4	VAV1	PSMA2	PSMA2	Q53GF5;A0A024RA52;P25787;C9JCK5	0.00945301	1.48752	0.0563976	1725284	0	0	not_regulated	FALSE	0.78039	0.69483	0.661195	0.0188977	0.0563976	1.21751	0.76072	1.07824	0.668651	1.48752	0.00600015	0.0033731	0.00419393	0.00208726	0.00945301
Vav.CD4	VAV1	PSMB4	PSMB4	A0A140VK46;P28070;B4DFL3	0.00925923	2.04943	0.0917193	1283416	0	0	not_regulated	FALSE	0.0917193	0.878681	0.334713	0.238282	0.147418	2.04943	0.988818	1.34162	1.49938	1.6148	0.00911323	0.00395611	0.00470851	0.00422314	0.00925923
Vav.CD4	VAV1	SQOR	SQOR	Q9UHS8;B2R7T6;A0A024R5X2;Q9Y6N5;Q53HW7;H3BNX3;H3BMS6	0.00745174	1.54277	0.0655074	1574691	0	0	not_regulated	FALSE	0.971105	0.611192	0.0655074	0.634805	0.490826	0.991403	1.215	1.54277	1.09568	0.919808	0.00606723	0.00669006	0.00745174	0.00424729	0.00725862
Vav.CD4	VAV1	S100A16	S100A16	Q96FQ6	0.00638605	1.54818	0.0802743	NA	0	0	not_regulated	FALSE	0.0802743	0.562419	0.423238	0.313529	0.477852	1.54818	0.906333	0.966859	1.26997	1.29037	0.00594185	0.00312969	0.00292873	0.0030873	0.00638605
Vav.CD4	VAV1	BAX	BAX	Q07812-5;Q07812-8;Q07812;Q07812-2;Q07812-7;K4JQN1;A0A0C4MW46;A0A0C4MWS3;A0A0C4MVT1	0.00601101	1.85538	0.0971028	1475126	0	0	not_regulated	FALSE	0.483421	0.0971028	0.269025	0.122238	0.44285	1.24181	1.61529	1.44619	1.85538	1.22403	0.00472926	0.00553483	0.00434691	0.00447566	0.00601101
Vav.CD4	VAV1	SNRPD3	SNRPD3	P62318-2;P62318	0.00580071	1.58958	0.0656308	2230691	0	0	not_regulated	FALSE	0.703062	0.976446	0.0656308	0.0777797	0.351678	1.20204	0.985151	1.40379	1.58958	1.28113	0.00422075	0.00311235	0.00389036	0.0035354	0.00580071
Vav.CD4	VAV1	BSG	BSG	B4DY23;Q54A51;B4DNE1;P35613-2;P35613;A0A087WUV8;A0A087X2B5;P35613-3;P35613-4;I3L192	0.00504322	1.48076	0.085961	576338	0	0	induced	FALSE	0.045826	0.085961	0.112499	0.363457	0.508542	0.439526	1.48076	1.41797	0.59245	0.946986	0.00166378	0.00504322	0.00423637	0.00142052	0.00462244
Vav.CD4	VAV1	RNASE7	RNASE7	D3DS13;A8K9I2;Q9H1E1	0.00482231	1.88455	0.0612004	NA	0	0	not_regulated	FALSE	0.324056	0.604119	0.0612004	0.121307	0.641684	1.52256	1.24144	1.67029	1.88455	1.08356	0.00482231	0.00353767	0.00417529	0.00378071	0.00442536
Vav.CD4	VAV1	SSR4	SSR4	P51571;A6NLM8	0.00381553	1.73822	0.0527498	862712	0	0	not_regulated	FALSE	0.0953366	0.120313	0.0527498	0.402762	0.607939	1.3258	1.73822	1.50229	1.41194	0.962478	0.00323457	0.00381553	0.00289272	0.00218192	0.00302793
Vav.CD4	VAV1	CAPN1	CAPN1	A0A024R5A3;A0A024R580;P07384;B2RDI5;B4DWH5;B4DS85	0.00355881	1.64903	0.0509772	669703	0	0	not_regulated	FALSE	0.738666	0.704566	0.0509772	0.846754	0.152946	1.07165	1.17238	1.64903	1.1059	1.27547	0.00231883	0.00228242	0.00281618	0.00151572	0.00355881
Vav.CD4	VAV1	YWHAG	YWHAG	P61981;B4DE78;B4DHC4;B3KNB4	0.00334454	1.46843	0.0819864	851160	0	0	not_regulated	FALSE	0.2363	0.648197	0.695938	0.0819864	0.223258	1.46843	1.07053	1.13934	1.41428	1.38679	0.00274637	0.00180144	0.00168181	0.00167544	0.00334454
Vav.CD4	VAV1	TOR1AIP1	TOR1AIP1	A0A0A0MSK5;J3KN66;Q5JTV8;Q5JTV8-3	0.00326372	1.23415	0.0874374	5174	0	0	not_regulated	FALSE	0.510028	0.943873	0.340616	0.0874374	0.413402	1.23415	1.02704	1.1838	1.22978	1.0239	0.00305075	0.00228422	0.00230957	0.00192553	0.00326372
Vav.CD4	VAV1	PCBP2	PCBP2|PCBP3	B4DRD7;H3BRU6;F8VZX2;A0A384N6B9;Q15366-7;Q15366-8;Q15366-4;Q15366-5;Q15366-6;Q15366-3;Q15366;Q15366-2;F8W0G4;F8VXH9;B4DLC0;F8W1G6;J3QT27;Q5MJP6;E9PFP8;P57721-2;P57721-3;P57721-5;P57721-4;P57721	0.00306103	1.19984	0.070386	13423	0	0	not_regulated	FALSE	0.070386	0.65242	0.599027	0.924502	0.584101	1.19984	0.942425	0.908465	0.966258	0.98829	0.00288196	0.0020367	0.00172223	0.0014701	0.00306103
Vav.CD4	VAV1	SPCS2	SPCS2	E9PL01;B4DDB9;A0A087WUC6;E9PI68;Q15005;E9PRB9	0.00294341	1.59771	0.0967602	578463	0	0	not_regulated	FALSE	0.704842	0.907575	0.640341	0.0967602	0.244879	0.884942	0.981126	0.788733	1.59771	1.4322	0.00141041	0.00140692	0.000992146	0.00161292	0.00294341
Vav.CD4	VAV1	SMAP2	SMAP2	A0A087WV97;Q8WU79-3;Q8WU79-2;Q8WU79;X6RCC3	0.00273906	1.80398	0.0570998	147985	0	0	repressed	FALSE	0.0570998	0.524539	0.879038	0.250593	0.656558	1.80398	0.823348	0.95003	0.772727	1.09156	0.00273906	0.00112478	0.00113847	0.000743158	0.00213715
Vav.CD4	VAV1	SFXN1	SFXN1	D6RDG7;S4R2X2;D6RFI0;Q9H9B4;D6RAE9	0.00239742	2.25775	0.05751	1516565	0	0	not_regulated	FALSE	0.05751	0.127031	0.395852	0.0945527	0.198351	1.99246	2.00754	1.45703	2.25775	1.37574	0.00239742	0.00217336	0.00138369	0.00172074	0.00213455
Vav.CD4	VAV1	PPP2R1A	PPP2R1A	B3KQV6;Q8NB89;B4DE69;B4DQY1;B4DDF7;A8K7B7;A8K3H8;P30153;E9PH38;B4E1Q0	0.00176726	1.79024	0.0528182	1138449	0	0	repressed	FALSE	0.0739998	0.836769	0.729105	0.0528182	0.133449	1.38093	0.91044	0.86015	1.79024	1.14472	0.00165332	0.000980732	0.000812785	0.00135764	0.00176726
Vav.CD4	VAV1	GIMAP5	GIMAP5	A0A087WTJ2;A0A090N8P9;B4DNE2;Q96F15;Q96F15-2	0.00156364	2.72583	0.0890299	475926	0	0	not_regulated	FALSE	0.374186	0.792766	0.321017	0.0890299	0.297365	1.61129	1.11945	1.42629	2.72583	1.1829	0.00145924	0.000912157	0.00101947	0.00156364	0.00138139
Vav.CD4	VAV1	PSMB5	PSMB5	H0YJM8;P28074-2;P28074	0.00142748	1.56238	0.0579676	3114	0	0	not_regulated	FALSE	0.711571	0.0579676	0.149585	0.673276	0.576959	0.988505	1.56238	1.31307	1.08534	0.99254	0.0010038	0.00142748	0.00105238	0.000698103	0.00129967
Vav.CD4	VAV1	ARHGAP9	ARHGAP9	R4GN15;A0A2X0SF68;Q6ZN13;J3KPQ4;Q9BRR9-4;Q9BRR9-3;Q9BRR9-5;Q9BRR9-2;Q9BRR9;B3KQ74;H0YI36	0.00129527	2.37059	0.0896243	108414	0	0	repressed	FALSE	0.0896243	0.152524	0.408237	0.514837	0.283233	2.37059	0.420186	1.18146	0.81798	1.48139	0.00129527	0.000206567	0.000509496	0.000283096	0.00104374
Vav.CD4	VAV1	GIMAP1	GIMAP1	A0A090N8Z4;Q8WWP7	0.00110596	1.80538	0.0958749	351749	0	0	not_regulated	FALSE	0.28511	0.279261	0.733367	0.0958749	0.466378	1.29386	1.25439	0.815996	1.80538	0.464633	0.00110596	0.000964714	0.0005505	0.000977481	0.00051213
Vav.CD4	VAV1	PTPN1	PTPN1	A8K3M3;P18031;B4DSN5	0.00109751	2.84427	0.0563981	538448	0	0	not_regulated	FALSE	0.203432	0.0563981	0.807492	0.083522	0.75187	1.69608	2.53229	0.771736	2.84427	1.08562	0.000817012	0.00109751	0.000293404	0.000867839	0.000674337
Vav.CD4	VAV1	GNAI3	GNAI3	P08754	0.00103451	1.31098	0.0887911	217928	0	0	not_regulated	FALSE	0.441342	0.0887911	0.712316	0.488641	0.492036	1.11573	1.31098	0.900342	0.887158	0.800637	0.000978549	0.00103451	0.000623229	0.000492846	0.000905476
Vav.CD4	VAV1	SRPRB	SRPRB	Q549N5;Q9Y5M8;H7C4H2	0.00072605	1.12417	0.0677656	236780	0	0	not_regulated	FALSE	0.62471	0.291908	0.588114	0.262785	0.0677656	0.974342	1.00331	1.09199	1.02173	1.12417	0.000488008	0.000452133	0.000431667	0.000324142	0.00072605
Vav.CD4	VAV1	CCT4	CCT4	B7Z2F4;B7Z9L0;B7Z2Z8;A8K3C3;P50991-2;P50991	0.000642893	1.54744	0.052562	1774173	0	0	not_regulated	FALSE	0.342216	0.052562	0.349559	0.702865	0.441535	1.30648	1.54744	0.916189	1.08738	0.784089	0.000603274	0.000642893	0.000333896	0.000318037	0.000466867
Vav.CD4	VAV1	SLC25A11	SLC25A11	I3L1P8;Q6IBH0;Q02978-2;Q02978	0.00035831	1.74134	0.0798081	708551	0	0	not_regulated	FALSE	0.389325	0.357998	0.254665	0.0798081	0.185516	1.34071	0.91088	1.18868	1.74134	1.0353	0.00035831	0.000219027	0.000250729	0.000294775	0.000356785
Vav.CD4	VAV1	A2M	A2M	P01023;F8W7L3	0.000183635	2.15879	0.0662252	8853	0	0	not_regulated	FALSE	0.530249	0.0662252	0.22141	0.320143	0.38507	1.02066	2.15879	1.02776	1.28053	1.12855	9.64972e-05	0.000183635	7.66901e-05	7.66846e-05	0.000137584
Vav.CD4	VAV1	PLCG1	PLCG1	B4DMA3;Q4LE43;P19174;P19174-2;V9GY71;V9GYH5;Q9UFY1	0.000147215	3.7873	0.0723424	97490	0	0	induced	FALSE	0.572616	0.0723424	0.385344	0.110923	0.127163	0.960489	3.7873	1.13883	1.42409	1.34305	4.14956e-05	0.000147215	3.88316e-05	3.89701e-05	7.48201e-05
Vav.CD4	VAV1	PCCA	PCCA	P05165;B2RDE0;P05165-2;P05165-3;A0A1B0GU58;A0A1B0GWI4;A0A1B0GUX9;A0A1B0GWA1	1.24687	1.34445	0.116231	5739	0	0	not_regulated	FALSE	0.525156	0.692312	0.377045	0.116231	0.564743	1.18104	1.08649	1.34445	1.32079	0.73362	1.24687	1.03204	1.12025	0.883235	0.998723
Vav.CD4	VAV1	PCCB	PCCB	E9PDR0;Q59GV0;P05166;C9JQS9;E7EX59;P05166-2;E7ETT1;E7ETT4;A0A1B2JLU8;E7EUY3;B7Z8A8;E9PEC3;F8WBI9;B7Z7U9	0.951546	1.40967	0.142876	4566	0	0	not_regulated	FALSE	0.317637	0.554543	0.312645	0.142876	0.599628	1.25506	1.12419	1.40967	1.37296	0.756655	0.951546	0.766861	0.843525	0.659336	0.73974
Vav.CD4	VAV1	MCCC2	MCCC2	A0A140VK29;Q9HCC0;Q9HCC0-2;D6RDF7;A0A0S2Z5R4	0.69985	1.41842	0.179315	45957	0	0	not_regulated	FALSE	0.639169	0.670481	0.358662	0.179315	0.597546	1.12837	1.10105	1.41842	1.33326	0.761111	0.69985	0.614433	0.694343	0.523786	0.608722
Vav.CD4	VAV1	H4C1	H4C1	B2R4R0;P62805;Q0VAS5	0.19549	2.11854	0.110837	95398534	0	0	not_regulated	FALSE	0.582508	0.110837	0.685714	0.599608	0.708036	0.568389	2.11854	0.728421	0.596139	0.67189	0.0582935	0.19549	0.058962	0.0387265	0.0888566
Vav.CD4	VAV1	NA	NA|IGHG1	Q6PYX1;A0A0A0MS08;P0DOX5;Q6GMX6;S6B291;Q6N096;V9HW68;Q6N089;A8K008;Q6MZV7;Q6N095;Q6MZQ6;Q5EFE5;Q6N094;Q6N097;Q7Z351;P01857;A0A0A0MS07;S6AWD9;S6BGE5	0.159204	1.4931	0.125236	147260	0	0	induced	FALSE	0.0129885	0.389574	0.585132	0.125236	0.421448	0.239616	1.42525	1.23013	1.4931	1.26197	0.0234425	0.125456	0.0949847	0.092526	0.159204
Vav.CD4	VAV1	CIRH1A	CIRH1A	L0R599	0.0977836	1.57595	0.172772	NA	0	0	not_regulated	FALSE	0.289859	0.172772	0.309027	0.68262	0.926073	1.25918	1.40195	1.57595	0.716542	0.948823	0.0976131	0.0977836	0.0964222	0.0351841	0.0948466
Vav.CD4	VAV1	ATP5F1A	ATP5F1A	V9HW26;P25705;P25705-2;P25705-3	0.0678987	1.20443	0.179715	4111553	0	0	not_regulated	FALSE	0.570197	0.664117	0.179715	0.956841	0.567625	1.10002	1.04943	1.20443	0.990403	0.919719	0.0629781	0.0540575	0.0544234	0.0359159	0.0678987
Vav.CD4	VAV1	HLA-A	HLA-A|MHC|HLA-a|NA|HLA|HLA-A*02|HLA-A2|HLA-B|HLA-A*0225	Q9TQB6;W6SQV0;W0T236;V9VYY9;T2MJ84;S0F0M8;R9WXA9;R9WAS6;Q8MHP8;Q75WB6;Q68Y63;Q60I39;Q5W9R8;Q5R1M0;Q546Q4;Q546F7;Q540M3;Q4LAU0;Q308P3;N0AAA5;M4VMS8;M1KQ42;I7HAR2;I2GUK0;I1VXM3;H9BB16;G8GBV0;G8FQ52;G0M6G2;F5BZ30;E3UM70;E3Q1V2;E2GD50;E0WMV7;E0WMV2;D5H3I6;D2KZ27;B6ECH5;B5A516;B3V990;B0LV24;A6N9E1;A4UUL3;A0A2H5CP65;A0A1G4NQV4;A0A125RL89;A0A0G3ENZ2;A0A076V371;F0VRV9;D5H3T3;A0A345F7A7;A0A180K1J1;A0A0U5L…	0.0653652	1.11654	0.137055	10582	0	0	not_regulated	FALSE	0.137055	0.842244	0.593176	0.476633	0.279411	1.09194	1.05073	1.11654	0.81838	0.900631	0.0614586	0.0532092	0.0495988	0.0291758	0.0653652
Vav.CD4	VAV1	HSP90AB1	HSP90AB1	A0A024RD80;P08238;B4DMA2;B4DGL0;Q6PK50	0.0542636	1.16431	0.197135	8506752	0	0	not_regulated	FALSE	0.819744	0.643709	0.395745	0.197135	0.455651	1.04575	1.04835	1.12984	1.16431	0.182663	0.0542636	0.0489438	0.0462712	0.0382679	0.0122221
Vav.CD4	VAV1	RPS27	RPS27	P42677	0.0528581	1.28595	0.116799	2842212	0	0	repressed	FALSE	0.116799	0.864842	0.43187	0.8132	0.456799	1.28595	1.07051	1.2123	0.962327	0.768502	0.0528581	0.0395906	0.0393292	0.0250552	0.0407334
Vav.CD4	VAV1	RAB1B	RAB1B|RAB1C	Q9H0U4;Q6FIG4;E9PLD0;Q9H1C9;Q92928	0.0505136	1.46682	0.124398	2200992	0	0	not_regulated	FALSE	0.962796	0.507834	0.124398	0.439223	0.405539	1.00606	1.17999	1.46682	1.19419	1.32314	0.0297859	0.0314325	0.0342751	0.0223947	0.0505136
Vav.CD4	VAV1	HLA-DQA1	HLA-DQA1|DQA1|NA|HLA-DQA	A0A3S6RHR1;A0A0F6R8Y9;Q67AG0;Q67AF9;Q67AF8;Q67AF7;Q67AF6;Q67AF5;Q67AF4;Q67AF3;Q67AF2;Q67AF1;Q67AF0;Q67AE9;Q67AE8;Q30069;A0A4P8NGF6;B7ZW51;Q5Y7H0;Q5Y7C3;Q2LIR1;Q2LIQ8;L8E864;A0A4Y5R8Q2;A0A482LU68;A0A346ASF5;A0A1W2HC18;A0A0U4C4L3;Q9UM30;A0A4P2SUF7;Q29885	0.0484112	1.46807	0.18364	7058	0	0	not_regulated	FALSE	0.264478	0.213401	0.462377	0.719593	0.18364	0.770683	1.40536	1.31472	0.789324	1.46807	0.0197086	0.0323356	0.0265357	0.0127856	0.0484112
Vav.CD4	VAV1	FABP5	FABP5	E7DVW5;Q01469	0.0435392	2.49706	0.173864	593294	0	0	repressed	FALSE	0.173864	0.964094	0.374366	0.234505	0.648009	2.49706	0.945807	1.70497	1.49601	0.852152	0.0435392	0.0148377	0.023463	0.0165224	0.0191596
Vav.CD4	VAV1	PSMA6	PSMA6	A0A140VK44;G3V5Z7;P60900;G3V295;G3V3I1;P60900-2;G3V3U4	0.035167	1.37179	0.173156	2340240	0	0	not_regulated	FALSE	0.620437	0.163285	0.183453	0.163575	0.173156	1.27909	0.606724	0.709861	0.673338	1.37179	0.0254292	0.0108526	0.0111383	0.0084791	0.035167
Vav.CD4	VAV1	PSMA5	PSMA5	Q5U0A0;A0A109NGN6;P28066;P28066-2	0.0334345	1.34853	0.192558	2303688	0	0	repressed	FALSE	0.839596	0.286135	0.0146456	0.2033	0.192558	1.07641	0.630411	0.66684	0.661915	1.34853	0.0206964	0.0109057	0.0101194	0.00806132	0.0334345
Vav.CD4	VAV1	GNAI2	GNAI2	P04899;P04899-4;B3KX51;Q96C71;P04899-6;P04899-3;P04899-5;P04899-2;B3KP24;Q93020	0.0292495	1.37995	0.123203	1996815	0	0	not_regulated	FALSE	0.458777	0.673128	0.143289	0.123203	0.397743	1.1456	1.07665	1.23624	1.37995	1.09699	0.0236883	0.0200303	0.0201752	0.0180737	0.0292495
Vav.CD4	VAV1	PSMB9	PSMB9	A2ACR1;A0A0G2JJA7;A0A1U9X8E3;A0A1U9X8E2;A0A1U9X8D7;P28065-2;P28065	0.0214786	1.54631	0.177278	1115673	0	0	not_regulated	FALSE	0.371956	0.248403	0.80216	0.982709	0.177278	1.39225	0.761287	0.949363	1.00687	1.54631	0.0149971	0.00737824	0.00807121	0.00686987	0.0214786
Vav.CD4	VAV1	ARHGDIB	ARHGDIB	A0A024RAS5;P52566;F5H6Q0;F5H3P3;B2R4F3;F5H2R5;H0YGX7	0.0209054	2.66657	0.11707	18624872	0	0	not_regulated	FALSE	0.968929	0.707847	0.647679	0.455384	0.11707	1.0523	0.556587	0.621576	1.8401	2.66657	0.00639777	0.00304464	0.00298263	0.00708625	0.0209054
[truncated: 3,272 more rows]

## Sheet: SLP76.CD4
id	bait	prey	names.primary	Protein.IDs	max_stoichio	max_fold_change	min_p_val	Copy_Number	is_interactor	n_success	regulation	selected	p_val_0	p_val_030	p_val_060	p_val_120	p_val_300	fold_change_0	fold_change_030	fold_change_060	fold_change_120	fold_change_300	stoichio_0	stoichio_030	stoichio_060	stoichio_120	stoichio_300
[truncated: 25 more rows]

[truncated: 6 more sheets: SLP76.CD8, VAV1.CD4, VAV1.CD8, ZAP70.CD4, ZAP70.CD8, LAT.CD4]
