# Supplementary material for: Systems-level conservation of the proximal TCR signaling network of mice and humans
Source: J Exp Med. 2022 Jan 21;219(2):e20211295. doi: 10.1084/jem.20211295 (PMC8789201; doi:10.1084/jem.20211295)
Supplement: Data S2 — lists the proteome of expanded primary CD4+ and CD8+ human T cells. [file JEM_20211295_DataS2.xlsx]

## Sheet: Description
Column name	Legend
Majority_Protein_IDs	List of protein ids accounting for the majority of peptides that form the protein group
Gene_names	Name(s) of the genes from which the proteins forming the protein group are transcribed
Copy_Number_human_CD4	Protein copy number per human CD4+ T cell
Copy_Number_human_CD8	Protein copy number per human CD8+ T cell

## Sheet: proteome_human_CD4_CD8
Majority_Protein_IDs	Gene_names	Copy_Number_CD4	Copy_Number_CD8
A0A023T6R1;Q96A72	FLJ10292;MAGOHB	718782	857380
A0A023T787;Q9Y5S9-2;Q9Y5S9;A0A0J9YW13	RBM8;RBM8A	592455	611854
A0A024DAK3		2364	NA
A0A024QYW3;Q04941	PLP2	173366	181605
A0A024QYX0;Q15125;C9J719;C9JJ78;A0A494C0F3	EBP	631652	755815
A0A024QYX3;P98179	RBM3	785510	892920
A0A024QYX8;P42768	WAS	579490	574277
A0A024QYY3;O60256;B2R7R5;O60256-4;O60256-2;O60256-3;E7EPA1;I3L0S1;C9K0K7	PRPSAP2	255170	256027
A0A024QYZ0;P60059	SEC61G	352540	415173
A0A024QYZ6;O60645;Q69YP2;D6RB59	EXOC3;DKFZp762K123	21359	18782
A0A024QZ30;P31040;D6RFM5;P31040-2;B3KT34;A0A087X1I3;Q0QF12;B4DYN5;P31040-3	SDHA	623422	665251
A0A024QZ62;Q14254;Q6FG43;J3QLD9;E7EMK3;Q9BTI6	hCG_1998851;FLOT2	130245	181122
A0A024QZ64;P09972;B7Z1Y2;B7Z3K9;B7Z1N6;A8MVZ9;B7Z3K7;B7Z1Z9;J3KSV6;J3QKP5	ALDOC	2798333	2582524
A0A024QZ77;Q96C19	EFHD2	1643374	1342839
A0A024QZ78;Q9BSE5	AGMAT	4485	NA
A0A024QZB4;H3BRY5;P50225;H3BNY7;H3BQX5;E9PKR8;P50226	hCG_1993905;SULT1A1;SULT1A4;SULT1A2	6790	NA
A0A024QZC1;O95400	CD2BP2	45907	33044
A0A024QZD1;J3QQ67;Q07020;Q0QEW2;G3V203;H0YHA7;Q07020-2;F8VYV2;F8VUA6;B4DDY5;A0A075B7A0	RPL18	2136533	2311569
A0A024QZD5;P08621;A8KAQ5;P08621-2;P08621-3	SNRP70;SNRNP70	362559	379901
A0A024QZE1;Q14653;M0R205;M0QZB8;M0QZB7;Q96GL3;Q14653-4;M0QYT9;E2GIM7;E2GIM5;M0QXC8;E2GIM9;Q14653-2	IRF3	53710	49430
A0A024QZE9;M0QYA2;Q9NWS0;M0R3A4	FLJ20643;PIH1D1	18460	19301
A0A024QZF1;P37198;M0QXN5	hCG_19665;NUP62	111463	101545
A0A024QZF2;P10301	RRAS	13311	10940
A0A024QZF6;Q96B36;M0R2V8;H9KV91;Q96B36-2;Q96B36-3	AKT1S1	7021	5987
A0A024QZH6;Q9H7N4	SR-A1;SCAF1	4183	4949
A0A024QZI4;Q8IV63-3;Q8IV63;M0QXV1;M0QXD7;M0QX88;M0R025;M0R200;B4DGW1;M0QYG0;B4E0U5;M0R073;M0QYA8;Q8IV63-2	VRK3	3734	3721
A0A024QZJ7;Q16204;Q05CP8	CCDC6	22576	20251
A0A024QZK8;P31942-2;P31942;Q53F48;P31942-3;B4DHY1;A0A024QZP1;P31942-4	HNRPH3;HNRNPH3	556670	562284
A0A024QZL1;P10124	PRG1;SRGN	24815	11057
A0A024QZM0;Q8N9N2-2;Q8N9N2;B3KU20;H0YCB3;B7Z518;H0YE76	ASCC1	16794	21033
A0A024QZM6;P53992;B4DSN3;G5EA31	SEC24C	140794	129867
A0A024QZN2;Q8WXX5	hCG_2024613;DNAJC9	431392	413123
A0A024QZN5;O95229-2;O95229;A6NH27;A0A024QZJ1;B4DP12	ZWINT	3873	2244
A0A024QZN7;Q9NZ45	C10orf70;CISD1	828770	827243
A0A024QZN8;Q5GLZ8-2;Q5GLZ8;Q5GLZ8-3;Q5GLZ8-6	HERC4	27419	35984
A0A024QZP7;Q5H9N4;P06493;A0A024QZJ8;P06493-2;A0A087WZZ9;I6L9I5;E5RIU6	CDC2;DKFZp686L20222;CDK1	375384	263059
A0A024QZR5;Q9Y2T2;Q8NDP0;B4DRN6	AP3M1;DKFZp586G1518	122060	130919
A0A024QZS1;O96007	MOCS2	6468	8858
A0A024QZS3;A0A024QZU7;O14494;O14494-2	PPAP2A	21103	9820
A0A024QZT0;P45880;A0A0A0MR02;A0A024QZN9;P45880-2;P45880-1;B4DKM5;Q5JSD2;Q5JSD1	VDAC2	1749006	1840284
A0A024QZT2;Q96KP1;B3KPN7;B4DZI7	EXOC2	53089	25784
A0A024QZT4;P50453	SERPINB9	811245	959155
A0A024QZT7;P33947-2;P33947;Q96H29;M0R1Y2	KDELR2;KDELR1	6398	15081
A0A024QZU0;Q13546;Q13546-2	RIPK1	65059	54051
A0A024QZV9;Q14511-3;Q14511;A0A087WUD2	NEDD9	4183	5450
A0A024QZW2;Q9UMY1	NOL7	26630	21523
A0A024QZW3;Q96S59-2;Q96S59-3;Q96S59;A0A024R014	RANBP9	17710	7765
A0A024QZW7;P49790;P49790-3;P49790-2	NUP153	65056	67962
A0A024QZX3;P35237;A0A024QZX5;A0A087X1N8;A0A2R8YD12;Q8IXH2;A0A024QZT8	SERPINB6	293493	392509
A0A024QZY4;O00635;Q6MZQ5;Q59EA5	TRIM38;DKFZp686F23130	8391	12841
A0A024QZY5;Q13523;B4DZQ5;H0YDJ3	PRPF4B	29993	30876
A0A024QZZ1;P78410-3;P78410-2;P78410;E9PRR1;B2R753;A8K4B5	BTN3A2	8203	9068
A0A024R015;A0A0S2Z5U8;Q96EV8-2;Q96EV8;D6RAX1;D6RCT8;A6NFV8	DTNBP1	16797	15189
A0A024R029;Q9ULW3	ABT1	20514	48513
A0A024R032;O15117;O15117-2;O15117-3;Q05DE9	FYB	253050	326197
A0A024R035;P02748	C9	7519	10924
A0A024R040;P55809;Q6IAV5;E9PDW2;B7Z609	OXCT1;OXCT	509671	470499
A0A024R046;O00479	HMGN4	66493	73360
A0A024R071;O75694;B4DLT2;O75694-2;E9PF10	NUP155	63147	71426
A0A024R073;C9IYS7;A0A087WYI0;A0A024R0F2;Q5TA45-2;Q5TA45-4;Q5TA45-3;Q5TA45;Q5TA45-5;J3QRY6	CPSF3L	7994	7100
A0A024R0A8;O43865;Q2NKW8;O43865-2;Q6ZMM9	AHCYL1	279568	298592
A0A024R0A9;A0A024R084;Q9BRK5-2;Q9BRK5-6;Q9BRK5	SDF4	8761	7025
A0A024R0E5;P52907;A8K0T9	CAPZA1	4059378	3995930
A0A024R0G2;Q9H6A0;A0A024R0H5;Q9H6A0-2;B4DWL2;Q8TCN6	DENND2D;DKFZp667I053	30419	37805
A0A024R0G7;Q6ZS11	hCG_1776533;RINL	5803	5330
A0A024R0H2;O15235	MRPS12	16818	NA
A0A024R0H6;Q8N7H5-3;Q8N7H5;Q8N7H5-2;B4DGJ5	PAF1	30246	26044
A0A024R0H7;Q9BQA1;H0Y711;Q9BQA1-2	WDR77	55728	69889
A0A024R0J1;O96013;M0R2X4;B4DE88;A8K724;O96013-2;O96013-4	PAK4;NRBP2	1198	1446
A0A024R0K8;P61018;A0A024R0J7;P61018-2;M0R0X1	RAB4B	49407	61292
A0A024R0L2;Q96F63	MGC20255;CCDC97	10377	6715
A0A024R0L6;Q15102;M0R389;M0QZT2;M0R1K3	PAFAH1B3	163580	165695
A0A024R0Q0;Q9H0W8-2;Q9H0W8	FLJ12886;SMG9	9731	8997
A0A024R0Q4;Q8IV08;B4DEL6	PLD3	43888	49428
A0A024R0Q6;P07992-4;P07992;K7ES46;P07992-2;P07992-3	ERCC1	3234	4817
A0A024R0Q9;Q96D53-2;Q96D53;M0R001;M0R011	ADCK4	3287	3955
A0A024R0R4;Q9UBE0;M0QZS6;B3KNJ4;Q9UBE0-2;Q9UBE0-3	SAE1	473764	501819
A0A024R0R9;P54920;M0R0Y2;M0R2M1	NAPA	438953	462511
A0A024R0V9;A0A1B0GV47;Q7Z4S6-6;Q7Z4S6-3;Q7Z4S6-5;Q7Z4S6-2;Q7Z4S6;Q7Z4S6-4;H0YIM7	KIF21A	1945	2253
A0A024R0X0;Q9UMZ2-5;Q9UMZ2;Q9UMZ2-6;Q9UMZ2-9;Q9UMZ2-4;Q9UMZ2-8;Q9UMZ2-3;Q9UMZ2-7	AP1GBP1;SYNRG	29074	25814
A0A024R0Y2;Q13085-3;Q13085-2;Q13085;Q13085-4;A2NX49	hCG_30204;ACACA	1304	624
A0A024R120;Q12800-3;Q12800;F8VX55;Q12800-2;Q12800-4;F8VWL0	TFCP2	43423	39295
A0A024R125;P54619;P54619-3;P54619-2;F8VYY9;H0YIC9	PRKAG1	180010	226058
A0A024R137;A0A024R102;Q96GM5-2;Q96GM5;A8K9I5;F8VRQ4;F8VUB0	SMARCD1	3967	6995
A0A024R143;A0A024R165;Q14142;B4E0G2;B7ZAZ9;Q14142-3	TRIM14	7486	5880
A0A024R151;Q8WWI5-3;Q8WWI5-2;Q8WWI5	SLC44A1	1498	NA
A0A024R163;O95758;O95758-5;O95758-1;O95758-6;O95758-2;O95758-4;O95758-7	ROD1;PTBP3	281067	283835
A0A024R179;Q09161	NCBP1	104823	122045
A0A024R184;Q9H553;B3KNL8;Q9H553-2	ALG2	50739	48475
A0A024R1A3;P22314-2;P22314;B4DDE4;B4DL67	UBE1;UBA1	1226342	1208253
A0A024R1D6;Q13769;F8WCP5	hCG_2011153;THOC5	18608	24670
A0A024R1D9;A0A024R1I0;A0A024R1F6;A0A024R1J9;A0A024R1J8;B7Z4B6;P35240-4;P35240-6;P35240-5;P35240-8;P35240-3;P35240;P35240-2;P35240-10;P35240-7	NF2	1853	NA
A0A024R1F9;Q9H1I8;Q9H1I8-3;B1AH59;A0A024R1E1	ASCC2	19428	23539
A0A024R1G6;O95236-2;O95236	APOL3	50355	39029
A0A024R1I3;Q96GD0	PDXP	29383	37442
A0A024R1K7;Q04917;B2R6N6;Q9H4N8;A2IDB2	YWHAH	1150743	1081836
A0A024R1K8;Q15459;Q15459-2;B4E091	SF3A1	390549	403774
A0A024R1M8;J3KQL8;B4E1T5;Q9BQE5	APOL2	258476	188993
A0A024R1N1;P35579;A0A0U4BW16;Q86XU5	MYH9	6756902	6924477
A0A024R1N4;P12956;B2RDN9;B1AHC9;P12956-2;B4DE32;B4E356	XRCC6	2269440	2466341
A0A024R1P2;P15153;B1AH77;B1AH80;B1AH78	RAC2	9675356	9832448
A0A024R1P7;B4E2A6;Q9UH99;Q9UH99-3;Q9UH99-2;A8K129;Q6NT72;A0A024R1S6	UNC84B;SUN2	1093947	1209598
A0A024R1Q5;P17050	NAGA	61647	65277
A0A024R1S5;O00178;B2RDW9	GTPBP1	73262	78184
A0A024R1S8;Q14847;Q14847-2;C9J9W2;A8K1D2;Q14847-3	LASP1	2690294	3632970
A0A024R1T1;Q86WX3	RPS19BP1	16316	19270
A0A024R1T5;P09543-2;P09543;B4DI06;B4DFN6	CNP	119913	109987
A0A024R1T9;Q4LE36;P53396;A0A024R1Y2;P53396-2;P53396-3;Q8N9C4	ACLY;ACLY variant protein	452557	490890
A0A024R1U0;P46060;B4DY16;B4E0U0	RANGAP1	335062	310834
A0A024R1U2;Q7RTV0	PHF5A	258450	255777
A0A024R1U4;P51148;P51148-2;K7ERI8;K7ERQ8;F8VVK3;K7ENY4	RAB5C	867715	905311
A0A024R1X3;Q9BRG1;K7ENE3	VPS25	176890	189324
A0A024R1X4;Q9Y2R0;K7EPV0	hCG_16955;COA3	61394	97520
A0A024R1Z6;Q99536;B3KUF8;Q99536-3;Q99536-2	VAT1	112876	97249
A0A024R1Z9;E7EMA9;Q32M88;B4DJL7	ATHL1	1353	6125
A0A024R201	PSMD13	518887	572922
A0A024R210	IFITM1	1986830	2087770
A0A024R216;Q9Y3E1	HDGFRP3	109052	116847
A0A024R222;B4DHQ3;Q9Y617;A0A024R280;Q9Y617-2	PSAT1	457042	447887
A0A024R229;Q9UHN6;Q9UHN6-2;B4DTX3;F5H6B2	TMEM2	6492	8971
A0A024R235;Q5VYS8-4;Q5VYS8-6;Q5VYS8;A0A0C4DFW3;X6R3Q3	ZCCHC6	1479	NA
A0A024R248;Q96LW7-2;Q96LW7	C9orf89	14838	22586
A0A024R252;A0A2X0U4Q9;Q5JSP0;A8K9G1;Q5JSP0-3;Q9NXY1;Q5JSP0-2	FGD3;FLJ00004	63013	75184
A0A024R275;Q969G6;B2RDZ2	RFK	46572	51758
A0A024R277;O15269;Q6NUL7;Q59EQ4	SPTLC1	60855	41157
A0A024R297;Q9Y657	SPIN;SPIN1	10760	22658
A0A024R2C5;O75351;A8K5D8;A8K4G7	VPS4B	460208	435145
A0A024R2D7;A8K899;O75528-2;O75528	TADA3L;TADA3	5034	6067
A0A024R2E9;B3KQM6;B2RB57;O95352-3;O95352;O95352-2;B4DQK1	ATG7	13698	17516
A0A024R2F4;Q9BV44;H7C0R6;H7C3J3	THUMPD3	2288	2035
A0A024R2F9;Q9BTV4;A0A0S2Z5N2	TMEM43	232389	222034
A0A024R2G8;O15084-2;O15084;O15084-4;O15084-1;B4DIW9	ANKRD28	2737	3544
A0A024R2H1;Q01826;Q01826-2	SATB1	72082	78159
A0A024R2H7;Q96Q11-2;Q96Q11;A0A494C181;A0A494C1D4;F8W8C3	TRNT1	65518	71349
A0A024R2I5;A0A024R2F8;Q8N4Q1;Q8N4Q1-2	CHCHD4	57282	49469
A0A024R2J0;A8KAN5;A0A024R2L0;Q9NZI7-4;Q9NZI7	UBP1	7296	10327
A0A024R2K1;P20339;P20339-2;A0A0A1HAN9	RAB5A	117781	101309
A0A024R2M6;P09110;B4DEN6;C9JDE9;H7C131;Q8NCW8;A0A140VJX0;P09110-2	ACAA1	199078	167039
A0A024R2M7;O95747;C9JIG9	OXSR1	224264	233410
A0A024R2M8;X5DRB1;D9I4E1;A8K146;Q01831;Q01831-2	XPC	21878	33294
A0A024R2N6;P30414;Q6M1B8;A0A087WYW3	NKTR;DKFZp686J06106	1310	NA
A0A024R2Q0;P41597-2;L7REX9;L7RER4;P41597	CCR2	4822	10725
A0A024R2Q4;P61313;A0A2R8YEM3;E7EQV9;E7ENU7;B4DLP4	RPL15	2430431	2442470
A0A024R2Q9;Q9NWU1;B4E3Q7;Q9NWU1-2	OXSM	5497	7042
A0A024R2T2;Q96AT1	KIAA1143	20351	24433
A0A024R2U6;P52756;Q59HE6	RBM5	15099	14031
A0A024R2U9;C9JIF9;P13798	APEH	223195	214904
A0A024R2X1;A0A024R329;Q9Y5P6;Q9Y5P6-2	GMPPB	274557	233799
A0A024R2X6;Q08AK7;A0A024R2T0;Q13107-2;Q13107;Q53H56;Q53FJ3;H7C189	USP4	13850	15956
A0A024R301;Q8NE62;B4DMQ4	CHDH	8629	NA
A0A024R306;Q9Y2S6;A0A024R1R8	CCDC72;TMA7;hCG_2014768	1014534	1102279
A0A024R324;P61586;B4DKN9;C9JNR4;C9JX21;Q9BVT0	RHOA;ARHA	2947359	2978387
A0A024R325;Q96I99;Q3ZCW5;E9PDQ8;Q96I99-2;B7Z2D5	SUCLG2	461778	524127
A0A024R326;Q6IPI1;A0A3B3ITT5;P47914	RPL29	1075047	1101893
A0A024R328;Q05655;Q05655-2;B4DFV1	PRKCD	30691	23314
A0A024R333;Q6UXN9	TMEM113;WDR82	279175	327407
A0A024R341;A0A024R332;Q6I9Y2;F8WF22	NIF3L1BP1;THOC7	12096	14224
A0A024R355;Q8IV48	THEX1;ERI1	85466	76100
A0A024R370;P82094;P82094-2;A0A2R8Y7M0;F8WF45;B4DQY7;Q6PII6	TMF1	3886	3416
A0A024R374;P07858;A8K2H4;B4DL49;B4DMY4;B3KUJ8;Q6LAF9	CTSB	628047	320776
A0A024R388;Q9NXG2;Q6MZT3;O60362;B4DFY9	THUMPD1;DKFZp686C1054;44M2.1	140344	162223
A0A024R394;Q9UHD1;A0A024R3C3;Q9UHD1-2;E9PPQ5	CHORDC1	200633	214352
A0A024R3C7;Q13315;B4DSP3	ATM	5759	5644
A0A024R3D4;Q8ND24-2;Q8ND24;E9PN76	DKFZp547C195;RNF214	4864	8826
A0A024R3E3;P02647;F8W696	APOA1	377103	965047
A0A024R3H2;Q92673	SORL1	28382	24289
A0A024R3J7;P46977;P46977-2	hCG_2032701;STT3A	104291	98051
A0A024R3K4;A0A024R3N6;A0A024R3M5;Q01543-2;Q01543-3;Q01543	FLI1	41941	55347
A0A024R3L9;Q4G0F5	VPS26B	48952	66578
A0A024R3M1;Q9P016;Q9P016-2	THYN1	281997	341083
A0A024R3P1;O15121	DEGS1	27731	38085
A0A024R3P9;Q9H3P7	ACBD3	56633	54984
A0A024R3Q3;P84077;A0A024R0Y6;P61204;B4DEB9;F5H423;B4DJC8;B4DN70	ARF1;ARF3	4039136	4682713
A0A024R3R0;Q7Z7F7;Q7Z7F7-2;X6R631	MRPL55	63890	56509
A0A024R3R5;Q14739;A0A494C1L1;C9JXK0	LBR	636131	697798
A0A024R3T8;P09874;B4E0E1;B2R5W3	PARP1	858418	918556
A0A024R3U8;Q8WWC4	FLJ22555;C2orf47	27713	38400
A0A024R3V0;Q9NUQ6;F8W6C2;B8ZZZ7;Q9NUQ6-2;Q9NUQ6-4;Q9NUQ6-3	DNAPTP6;SPATS2L	6518	3444
A0A024R3V8;Q99598;C4P0D6;C4P0D8	TSNAX;DISC1	98550	126479
A0A024R3W2;Q15388	TOMM20	97545	84955
A0A024R3W7;P24534;A4D1M6	EEF1B2;LOC392793	1462665	1346796
A0A024R3X4;P10809;B3GQS7;B7Z597;B7Z4F6;B7Z5E7	HSPD1	3754190	4021474
A0A024R3X9;Q9Y3A3	PREI3;MOB4	19380	16952
A0A024R3Z2;B8ZZN6;P63165;B8ZZJ0;B8ZZ67;B9A032;G2XKQ0;P63165-2	SUMO1	691294	662145
A0A024R3Z6;Q7L1Q6;Q7L1Q6-4;Q7L1Q6-3;Q53FN7;Q7L1Q6-2;D3DN77;C9IZ80	BZW1;hCG_2022736	323846	354890
A0A024R413;O43676;C9JKQ2	NDUFB3	299749	311501
A0A024R436;H7BXK9;Q9NP58-4;Q9NP58	ABCB6	672338	NA
A0A024R442;Q53SB6;E7ETB3;B7Z7F0;Q9ULA0;Q9BSS9;E7EMB6;A0A024R443;C9JBE1	DNPEP	223125	194880
A0A024R464;Q9H8Y5;B8ZZS4	ANKZF1	6067	8611
A0A024R471;Q9H9Q2;J3KQ34;Q53GQ2;A0A087X1P5;J3KQ41;Q9H9Q2-3;B3KW51;A0A024R478;Q9H9Q2-2	COPS7B	111359	110045
A0A024R473;Q9H9J2	MRPL44	40839	45560
A0A024R482;Q96IJ6;Q96IJ6-2;A0A087WUI8	GMPPA	111446	100112
A0A024R496;Q9Y376	CAB39	570264	564664
A0A024R4A0;P19338;B3KTP9;B3KM80;Q6ZS99;Q9BQ02;H7BY16	NCL	2432786	2353362
A0A024R4A5;Q6Y7W6-4;Q6Y7W6-5;Q6Y7W6;I1E4Y6;Q6Y7W6-3;E7ESB6;C9JHW1;B4DRT8	TNRC15;GIGYF2	21550	13796
A0A024R4B7;Q9H3M7;B4DVM7;Q9H3M7-2;B1ALI9	TXNIP	114785	75268
A0A024R4C8;B4DZS0;O76075;O76075-2	DFFB	4737	6712
A0A024R4E7;O96011-2;O96011;B3KSS3;H7C3V6	PEX11B	68645	69093
A0A024R4F1;P06733;A0A2R8Y6G6;E2DRY6;P06733-2	ENO1	37222650	35490999
A0A024R4F4;M0R2B7;P28340;Q308M6;M0QZR8;Q59FA0;A0A2R8Y7K6	POLD1	29960	25334
A0A024R4G1;Q8N1G4	LRRC47	168432	200779
A0A024R4H5;O00273-2	DFFA	5260	NA
A0A024R4I7;Q8WZA0;Q8WZA0-2;K7ES95	LZIC	170355	198723
A0A024R4M0;P46781;A5D904;B5MCT8;C9JM19;B7Z732	RPS9	3979418	4148250
A0A024R4M8;Q8NBN7;B2RDH1;Q8NBN7-2;G8JLA1;B3KVA3;A8K6B4	RDH13	53058	71594
A0A024R4R3;O75175;B7Z6J7;A0A2R8Y4W0;H0Y5X7;H7C3F5;A0A2H2FJL5;Q6ZMJ6	CNOT3;FLJ00420	7863	11392
A0A024R4S0;O43633;M0R1L7;M0R1T5	CHMP2A	249185	198015
A0A024R4T4;P61081	UBE2M	345235	298641
A0A024R4U0;Q9NP61-2;Q9NP61;B7Z6L2	ARFGAP3	7229	10228
A0A024R4U3;Q14166	TTLL12	174662	175271
A0A024R4U4;Q9HBI0-2;Q9HBI0;Q9HBI0-3	PARVG	226650	214356
A0A024R4X0;P00387-2;P00387;P00387-3;Q6ZVI6;B1AHF3	CYB5R3	504627	570538
A0A024R4X4;Q9Y259;B7Z756	hCG_16873;CHKB	32048	18283
A0A024R4X7;Q9UKX7-2;Q9UKX7;B4E2D3	hCG_1989366;NUP50	207260	193464
A0A024R4Z3;Q96PZ2;E9PR18	FAM111A	2976	3082
A0A024R4Z6;Q08945	SSRP1	338473	348184
A0A024R525;Q6NS36;P02794;G3V192;Q6NZ44;B3KXC3;G3V1D1;Q8TD27	FTH1	170499	177077
A0A024R534;O94776;O94776-2	MTA2	393224	400644
A0A024R566;Q15637-6;A0A024R5D9;Q15637-2;A0A024R572;Q15637-3;Q15637;B4DJU4;Q15637-7	SF1	333037	349296
A0A024R567;Q12851-2;Q12851;B4DPK7;C9JCU6	MAP4K2	4966	3763
A0A024R578;Q13405;H0YDP7;Q59GE9	MRPL49	87854	96978
A0A024R582;J3KMZ8;Q92785;Q92785-2	DPF2	73540	86486
A0A024R5B3;Q8TDP1;H0YEF3;E9PN81	AYP1;RNASEH2C	107142	106916
A0A024R5C4;O95197-3;B7Z3E3;B7Z8W8;O95197-5;O95197-4;O95197-7;O95197-2;O95197;B7Z4M1;B7Z361;O95197-6	RTN3	305070	276285
A0A024R5E5;Q13488;E9PM12;Q64F87;E9PNA6;E9PMC5	TCIRG1	18422	16623
A0A024R5H0;O75531;B2R4V4	BANF1	1473678	1626603
A0A024R5H6;Q6VY07;Q6VY07-2;B4DF77	PACS1	45866	50000
A0A024R5J5;P20340;B7Z5Z9	RAB6A	17784	18929
A0A024R5K6;O95298;O95298-2	NDUFC2	151342	177312
A0A024R5K8;P50454;B4DN87;A8K259;E9PR70;E9PPV6;E9PNX1;E9PK86;E9PMI5	SERPINH1	68452	41004
A0A024R5L0;P42785;B7Z7Q6;P42785-2;E9PNF7;E9PQB5;E9PL85;E9PQN3;E9PKN6;E9PIG4	PRCP	52645	70017
A0A024R5M9;Q14980-2;Q4LE64;Q14980;A0A087WY61;Q14980-4;Q14980-3;A0A024R5G4;Q59HB8;Q7Z757;Q14980-5	NUMA1;NUMA1 variant protein	318874	298549
A0A024R5Q1;Q9NX55	hCG_2003792;HYPK	76789	73595
A0A024R5Q7;P30520;B4E1L0	ADSS	366150	378790
A0A024R5Q8;Q05D32;Q05D32-2	CTDSPL2	16365	17384
A0A024R5S5;O75822;O75822-3;O75822-2	EIF3S1;EIF3J	423158	420983
A0A024R5S9;P46934-4;A0A3B3IUC1;H0Y8X6;P46934-3;P46934-2;P46934	NEDD4	1643	NA
A0A024R5U3;P56211;H3BMD8;P56211-2;H3BQ52;H3BTD3	ARPP-19;ARPP19	582519	531186
A0A024R5U4;Q9C002;H0YKW5	C15orf48;NMES1	177664	33340
A0A024R5U5;O14672;A0AV88;O14672-2	ADAM10	66594	84024
A0A024R5W0;Q15751	HERC1	1799	2226
A0A024R5X2;Q9Y6N5;Q9UHS8;B2R7T6;Q53HW7	hCG_2001986;SQRDL	1574691	1461796
A0A024R5X7;O76031;Q9H072	CLPX;DKFZp586J151	10310	12131
A0A024R5Z3;P84022	SMAD3	10197	7026
A0A024R5Z9;P14618-2;B4DRT3;H3BTN5;Q504U3;H3BR70;A0A024R609	PKM2;PKM	55059	54696
A0A024R608;P05386;Q7Z612	RPLP1	3935921	3829450
A0A024R611;P31146;Q59G88;H3BRY3	CORO1A	14425586	15606613
A0A024R629;P16150;C9JUK7	SPN	314715	570448
A0A024R632;H3BRB3;Q14807-2;Q14807;B7Z9T5	KIF22	18051	10449
A0A024R642;P30793-3;P30793-2;P30793-4;P30793	GCH1	4201	NA
A0A024R648;Q9Y5J7	TIMM9	140444	127824
A0A024R649;Q96EK6;G3V4W4;G3V5E4	GNPNAT1	26229	27749
A0A024R663;Q86UP2-2;Q86UP2-4;Q86UP2;Q86UP2-3	KTN1	119288	90222
A0A024R667;Q96FK6;G3V4B8	C14orf150;WDR89	5498	6481
A0A024R688;P51948;H0YJ92;A0A024R669;P51948-2;H0YJF2	MNAT1	12799	17467
A0A024R694;P12814-2;P12814;P12814-3;P12814-4;H9KV75;B7Z565;Q86TX4;B4DFY0	ACTN1	56532	57769
A0A024R6A0;P78540	ARG2	25178	14069
A0A024R6B1;Q92623	hCG_20925;TTC9	16459	19978
A0A024R6C9;P36957;Q6IBS5;P36957-2;Q86TQ8;Q86TW7;Q86SW4	DLST	333492	363743
A0A024R6D1;Q8TD19	NEK9	74786	104855
A0A024R6D4;P84090;G3V279	ERH	1751865	1834792
A0A024R6D8;Q13243;Q59EK7;Q13243-3;B4DJK0;B4DUA4	SFRS5;SRSF5	224377	227388
A0A024R6G4;Q02252-2;Q02252;Q53FN8;Q53H94	ALDH6A1	72358	73648
A0A024R6H0;Q9P2I0;B3KN45;B3KMI0	CPSF2	39256	47338
A0A024R6H1;O15270;H0YJV2	SPTLC2	60755	64564
A0A024R6H3;Q13572;G3V588;G3V5A3;G3V4M9;B4DE87;Q13572-2	ITPK1	8748	12326
A0A024R6I3;Q53GF9;P49755;B4DZH3;G3V2K7;B4DL12	TMED10	970258	847640
A0A024R6K1;O75909;O75909-4;G3V2Q3;G3V5E1;O75909-2;O75909-1	CCNK	20090	27422
A0A024R6K3;Q86TU7	SETD3	12002	12961
A0A024R6K8;P23381;P23381-2	WARS	2013423	1950431
A0A024R6M2;Q6IN85-2;Q6IN85;G3V5Z3;H0YIY8;Q6IN85-5;Q6IN85-4	KIAA2010;SMEK1	31634	34733
A0A024R6M3;P51003;G3XAH6;B4DHB8;B4DYF4;A0A024R6J7	PAPOLA	41378	41683
A0A024R6Q2;Q96FX7;Q96B39;H0Y2Q1	C14orf172;TRMT61A	9216	12082
A0A024R6Q8;Q9NPI1;Q9NPI1-2	BRD7	9985	8369
A0A024R6S1;O60884	DNAJA2	281542	289072
A0A024R6T8;Q9GZU8;H3BU93;H3BQQ6;H3BTI2;H3BTP8;H3BSY6;H3BP64;H3BNK9;H3BUL4;H3BMX9;Q2VIL1	NIP30;FAM192A	27011	25382
A0A024R6U3;O75208;H3BRC0;B4DIV2;H3BSJ5;H3BNT2	hCG_2025883;COQ9	5712	7699
A0A024R6U9;Q9Y2Y0-2;Q9Y2Y0;H3BU49	ARL2BP	25240	31411
A0A024R6W0;P00505;B3KUZ8;A8K482;P00505-2	GOT2	919908	937779
A0A024R6X2;Q13951	CBFB	75406	85735
A0A024R6Y2;P61970;H3BRV9	NUTF2	937835	988559
A0A024R6Z0;O43237;O43237-2;J3KRI4	DYNC1LI2	36488	61698
A0A024R705;Q9UN37;I3L4J1;Q9UF30;Q9NXK5	VPS4A;DKFZp434E0418	98531	87546
A0A024R718;P43490;A0A0C4DFS8	PBEF1;NAMPT	572539	411292
A0A024R732;Q13425;H0YCS0;A0A140TA73;Q13425-2	SNTB2	9303	9075
A0A024R745;Q16718;A0A087X1G1;H7BYD0;Q16718-2;F8WAS3;C9IZN5	NDUFA5	248083	383662
A0A024R753;Q9NW13;Q9NW13-2;B4DJ90	RBM28	15503	51529
A0A024R770;A0A024R774;Q16656-2;Q16656;Q16656-4;C9JP85	NRF1	17240	18402
A0A024R7A8;P15121;Q59EL5;E9PCX2	AKR1B1	639809	798432
A0A024R7B7;Q16543;Q6FG59;K7EQA9;K7EKQ2	CDC37	726964	684432
A0A024R7C0;Q14145;A0A2P1M8C0	KEAP1	11429	11650
A0A024R7C7;Q12906;Q12906-5;Q12906-2;Q12906-3;A8K590;F4ZW64;F4ZW65;B4DFG4;Q59GP7	ILF3	3709	4095
A0A024R7D0;A0A087WZK0;P49366-3;P49366;M0R1T4;B4DU50;M0R0V2;A0A024R7G5;A0A024R7E9;P49366-2	DHPS	1897	1803
A0A024R7E0;Q96RE7	BTBD14B;NACC1	22735	25287
A0A024R7E3;P26358;P26358-2;Q59FP7;I6L9H2;P26358-3;B3KVA0	DNMT1	34128	30879
A0A024R7F8;P13686;K7EJD9	ACP5	27743	11511
A0A024R7G4;Q9NVP2;K7ES22;K7ELW9;B4DXU6	ASF1B	65778	40037
A0A024R7G6;M0R165;A8K5P4;Q9UBC2-3;Q9UBC2;Q9UBC2-2;A5PKY0;Q9UBC2-4;B4DME4;B4DQX5;M0R2S2	EPS15L1;SPATA22	68156	65865
A0A024R7G7;Q96K37;H7C1I0	SLC35E1	30404	23119
A0A024R7G8;P54725-2;P54725;A0A494C0B4	RAD23A	16626	15735
A0A024R7H5;B4E0Z6;Q10589-2;Q10589	BST2	86624	90382
A0A024R7I3;P61006;P61006-2;Q59EP4	RAB8A	276416	289019
A0A024R7J0;P17612-2;P17612;A8K8B9;K7ERP6;Q15136	PRKACA;KIN27	112165	98372
A0A024R7J4;M0R226;Q9BQ48	MRPL34	33118	41064
A0A024R7J7;Q9BW61	DDA1	9732	NA
A0A024R7K7;A0A024R7M6;Q86YP4;Q86YP4-3;Q86YP4-2;B4DKZ7	GATAD2A	102999	116095
A0A024R7L5;A0A024R7L8;Q92900-2;Q92900	UPF1	163115	161945
A0A024R7L6;Q96EY5;A8K0C2;E9PQA6;Q96EY5-2;Q96EY5-3;E9PLZ8	LOC93343;MVB12A	44506	31691
A0A024R7M7;P52333;P52333-2;A0A0S2Z485;P52333-4	JAK3	33027	15386
A0A024R7M8;Q96CT7	LOC115098;CCDC124	134853	152445
A0A024R7N1;Q9P107-2;Q9P107	GMIP	98496	102592
A0A024R7N2;Q9HD20;A0A024R7P3;Q9HD20-2	ATP13A1	30335	23908
A0A024R7N4;O43566;H0Y8W3;O43566-5	RGS14	76093	86827
A0A024R7Q3;Q9BW72	HIGD2A	132083	82676
A0A024R7S3;P09497-2;P09497;D6RJD1	CLTB	298834	258785
A0A024R7T3;P52597;B4DKS8	HNRPF;HNRNPF	1983438	1935010
A0A024R7T4;P17026	ZNF22	54699	100473
A0A024R7V6;P61019;E9PKL7;A0A0A1HAW1;P61019-2	RAB2;RAB2A	396751	410542
A0A024R7W0;Q9NX62	IMPAD1	25555	19711
A0A024R7W9;Q92905;Q59GH5;E5RHH5	COPS5	132968	135746
A0A024R7X0;Q9Y6D6;Q59FY5;E5RIF2	ARFGEF1	17003	16705
A0A024R7Z5;O00560;O00560-3;B4DHN5;E9PBU7;B4DQ93	SDCBP	183748	117439
A0A024R801;Q13946-3;Q13946;A0A024R7W6;Q13946-2	PDE7A	3877	NA
A0A024R806;Q9BT73	MGC10911;PSMG3	55627	48421
A0A024R811;Q53H82	LACTB2	41267	43578
A0A024R819;A0A024R858;P36639-4;P36639-3;P36639-2;P36639	NUDT1	271237	238538
A0A024R821;P55884;P55884-2;A4D210;B4DV79;B4DXN6;Q96G38	EIF3S9;EIF3B	324308	334652
A0A024R829;Q9NRF9	POLE3	77666	65160
A0A024R830;A0A140VJL8;P29218;P29218-3;H0YBL1;E5RIP7;E5RG94;E5RHE9;E5RG13;E5RI82;E5RGY4;P29218-2	IMPA1	271941	273513
A0A024R832;Q8NHZ8	CDC26	27822	25122
A0A024R837;Q9BSH5;B3KUF6	HDHD3	24113	31691
A0A024R843;Q13049;Q5JVY0	TRIM32	1764	2390
A0A024R845;P61106;X6RFL8	RAB14	1765798	1789416
A0A024R850;Q96E11-3;Q96E11;Q96E11-2;Q96E11-8;X6RDS5;A0A024R855;Q96E11-7;Q96E11-5;Q96E11-6;Q96E11-4	MRRF	17891	25114
A0A024R854;Q8TES3;Q9BXL7	CARD11;FLJ00120	20493	22045
A0A024R857;Q96ME1-4;H0Y6I6;B4DH63;Q96ME1-3;Q96ME1-2;Q96ME1	FBXL18	1849	2052
A0A024R861;O00743;O00743-3;O00743-2	PPP6C	270940	257958
A0A024R862;A0A024R8A2;Q14C86-2;Q14C86-6;A0A024R875;Q14C86-3;Q14C86-4;Q14C86-5;Q14C86;F8W9S7;B3KN67;C9IZ08;B4DK42	GAPVD1	36001	36716
A0A024R870;Q6UWE0;Q6UWE0-2;Q6UWE0-3	LRSAM1	7288	9470
A0A024R872;Q96TA1-2;Q96TA1	C9orf88;FAM129B	176303	198132
A0A024R883;O75348	ATP6V1G1	278843	278345
A0A024R896;B7ZC38;Q9NR46;Q9NR46-2;B7ZC39	SH3GLB2	227018	204372
A0A024R897;Q9BPX5;B3KPC7	ARPC5L	902006	994241
A0A024R8A7;Q96I24	hCG_31253;FUBP3	91134	92006
A0A024R8B1;Q59F95;A0A024R8C8;Q9NVG8-2;Q9NVG8	TBC1D13	4156	5452
A0A024R8B5;Q86YN1	DOLPP1	7921	9570
A0A024R8C7;Q9BTM9-3;Q9BTM9;Q9BTM9-2	C9orf74;URM1	47897	51275
A0A024R8D2;Q6P1M0;Q9BTA1;B3KQE8;B3KNH1;Q6P1M0-2	SLC27A4	4324	3207
A0A024R8D4;Q9Y399;Q5T8A0	MRPS2	24635	24943
A0A024R8E4;Q9BV86;Q9BV86-2;S4R338	C9orf32;NTMT1	12767	9664
A0A024R8G6;O43805;A0A087WV26	SSNA1	42694	54130
A0A024R8H6;Q15059;B4DS09;A0A140F1N4;Q15059-2	BRD3	12013	13391
A0A024R8I2;A0A140VK64;Q9BSL1	UBADC1;UBAC1	4343	3213
A0A024R8L7;Q15067-2;A0A024R8T3;Q15067;B4DU07;Q15067-3	ACOX1	28040	33661
A0A024R8M0;Q14344;B4DWV9;Q14344-2	GNA13	73907	67732
A0A024R8M4;Q14558;Q14558-2;B4DP31;C9J168	PRPSAP1	68344	69324
A0A024R8N4;Q9C0B0;K7EQ93;A0A0A0MRZ1;E9PDK2	hCG_1776081;UNK;UNKL	4453	12447
A0A024R8P8;P63173;J3KT73;J3QL01;J3KSP2	RPL38	1989392	2240822
A0A024R8Q1;P10253	GAA	6256	3147
A0A024R8R4;Q8TAT6;Q8TAT6-2;B4DG89	NPLOC4	86568	77881
A0A024R8S3;P61956-2;P61956	SUMO2	2702127	2584186
A0A024R8S5;P07237;B4DUA5;H7BZ94;B4DNL5;B4DLN6;H0Y3Z3	P4HB	3783475	2899408
A0A024R8T9;O43760;O43760-2;K7ELD9	SYNGR2	53829	46378
A0A024R8U1;O15427;Q53G91;J3QQV2;J3QSC3;J3KTI8;J3QQS9	SLC16A3	70003	92529
A0A024R8V0;A0A0S2Z5A5;Q9UHD8-7;Q9UHD8-2;Q9UHD8;A0A024R8Q0;Q9UHD8-3;A0A0S2Z5W9;Q9UHD8-4;Q9UHD8-9;Q9UHD8-8	SEPT9	1792378	1997696
A0A024R8W0;P38919;I3L3H2	DDX48;EIF4A3	962323	1055723
A0A024R8Z7;Q9Y5B8-2;Q9Y5B8;E9PNU1;Q59GR0;B4DXC8	NME7	7938	15364
A0A024R904;Q9HB71;Q6NVY0;Q9HB71-3	CACYBP	1613821	1562531
A0A024R936;A0A0S2Z457;P19878-2;P19878-4;P19878-3;P19878;Q59F14	NCF2	1556	NA
A0A024R952;Q13835-2;Q13835;B4DRX5;Q14BN3	PKP1	2977	2482
A0A024R963;A0A024R9A7;B4DZD9;J3KR55;P35236;P35236-2;P35236-3;B4DVF0;Q8NFX3;H7C5I3;B4DDG6	PTPN7	282134	336995
A0A024R968;P23634-7;P23634-6;P23634-8;P23634;Q68DH9;A7E2D8;P23634-5;P23634-4;P23634-3;P23634-2;A8K8U3	ATP2B4;DKFZp686M088	115234	126087
A0A024R973;Q5SWX8-3;Q5SWX8-4;Q5SWX8;Q5SWX8-2	C1orf27;ODR4	8496	5046
A0A024R978;Q9BZQ8	C1orf24;FAM129A	266547	227827
A0A024R983;P10155;P10155-3;P10155-5;P10155-4;B3KN94	TROVE2	118602	138216
A0A024R987;Q6P3S1;B7ZBL5;B3KR95;Q6P3S1-3;Q6P3S1-4;Q6P3S1-2;Q6P3S1-5	hCG_2039668;DENND1B	1118	796
A0A024R994;O75131;Q05DL8;A0A087WYQ3;H0YB26	CPNE3	350775	329920
A0A024R9A4;O15523;O15523-2;B4E132;B4E010	DDX3Y	33849	31864
A0A024R9B5;B4DMM7;Q15291;Q15291-2;B4DLF8	RBBP5	35841	38639
A0A024R9B7;P09669	COX6C	1469700	1526917
A0A024R9C1;P11940;E7EQV3;B4DZW4;E7ERJ7;P11940-2;A0A087WTT1;B4DQX0;B3KT93;A0A024R9E2;H0YAR2	PABPC1	947933	878685
A0A024R9D0;Q9H2D1;E5RGK5;E5RFL3;E5RGT9;B4DUQ5;A0A3B3IRK5;B3KWP3	SLC25A32	7008	8764
A0A024R9D2;Q86UE4;E5RJU9	MTDH	209819	192631
A0A024R9D7;Q16698-2;Q16698;E5RFV2;E5RJG7;Q7LDK6	DECR1;DECR	649130	809351
A0A024R9D9;Q9NPA8-2;Q9NPA8;E5RHX8	ENY2	209785	157076
A0A024R9G4;Q9NUQ9;Q68D08;E5RI16	FAM49B;DKFZp686B04128	1005854	1126514
A0A024R9G7;Q6PL18	ATAD2	16665	13382
A0A024R9H2;P52758;H0YBX3;H0YB34	HRSP12	32546	32187
A0A024R9I0;P21283;E7EV59;B7Z593	ATP6V1C1	113090	103261
A0A024R9J0;O60216	RAD21	159759	169230
A0A024R9K4;Q96QD9;Q96QD9-2;H9KVD1;Q96QD9-4;Q96QD9-3	FYTTD1	33331	39624
A0A024R9K7;Q9NPA0;H0YDT8;H0YDX2	C15orf24;EMC7	33065	31008
A0A024R9L6;Q11201;E5RHV6	ST3GAL1	15363	19550
A0A024R9L9;Q96JC1-2;Q96JC1	VPS39	5463	9647
A0A024R9M5;A0A024R9P0;Q9NVX0-2;Q9NVX0-3;Q9NVX0	CEP27;HAUS2	13079	17543
A0A024R9M9;Q99653;H0YKE7;F5GX29;B4DSB5;H0YNG9	CHP;CHP1	98718	74319
A0A024R9R3;Q9P253	VPS18	12541	16630
A0A024R9T6;Q9P270;D6RIF6	hCG_17415;SLAIN2	27616	25111
A0A024R9U3;Q9NX40;D6RG39;D6RIT9;D6RDK6;D6RBN5;Q9NX40-3;Q9NX40-2;Q9NX40-4;D6R918;D6RBC5;D6RDI5;D6RA54;D6RC55	OCIAD1	200593	199832
A0A024R9U8;A0A024R9W5;Q7Z6Z7-3;Q7Z6Z7;A0A024R9Y3;Q7Z6Z7-2;Q5H924	HUWE1	68021	71491
A0A024R9U9;Q969E8	RP1-112K5.2;TSR2	9661	11422
A0A024R9X5;Q8TDQ7;Q8TDQ7-3;Q8TDQ7-2;Q8TDQ7-5;Q8TDQ7-4	GNPDA2	50389	52460
A0A024R9Z0;O00483	NDUFA4	620123	641520
A0A024R9Z1;Q8N353;Q9NUM4;F2Z3N7;C9JZ87	TMEM106B	18684	28412
A0A024RA52;P25787;Q53GF5;C9JCK5	PSMA2	1725284	1622083
A0A024RA75;P31937	HIBADH	91952	91423
A0A024RAA7;P02747	C1QC	10253	9784
A0A024RAC0;Q86V48-2;Q86V48-3;Q86V48	LUZP1	4007	NA
A0A024RAC5;Q9P258;A5PLK7	RCC2	358221	491260
A0A024RAC6;Q14241	TCEB3	5888	5132
A0A024RAD8;P30038-2;P30038-3;P30038	ALDH4A1	3608	4283
A0A024RAE1;Q9UKD2	C1orf33;MRTO4	393337	405401
A0A024RAE4;B4E1U9;P60953;A0A024R9T1;A0A024RAE6;B7ZAY4;B4DMH5;P60953-1;Q5JYX0;Q9UJM1	CDC42;hCG_39634	2794129	2920375
A0A024RAG3;P11234;P11234-2;C9J6B1;P11234-3;C9JQB3;B4E364	RALB	326823	269901
A0A024RAH0;Q9Y2U5;F8W6K3;Q7Z4E6;Q96K88;Q6P084	MAP3K2;MST094	4191	3418
A0A024RAH2;Q9UKA8-2;Q9UKA8;H0YF64;Q9UKA8-6;Q9UKA8-5	DSCR1L2;RCAN3	5483	3167
A0A024RAH4;Q13761;Q13761-2;B4DVE5;B4DT53	RUNX3	68799	121185
A0A024RAH8;Q9NVP1;Q4ZG72;Q8N254	DDX18	40667	44712
A0A024RAI1;P61158;B4DXW1;Q59FV6;B4DT29;B4DTI0	ACTR3	3724342	4390624
A0A024RAI5;A0A024RAJ2;A0A024RAF0;A0A024RAF1;O00499-6;O00499-11;O00499-2;O00499;B7Z6Y2;A0A024RAI6;A0A024RAG9;A0A024RAG8;A0A024RAE9;A0A024RAI4;A0A024RAJ3;A0A024RAF6;O00499-9;O00499-10;O00499-7;O00499-8;O00499-4;O00499-3;O00499-5;Q9BTH3;Q8WWH9;B7Z2Z2	BIN1	189706	222958
A0A024RAJ4;O15514;E9PB93;Q587J0;E9PHV4	POLR2D	60813	72719
A0A024RAJ6;P07686;Q5URX0	HEXB	329281	352101
A0A024RAJ7;A0A024RAK1;Q969S9-4;Q969S9-2;Q969S9-3;Q969S9;Q969S9-5	GFM2	3287	3054
A0A024RAJ8;Q13576;F5H7S7;E7EWC2;B7Z7U6;Q59HA3;Q13576-3;Q13576-2	IQGAP2	228777	301472
A0A024RAL9;Q8WUF8-2;Q8WUF8-4;Q8WUF8-3;Q8WUF8	C5orf21;FAM172A	4022	NA
A0A024RAM0;Q92973-2;Q92973;Q92973-3	TNPO1	114303	114966
A0A024RAM2;P35754	GLRX	217325	269000
A0A024RAQ1;P16989-3;P16989	CSDA;YBX3	6723	37419
A0A024RAS5;P52566;B2R4F3;F5H3P3;F5H6Q0;F5H2R5	ARHGDIB	18624872	19678149
A0A024RAV2;P46063	RECQL	531112	627156
A0A024RAV5;P01116-2;A0A3G1LBH1	KRAS	35661	46395
A0A024RB08;A0A087WU02;Q9HC06;Q96RQ1;H0YI50;H0YI58	ERGIC2;RLN3	20460	17827
A0A024RB09;P61020;Q6FI54;P61020-2;F8VUA5;F8VVZ0	RAB5B	147981	166804
A0A024RB14;P62854;Q5JNZ5;Q75MH1	RPS26;RPS26P11	1683673	1675147
A0A024RB16;Q9BSJ8-2	FAM62A;ESYT1	1090955	1128681
A0A024RB22;Q8TAQ2;Q59G16;F8VXC8;Q8TAQ2-2;Q8TAQ2-3;B4DF22	SMARCC2	120209	129784
A0A024RB23;P23743;G3V4E1;B4E0C6	DGKA	273074	267510
A0A024RB32;A0A087WYT3;B3KUY2;Q15185-4;Q15185;Q15185-3;B4DDC6	PTGES3	1290646	1380878
A0A024RB55;Q99490-2;B3KVD5;J3KNM6;F8VVT9;Q99490	CENTG1;AGAP2	69404	74058
A0A024RB76;Q9BRT6	C12orf31;LLPH	137971	166245
A0A024RB77;G3V5T9;P24941;A0A024RB10;P24941-2;E7ESI2;B4DDL9	CDK2	112424	102753
A0A024RB85;Q9UQ80;A8K6Y1;Q6PIN5;Q9UQ80-2;Q05D08;F8VR77	PA2G4	2835047	2949673
A0A024RB87;P61224;E7ESV4;F5H7Y6;F5H004;F5GX62;Q9BXV4;P61224-3;F5H6R7;F5H0B7;F5H500;F5GYB5;A6NIZ1;F5H077;F5GWU8;F5H491;P61224-2;P61224-4	RAP1B	2916585	2914337
A0A024RBA9;Q9UL25;Q96GX3	RAB21	264249	246008
A0A024RBB8;Q9BZF1;Q5HYM3;Q9BZF1-3;Q9BZF1-2;F8VQX7;Q641R2;F8VUA7	OSBPL8;DKFZp686C0249	97164	98537
A0A024RBB9;Q9Y2U8	LEMD3	10156	14799
A0A024RBC7;P20020-5;P20020-2;P20020-6;P20020;P20020-4;P20020-1;Q59H63;E7ERY9;A0A2R8Y4R4;Q4J697;H0Y7S3;A0A2U3U055;A0A2U3TZI3;A0A024R2E4;Q4LE63;A0A024R2K6;Q01814-4;Q01814-7;Q01814-3;Q01814-6;Q01814-2;Q01814-8;Q01814-5;Q01814	ATP2B1;PMCA2;ATP2B2;ATP2B2 variant protein	1202	1714
A0A024RBE7;P42167;G5E972;A0A024RBH7;P42167-2;Q59G12;P42167-3	TMPO	872085	940043
A0A024RBG7;F8VSL3;P25208	NFYB	24970	24328
A0A024RBI7;Q9NZD2;F5H0U5	GLTP	74246	88543
A0A024RBK4;O14545;F8VNX8	TRAFD1	7614	NA
A0A024RBL4;H0YIL2	RBM19	3029	3314
A0A024RBQ5;Q9Y6K5	OAS3	192002	147427
A0A024RBR1;P30622-2;P30622-1;P30622;J3KP58;F5H0N7;Q59GJ4;A0A3B3ITA2	RSN;CLIP1	26665	23694
A0A024RBR3;O43583;F8VVL1	DENR	179659	195706
A0A024RBS6;F5H1S9;G8JLB3;E5KMT6;E5KMT5;Q9Y606-2;Q9Y606	PUS1	43661	38832
A0A024RBU0;Q9H9H4;F5H4M0;F5H1F6	VPS37B	100963	103431
A0A024RBU4;O96006	hCG_1981838;ZBED1	8262	8723
A0A024RBV2;Q86V21;Q86V21-2;Q9H7A6;Q86V21-3	AACS	21169	29433
A0A024RBV5;P51151	RAB9A	8935	8271
A0A024RBX6;O00625	PIR	3457	NA
A0A024RBX9;P08559;P08559-4;P08559-3;P08559-2;A5YPB6;Q53GE3;A5PHJ9	PDHA1;PDHA1/LOC79064	301116	339505
A0A024RC33;Q15555;Q15555-4;Q15555-5;Q15555-3;Q15555-2;K7EL66;K7ERD8	MAPRE2	73104	72414
A0A024RC47;P17028	ZNF24	7734	7484
A0A024RC68;Q6ZNW5;H0YN11;A0A286YET3	hCG_1991723;GDPGP1	15093	21084
A0A024RC70;P09958	FURIN	3759	NA
A0A024RCA7;P05387	RPLP2	10430038	9960470
A0A024RCC9;B7ZB83;Q99733;Q99733-2;B7ZAC7;B7ZAK9;B4DS05;C9JZI7;A0A2U9QGI0;C9J6D1;E9PNJ7;A8MXH2;E9PS34;E9PKT8;E9PNW0;E9PJJ2	NAP1L4	968427	1071987
A0A024RCF9;Q9UH62;A8K5B0	ARMCX3	13363	12139
A0A024RCJ2;Q16778;P33778;P23527;P06899;Q8N257	HIST1H2BJ;HIST2H2BE;HIST1H2BB;HIST1H2BO;HIST3H2BB	9270090	10358539
A0A024RCM3;Q13838;Q13838-2;Q5STU3;A0A0G2JJZ9;F6WLT2;B4DP52;A0A140T9X3;A0A0A0MT12;F6TRA5;F6S4E6;A0A140T9X9;A0A140T996;F6UJC5;A0A140TA18;Q59G92	hCG_2005638;DDX39B	1992040	2253283
A0A024RCR5;H0Y6K2;A0A140T9E9;A0A0G2JK44;P25440;P25440-2;A0A140T9V2;A0A1U9X7B3;A0A1U9X7B8;A0A1U9X7B4;A0A1U9X7A8;X5CF57;P25440-4;P25440-3;U3KQA6;A0A0G2JHL0;A0A140T9F7	BRD2	5971	5253
A0A024RCT2;A0A024RCY1;Q4VXZ2;Q8N1B4;B4DS44;A0A1U9X8S4;Q8N1B4-2	VPS52	93074	71453
A0A024RCX8;Q9Y3C6	PPIL1	145933	156851
A0A024RCZ1;Q8NC56;A0A220T1R7;Q8NC56-2	LEMD2	64672	71047
A0A024RD07;Q9BT09;A0A024RCZ2	TNRC5;CNPY3	53307	60136
A0A024RD15;Q16539;B4E0K5;Q16539-5;Q16539-3;Q16539-4	MAPK14	310504	322576
A0A024RD18;Q15208;B2R6F9	STK38	102663	129749
A0A024RD36;Q6DKI1;R4GMU7;B3KMP5;A8K5J5;B7Z4G0;Q6DKI1-2	RPL7L1	68022	76310
A0A024RD41;Q9ULC3	RAB23	4179	NA
A0A024RD47;O75376-2;O75376;Q7Z516;A0A088AWL3;Q6PGR4;Q6NTH1;Q6PDT8;E7EVU5;Q05CG3;E7EW50;J3KS51;Q86W52;A5PKW7	NCOR1	14618	7109
A0A024RD78;Q6P1L8	MRPL14	50763	87694
A0A024RD80;P08238;B4DMA2;B4DGL0	HSP90AB1	8506752	8288024
A0A024RD91;Q9ULZ2	BRDG1;STAP1	38993	23325
A0A024RD93;P22234;E9PBS1;P22234-2;D6RF62;B4DGX3	PAICS	803109	856782
A0A024RDA1;A0A024RDA9;Q9NV70-2;Q9NV70	EXOC1	16907	13255
A0A024RDB0;A0AVT1;B3KSS1;A0AVT1-2	UBE1L2;UBA6	160631	157039
A0A024RDD3;D6REX3;O94979;O94979-3;O94979-9;O94979-2;O94979-8;A0A1S5UZ19;A0A024RDH6;O94979-4;O94979-6;O94979-10;D6RHZ5;H7BXG7;O94979-7	SEC31L1;SEC31A	164329	143906
A0A024RDF4;A0A024RDF3;Q14103-3;Q14103;H0Y8G5;H0YA96;Q12771;B4DTC3;A0A024RDB4;Q14103-4;Q14103-2;D6RAF8;B4E0W4	HNRPD;HNRNPD	1743406	2513461
A0A024RDG1;O60763;O60763-2	VDP;USO1	175588	140107
A0A024RDG5;Q53EU6	HMFN0839;AGPAT9	1462982	2502766
A0A024RDG9;Q9BUT1;A8K5M0;A0A024RDJ8;Q9BUT1-2;D6RFG2;D6R9U8;D6RIR6;B3KY19;Q9BUT1-3	BDH2	84067	121537
A0A024RDH8;P49207;Q5MK14	RPL34	1699008	1619865
A0A024RDH9;Q9Y3D5;H0YAG5;D6RCM2	MRPS18C	20953	16421
A0A024RDJ3;Q9NY12-2;Q9NY12	NOLA1;GAR1	180564	214298
A0A024RDJ4;P19838;P19838-2;P19838-3;A0A494C1E9	NFKB1	188525	205931
A0A024RDL8;P04424-2;P04424;A0A0S2Z316;P04424-3;A0A0S2Z3B0;B4DU69;F8W943	ASL	34355	33644
A0A024RDM2;V9HWG2;Q9Y2S2-2;Q9Y2S2;A0A2R8YCZ4;A0A2R8YFQ7;A0A087WW38;A0A2R8Y4K2	CRYL1;HEL30	24957	17137
A0A024RDM4;Q9BQC6	MRP63;MRPL57	161402	63631
A0A024RDQ0;A0A024RDS1;Q92598-2;Q92598;Q92598-4;Q92598-3;A0A0A0MSM0;B4DF68;B4DY72	HSPH1	378979	297678
A0A024RDQ8;P40938;Q5U0C2;B4DKE6;Q53HK8;P40938-2	RFC3	50093	53548
A0A024RDU0;Q9UL03-3;Q9UL03;B4E2C8;G5E9X1;B3KQH5	INTS6	2585	3685
A0A024RDU9;P13984	GTF2F2	102546	120528
A0A024RDV7;O00505;Q53F09	KPNA3	129111	132763
A0A024RDW4;Q9NWB6;B4E3J6;Q9NWB6-3;Q9NWB6-2	FLJ10154;ARGLU1	31010	31017
A0A024RDY0;O00410;O00410-3;H0Y8C6;O00410-2;B4E0R6;B3KWG6	RANBP5;IPO5	211194	191181
A0A024RDY9;B1ALK7;Q14155-1;Q14155-6;E7EUY6	ARHGEF7	60592	48758
A0A024RE27;Q96GK7;C9JGM0	FAHD2A	129994	149268
A0A068F7M9;Q9Y613;B4DVN5	FHOD1	34821	34146
A0A075B785;A0A2R8Y566;Q9P260;Q9P260-2	KIAA1468	4544	4894
A0A075X8B5;H9E785;A0A059QSR8;A0A343GTV4;A0A343YS90;A0A141ZSL4;A0A141ZQA8;A0A3Q8UG56;A0A343R0I3;Q1ZY32;A0A343LEV6;X5CDJ3;X5BLB3;V9N9T2;V9N9H0;V9N518;V9JFH6;V9J5G3;V9J548;V9J0Z6;V9IZQ9;V5JGF7;U5ZDA5;U5YXJ5;U5YT86;U3LDR4;U3LCU1;U3L9L1;U3L8Y8;U3L8P3;U3L6U8;U3L6N6;U3L6H7;T2HMQ7;T1Q5B1;T1Q517;S5RPJ8;S5RLC1;S4UQT8;R9Y4Q4;R9Y4D9;R9Y457;R9Y323;R9Y0J8;Q9T9Y1;Q9B2Y7;Q9B2Y5;Q9B2X8;Q9B2X6;Q9B2W5;Q9B2W2;Q9B1S7…	ND4;ndh4;NADH4;MT-ND4;nd4	18915	30785
A0A087WSV8;P80303-2;P80303;E9PKG6;Q2L696;E9PLR0;E9PLE9;A0A2R8Y6G7	NUCB2;DCAF5;Nucb2	263650	251775
A0A087WT99;A8K718;A0A024R396;Q9H0W9;Q9H0W9-2;E9PPB5;E9PJU8;E9PQS1;Q9H0W9-4;A0A024R3B0;Q9H0W9-3	C11orf54	107536	113197
A0A087WTA5;E7ERK9;Q9UI10-3;Q9UI10;Q9UI10-2;Q71US4;Q9Y3W7	EIF2B4;DKFZp586J0119	73208	63623
A0A087WTJ2;B4DNE2;A0A090N8P9;Q96F15;Q96F15-2	GIMAP5	475926	382378
A0A087WTK0;A0A087WVC6;Q12913	PTPRJ	24261	25076
A0A087WTV1;A0A2R8YG95;A0A2R8YFT0;A0A2R8Y690;A0A2R8YG59;E7ET92;B4DKJ8;A0A2R8Y5R1;A0A2R8YDU7;A0A2R8YEX0;A0A2R8Y362;A0A2R8YD49;B2RDK3;Q9H1P3-2;Q9H1P3	OSBPL2	6599	NA
A0A087WTY9;B3KQA0;Q9Y605	MRFAP1	27972	NA
A0A087WUB9;Q8WYA6;Q8WYA6-4;Q8WYA6-3;Q8WYA6-2	CTNNBL1	32536	33937
A0A087WUD3;A0A024RDJ1;Q9NRP0;Q9NRP0-2	DC2;OSTC	189821	203555
A0A087WUJ1;Q9H400;Q9H400-2;A0A087WT57	LIME1	32113	39973
A0A087WUK2;A0A024RDF6;O14979	HNRPDL;HNRNPDL	457678	509331
A0A087WUN7;H0YJ40;G3V4X6;G3V2S9;Q9GZT3-2;Q9GZT3;H0YJW7	SLIRP	323208	226294
A0A087WUQ6;Q7L4Q3;P07203;A0A2R8Y6B6;Q6NSD4	GPX1	346187	292538
A0A087WUX8;A0A087WYF7;Q6UXV4;Q68DW4	APOOL;DKFZp779P1227	24577	24344
A0A087WV05;Q6IB68;Q99417	MYCBP	535703	534754
A0A087WV25;B4DH64;O95684-2;O95684	FGFR1OP	3306	NA
A0A087WV57;A6H8Y8;Q5JV90;A0A087WYS3;H7C4X9;A0A087WVZ6;Q9ULU4-17;Q9ULU4-15;Q9ULU4-8;Q9ULU4-21;Q9ULU4-18;Q9ULU4-14;Q9ULU4-12;Q9ULU4-22;Q9ULU4-16;Q9ULU4-9;Q9ULU4-5;Q9ULU4-20;Q9ULU4;Q9ULU4-13;Q9ULU4-10;Q9ULU4-11;Q9ULU4-7;Q9ULU4-19;Q5TH12;Q2HXV5;Q9ULU4-3;Q9ULU4-6;Q9ULU4-23	ZMYND8;DKFZp564P1772	1198	917
A0A087WVA1;P62341;Q6IAK0;B4DTQ5	SELT	35331	44656
A0A087WVM4;B7ZM99;Q6UB35;B2RD24	MTHFD1L	23071	27981
A0A087WVQ6;Q00610-2;Q00610	CLTC	1309069	1305596
A0A087WVR3;A0A087WTW0;Q96T88;Q96T88-2	UHRF1	18780	14778
A0A087WW23;P20292	ALOX5AP	434186	583126
A0A087WWM4;F8WAN9;Q6PKC0;H0YNJ6;Q9P2T1;Q9P2T1-2;H0YMB3;H0YLV5;Q7Z527;Q9P2T1-3;Q86SZ5;H0YLB8	GMPR2	78059	71729
A0A087WWS1;Q96FV9	THOC1	26244	22021
A0A087WWW8;A0A024R1E5;Q9Y6J0-2;Q9Y6J0;Q9NPU0;B5MEB3;Q8WTX5	CABIN1;DKFZp762G2015	NA	NA
A0A087WXF7;A0A0C4DFW2;Q9UK53-3;Q9UK53-4;Q9UK53-5;Q9UK53-2;Q9UK53	ING1	25175	25696
A0A087WXM6;J3QQT2;J3KRX5;A0A024R261;A0A0A6YYL6;P18621;P18621-3;J3QLC8;A0A0A0MRF8;P18621-2;J3KRB3;A0A087WWH0;J3QS96;A0A087WY81	RPL17;hCG_24487	2496252	2649053
A0A087WY55;Q9NP79;Q9C063	VTA1	202127	207516
A0A087WY71;E9PFW3;Q96CW1-2;Q96CW1;B4DJB1;B4DFM1;B4DNB9;B4DTI4;B4E304;B7Z4N2;C9JJ47	AP2M1	172438	191772
A0A087WYC8;Q0VAK7;B3KSJ3;Q9BZI7-2;Q9BZI7	UPF3B	20203	29086
A0A087WYN9;Q7Z478	DHX29	6455	6108
A0A087WYP2;Q8IZQ5;H0YE28	SELH;C11orf31	235354	284321
A0A087WZ13;E9PAU2;Q8IY67-2;Q8IY67	RAVER1	171051	196661
A0A087WZ32;A8K727;B4DJG5;A0A087X038;Q9HB19;E5RHB5	PLEKHA2	62388	72408
A0A087WZF1;B7ZLW0;Q93052;B7Z871;C9JUT4;B7Z8W0	LPP	35907	31564
A0A087WZN1;O43837;A0A087X2E5;O43837-2;L0R875	IDH3B	216001	233114
A0A087WZX0;Q86UU0-3;Q86UU0-4;Q86UU0-2;Q86UU0	BCL9L	823	NA
A0A087X0B7;A0A0K0K1I8;Q5SQN1-4;Q5SQN1	SNAP47	4931	NA
A0A087X0D5;Q6IBC3;P09668;E9PKT6;Q6LAF8	CTSH	72854	85619
A0A087X0H7;D3K5P3;Q8NEL9;Q2VYF2;Q2PNX9;Q8NEL9-3;Q8NEL9-2;Q8NEL9-4	PA-PLA1;DDHD1	3974	3671
A0A087X0M4;Q9BWU0;B4DV74	SLC4A1AP	32638	37047
A0A087X0Q1;Q7Z739;Q8NA80;A0A024R7W5;B4DPX9;A0A087WY31;Q658Z6;Q8N3V9;Q96MZ5	YTHDF3;DKFZp451J085;DKFZp451A052	10366	10363
A0A087X0Q9;Q9BVL4;Q6ICA4	SELO;dJ402G11.5	5181	4134
A0A087X0V5;P29728-2;P29728;A8KA41	OAS2	196019	184698
A0A087X1G7;O60613;A0A3B3IT39	SEP15	205637	198075
A0A087X1K6;X5DNR2;Q9Y2Y9	KLF13	25320	21316
A0A087X1K9;E5RJ48	LYPLA1	20777	33966
A0A087X211;Q8TCG1-2;Q8TCG1	KIAA1524	3067	3146
A0A087X295;Q9NNW5;B3KRR8;Q8NDH0;E9PDU5;B4E256	WDR6;DKFZp434F1720	3478	3196
A0A087X2D5;B4DEF8;Q9BRJ2;A0A0G2JMS5;A0A087WU62	MRPL45	36033	44200
A0A087X2H1;Q9ULT8;H0YJP0;Q2KQ74	HECTD1	924	NA
A0A087X2I1;P62333;V9HW24;H0YJC0	PSMC6;HEL-S-73	657678	652972
A0A088QCU6;Q8IWA5-3;Q8IWA5;Q8IWA5-2	SLC44A2	2769	2649
A0A088QF11		62904	67320
A0A090N7U0;Q13616;A0A0C4DGX4;B3KTW0;B4DLA3;Q75MQ1	CUL1	90256	111799
A0A090N7U2;A0A024RA81;X6RM59;Q9H0P0-3;Q9H0P0-2;Q9H0P0-1;Q9H0P0	NT5C3;NT5C3A	17905	17800
A0A090N7V5;O75223;B8ZZK2;O75223-3;M0QZK8;O75223-2;O75223-4	GGCT	210083	208988
A0A090N7W4;Q00535;Q6IAW3;A0A0S2Z355;Q00535-2	CDK5	76871	72791
A0A090N7X0;Q9NUV9;G5E9W9;B4DWA5;B4DWN0	GIMAP4	792212	778561
A0A090N7X1;A0A090N7Y2;Q9UG63;Q9UG63-2	ABCF2	46333	46404
A0A090N8G0		474053	441025
A0A090N8P8;Q8NHV1	GIMAP7	221331	200008
A0A090N8Q5;H3BM14;H3BM74;Q9Y5A7-2;Q9Y5A7;C9JRT6;F8WDB6	NUB1	8596	10158
A0A090N8Y2;P13667;A0A499FI48	PDIA4	1271267	1042586
A0A090N8Y5;Q9Y4Y9;B8ZZF8;Q9Y4Y9-2	LSM5	236613	217202
A0A090N8Z4;Q8WWP7	GIMAP1	351749	350156
A0A096LNT1;A0A096LNN8;A0A096LPF9;B4DLW5;A0A096LNV3;A0A096LP02;Q9Y508-2;Q9Y508	RNF114	56218	NA
A0A096LNZ0		10462	8821
A0A096LP25;Q6ZSR9;L0R804	AAK1	66575	71208
A0A096LPI6;P0DPI2;A0A140VKB0;A0A0B4J2D5;A0A096LNH5;P0DPI2-2;A0A0B4J2H4;A0A0B4J2D5-2;H7C1F6;H7C2G3	C21orf33	486681	436159
A0A0A0MQR4;A7XAK3;A0A0U4Z598;I3L2J0;Q96RK0	CIC/DUX4 fusion;CIC	1710	2226
A0A0A0MQU3;P62837	UBE2D2	823689	819299
A0A0A0MQV0;A0A024R6E8;P54803;P54803-4;A0A087WX10;P54803-5;P54803-3	GALC	8586	15035
A0A0A0MR88;A0A096LPC5;J3KP36;Q9Y4E1-3;Q9Y4E1-6;Q9Y4E1-2;Q9Y4E1-1;Q9Y4E1;A8K5W5;Q9Y4E1-5;B4DPK9	FAM21C	NA	NA
A0A0A0MRB5;Q8WXG6-6;Q8WXG6-8;Q8WXG6-5;Q8WXG6-4;Q8WXG6-3;Q8WXG6-2;Q8WXG6-7;Q8WXG6	MADD	5280	5405
A0A0A0MRE5;Q9ULH1;Q9ULH1-2;E5RHD7;H0YBF7	ASAP1	2208	3207
A0A0A0MRI1;A0A024RDS7;Q8IXQ4;Q8IXQ4-2	KIAA1704;GPALPP1	16142	26099
A0A0A0MRY0;B3KP29;B2RE30;Q8WUA7-3;Q8WUA7-4;Q8WUA7;B4DWA9	TBC1D22A	5280	NA
A0A0A0MS29;A0A024R491;Q9GZY8-5;Q9GZY8-2;Q9GZY8;Q9GZY8-4;Q9GZY8-3;C9JHF5	C2orf33;MFF	78441	93329
A0A0A0MS41;Q9BWM7;A0A1P0AYU5;B4DRS6;S4R3N9	SFXN3	116760	114370
A0A0A0MS59;A0A0C4DFX4;Q6ZRS2-3;Q6ZRS2-2;Q6ZRS2;A0A087X0E3;G1UI29	SRCAP	24353	20492
A0A0A0MSB8;Q9UPT5-2;Q9UPT5-5;Q9UPT5-1;Q9UPT5-6;Q9UPT5;Q63HP7;Q5G0E1;A0A0A0MRE1;B4DJ07	EXOC7;DKFZp686P1551	25747	25643
A0A0A0MSJ9;Q15283-2;Q15283	RASA2	19185	25167
A0A0A0MSK5;Q5JTV8;H0Y4R4	TOR1AIP1	5174	5583
A0A0A0MSS8;P42330;S4R3Z2;Q2XPP3;P42330-2	AKR1C3	49551	168807
A0A0A0MSU2;A0PJD3;A0A024R689;A0A1C7CYX1;Q6PJG2;H7C1L3	C14orf43;ELMSAN1	3393	3909
A0A0A0MSV6;D6R934;A0A024RAB9;P02746	C1QB	9404	NA
A0A0A0MSZ1;J3KNR0;P27448-6;P27448-3;P27448-4;P27448-2;P27448;P27448-7;P27448-8	MARK3	1555	1628
A0A0A0MT60;Q5T1M5-2;Q5T1M5;B4DVS2;B4DZS8	FKBP15	20635	20255
A0A0A0MT72;Q9BSQ5;Q9BSQ5-2;C9JUH3;Q9BSQ5-3;Q9BSQ5-4;A0A3B3IRS0;E9PEC4	CCM2	65133	75816
A0A0A0MTB8;Q8NI36	WDR36	13922	15594
A0A0A0MTG2;Q8N542;Q8IY52;Q7Z6M0;A4D1I7;O14576-4;O14576-3;O14576-5;O14576-2;O14576	DYNC1I1;DNCI1	8574	NA
A0A0A0MTI1;Q3LIE7;Q15392-2;Q15392;B7ZAV4	Nbla03646;DHCR24	22856	26170
A0A0A0MTQ5;G3V556;P56378;A0A024R6N3;P56378-2	C14orf2;MP68	319319	416311
A0A0A0MTR7;A0A0A0MTC1;Q63HN8;Q63HN8-4	RNF213	195038	212477
A0A0A0MTS2;A0A2U3TZU2;P06744;B4DVJ0;A0A1W6AYU6;B4DE36;P06744-2;K7EQ48;A0A0J9YXP8;A0A0J9YYH3;A0A2R8Y6C7;A0A0J9YX90	GPI	9143554	8937811
A0A0A0MTS6;B3KMA8;K7EIE8;O95983-2;O95983;A0A087X1H1;A0A087WT34	MBD3	33348	41563
A0A0A0N0L3;A0A024R4E2;Q13148;B1AKP7;G3V162;A0A087X260;A0A087WYY0;A0A087WX29;A0A0A0N0M3;A0A0A0N0N3;K7EN94;K7EJM5;B4DRW3;A0A087WXQ5;A0A087WV68;A0A1W2PNU8	TARDBP	306180	317749
A0A0A0WAE1;Q95IH1;Q56FN7;D7RIG2;A0A0A8LE20;A0A0A8LE04;P13760;O19679;F8TVY1;E9M4N7;Q9MYB9;X5CF47;A2BFX2;A0A0A8LDY6;A0A0A8LDV8;Q3LAB8;Q3LAB7;A0A4P2SUS4;A0A455JW28;A0A455JUD5;A0A3S6RIN7;A0A3S6RGK1;A0A3S6RGC3;A0A1P8VK59;A0A482PHJ7;M1VK03;A0A223G1C2;A0A223G1B4;A0A223G195;U3PUN8;Q56FN8;Q860C0;Q5IWM0;Q2LIR5;P79552;A0A0A8LDZ9;A0A0A8LC43;Q29890;Q3LAC1;A0A455JW21;A0A4P2SRV6;A0A455JVP3;A0A3S6RGK6;A0A3S6RGI4…	HLA-DRB1;HLA-DRB4;HLA-DR-beta 1;HLA-DRB1*04;HLA-DR4I;HLA-DR4	441881	482306
A0A0A6YYA0;Q86XR7-2;Q9Y3B3-2;Q9Y3B3;B4E2C1;Q3B7W7	TMED7	222323	252977
A0A0A6YYC0;B4DPV1;E9PJN1;O75676-2;O75676;Q86VU2;A0PJF8	RPS6KA4	3685	NA
A0A0A6YYC7;A0A024R4Z4;A0A024R4Z1;Q96JP5-2;Q96JP5	hCG_2042749;ZFP91	6931	NA
A0A0A6YYG7;Q6IBW4-2;Q6IBW4;Q6IBW4-4	NCAPH2	2809	3203
A0A0A6YYL4;P57737-3;B3KUH7;I3L167	CORO7;CORO7-PAM16	3247	4100
A0A0A8K8C0		14449	13704
A0A0A8K9B1;F5H0R1;Q9H6E5;H3BRB1;A0A0S2Z5L2;Q8TER1	TUT1;MIR3654;FLJ00132	2629	2837
A0A0B4J1Z1;B4DEK2;C9JAB2;Q16629-3;Q16629-2;Q16629-4;Q16629;Q8NB80	SRSF7	988609	994663
A0A0B4J287;Q9H0A8;H3BM91;H3BPG2	COMMD4	52499	71908
A0A0B4J294;H3BP13;Q9UL33-2;Q9UL33;H3BPN3;A0A0B4J286;H3BUK6	TRAPPC2L	22572	33913
A0A0B4J2C2;Q9Y2H0-3;Q9Y2H0-1;Q9Y2H0;F8WF49	DLGAP4	79095	89159
A0A0B4J2E5;Q15269	PWP2	9417	11889
A0A0B4J2E8;A0A024RBT3;Q96D31-2;Q96D31	FLJ14466;ORAI1	9727	10455
A0A0B4J2F8;Q9H1A6;Q8TDE6;F6S314;E2QRJ6;A6NFM0;Q9H1A7;Q9GZM3;P52435;D6RAG0;Q86UW4;E7EP90;A0A0B4J1Z8;F8WF84;Q59FR2;E7EWC6;Q9GZM3-2	POLR2J1;POLR2J3;POLR2J2;POLR2J	21285	20261
A0A0C3SFZ9;O14526-2;O14526;B7ZAZ3;M0QZI3;O14526-3;M0QZI9;M0R1K4	FCHO1	8718	11394
A0A0C4DFM1;A0A024QYR3;Q92544;B4DH88;B4DKC1;B4DYH6;Q6ZTK5	TM9SF4	201408	239123
A0A0C4DFP4;Q96IV0-3;Q96IV0-2;Q96IV0;H0Y2P2;Q96IV0-5;Q9NV10	NGLY1	3084	3299
A0A0C4DFV9;Q01105-3	SET	19597	NA
A0A0C4DFX9;Q9H3P2;B3KSP0;B3KTK5;Q53GS8;H0Y3X6;B3KM78;C9JHL4;Q9H3P2-7	NELFA;WHSC2	24898	28359
A0A0C4DG44;A0A384MDW9;O43464-2;O43464-3;O43464;A8K7G2;O43464-4;B2BKJ3	HTRA2	8725	7758
A0A0C4DG51;A8K6U0;A0A024R746;Q9NP80-3;Q9NP80-2;Q9NP80	IPLA2(GAMMA);PNPLA8	2464	NA
A0A0C4DG54;F1LJ00;Q5R372-2;Q5R372-4;Q5R372;Q5R372-3	TBC1D18;RABGAP1L	11021	9587
A0A0C4DG68;A0A0A0MR59;B7ZL34;Q8TB72-4;Q8TB72-3;Q8TB72-2;Q8TB72	PUM2	10765	12884
A0A0C4DG88;A0A345S7Y2;B3KRE9;A0A0P0GE07;A0A024R8Y2;P14859-4;P14859-5;P14859-3;P14859;P14859-2;P14859-6;H0YLC5;U3KQ96;U3KQN1;H0YNW1;A0A024R0L3;H0YLL6;B5ME60;A0A0A0MT46;H0YKT2;P09086-4;Q9UKI9-3;Q9UKI9;Q9UKI9-2;P09086-3;P09086-2;P09086;P09086-5	POU2F1;POU2F3;POU2F2	6944	8483
A0A0C4DGE4;A0A286YF28;A0A0J9YW33;Q53YE2;Q13277-2;Q13277-3;Q13277;Q7Z338;B4DE70	STX3A;STX3;DKFZp686L1857	310491	294657
A0A0C4DGF8;A0A1B0GV09;Q9H9B1-3;Q9H9B1;A0A1W2PPZ7;A0A1B0GU48;Q9H9B1-4	EHMT1	3467	4870
A0A0C4DGJ7;A0A024R6B7;Q8WUH1;H0YIM9;H0YID9;B7Z3N2;H0YHA3;B4DL54;Q8WUH1-2	CHURC1;CHURC1-FNTB	42925	34307
A0A0C4DGN6;Q59FC3;Q9Y2X7;Q9Y2X7-3;J3QRU8;B4DMF7;B4DS81	GIT1	27795	16372
A0A0C4DGQ5;P04632;K7ELJ7;K7EM73;A0A075B7C0;K7EKD8;U3KQE2;K7EIV0	CAPNS1	1807566	1928007
A0A0C4DGQ6;A0A024RC37;Q96P16;Q96P16-3	P15RS;RPRD1A	10312	10931
A0A0C4DGS0;A0A2Y9D025;P56556;R4GN43	NDUFA6	279328	316601
A0A0C4DGS1;A0A024RAD5;P39656;P39656-3;P39656-2	DDOST	814635	677099
A0A0C4DGS9;B3KN25;A0A024R0C0;Q9Y6K0	CEPT1	11376	8942
A0A0C4DGT8;A0A087WWP8;Q5VWQ0	RSBN1	4053	NA
A0A0C4DGW6;A6NDU8	C5orf51	24993	37965
A0A0C4ZKA8;A0A0G2JMB4;A0A0C4ZPA0;K7N5M4;A0A5B9	B2M;TRBC2	612844	601570
A0A0D9SEI0;Q9P0P8	C6orf203	12644	13560
A0A0D9SEM9		311152	339935
A0A0D9SFB3;A0A2R8YF78;A0A0D9SG12;A0A2R8YFS5;B5BTY4;A0A2R8Y4A4;A0A0D9SF53;O00571;A0A2R8Y5G6;A0A2R8YCW1;A0A2R8YFR4;A0A2U3TZJ9;Q59GX6;A0A2R8Y645;O00571-2;F6S8Q4;A0A2R8YDT5;A0A2R8Y7T2;A0A2R8YDH3;Q5S4N1;B4DLU5	DDX3X	593114	532628
A0A0D9SFE1;Q9H936;A0A0D9SEI9;A0A024RCA6;E9PJH7;K4DIB8;K4DIA8;E9PS95;A0A0D9SFA8;K4DIB0;K4DIA2;A0A0D9SG84;E9PI74;E9PQ36;K4DIB6;K4DIB3	SLC25A22	89449	110122
A0A0D9SGF6;Q13813-2;A0A0D9SF54;B4DGT1	SPTAN1	290910	303529
A0A0D9SGJ6;J3KQV8;O43426;J3KPK1;B9EGN3;C9JFZ1;O43426-4;O43426-2;C9JW66;Q05CZ1;O43426-5	SYNJ1	1090	1017
A0A0F6R8Y9;Q67AG0;Q67AF9;Q67AF8;Q67AF7;Q67AF6;Q30069;A0A4P8NGF6;B7ZW51;L8E864;A0A0U4C4L3;A0A4Y5QRV8;A0A1W2PP70;Q67AG6;Q67AG5;Q67AG4;Q67AG3;Q67AG2;Q67AG1;O19704;Q08AS4;Q08AS3	HLA-DQA1	451588	617067
A0A0F7L0Q8;A0A0F7L1S3;A0A0F7KYT8;P51114-2;P51114;B4DXZ6;E9PFF5;B4DM21;E7EU85;B4DGH9;P51114-3;B4DM78	FXR1	146045	147717
A0A0F7NGI8;Q32MZ4-3;Q32MZ4-2;Q32MZ4;Q05D04	LRRFIP1	437715	453309
A0A0G2JHI1;Q06310;B7Z6X3;B7Z7J5;A0A0G2JKR7;J3JS71;A0A0S2Z4M5;Q5STP9;A0A0S2Z570;P28702;P28702-3;A0A087WZ88;F1D8Q5;F1D8Q7;B6ZGT6;B2R7C0;Q6P3U7;P19793-2;P19793;P48443	RXRB;NR2B2;NR2B1;NR2B3;RXRA;RXRG	17753	22330
A0A0G2JIS2;A0A1U9X7P8;A0A024RCN9;Q96KQ7-2;Q96KQ7;B7Z852;A2ABF8;A0A0G2JIR1;A2ABF9;A0A0G2JK64;H0Y4K5;A0A0G2JRR0;A0A0G2JRN8;Q59FM7;Q96KQ7-3	EHMT2	4359	4714
A0A0G2JNK8;A0A0G2JMI0;A0A0G2JNU6;A0A140T8W3;A0A0G2JQ50;A0A0G2JP18;A0A0G2JLV7;Q6GTX8-3;Q6GTX8-2;Q6GTX8;A8MZ84;D3YTC8;A0A0G2JM94;Q6GTX8-4	LAIR1	69208	73521
A0A0G2JNN3;A0A024R4R9;C9JMY0;A0A087WUE4;Q96PV6-1;Q96PV6	LENG8	1645	4318
A0A0G2JNZ2;A0A0G2JPP5;Q14160;Q14160-3;A0A0G2JMS7;Q14160-2	SCRIB	10751	12257
A0A0G2JNZ5;B7Z7G9;D3DV87;B2R6A7;A0A0G2JLB3;A0A068F658;B7Z6S9;P04062-4;P04062-2;P04062;B7Z731;A0A068F579;A0A0G2JNZ0;B7Z6E6;A0A223PQI4;P04062-5	GBA	5859	4595
A0A0G2JQW1;A0A0J9YXQ9;Q53QD4;B3KST6;Q8N9N0;Q8WVT3;H7C373	CGI-87;TRAPPC12	4084	4116
A0A0G2JR51;Q6FGM9;Q53FG4;Q15080;A0A217FLJ2;Q15080-3;A0A494BZS1;B0QY04	NCF4	76422	45268
A0A0J9YWL0;Q9Y4K1;B4DLI1;B7ZAH2;Q9Y4K1-2	AIM1	1256	3721
A0A0J9YX88;E9PJ24;B7ZM65;F8WEF5;B7ZM66;A0A0J9YYB5;A0A0J9YWD5;A0A024RCA1;Q9P1Y6-2;Q9P1Y6-3;Q9P1Y6	PHRF1;KIAA1542	653	757
A0A0J9YXM6;Q562E7-4;Q562E7	WDR81	9490	11518
A0A0J9YXZ0;A0A0J9YXE3;J3QQP1;A0A0J9YXX3;J3KS66;J3QLB2;J3KRX2;J3QS49;Q8N1S5-2;Q8N1S5	SLC39A11	42232	NA
A0A0J9YYJ0;Q8N129	CNPY4	49080	45008
A0A0K0K1K4;O14818;Q05DH1;H0Y586	PSMA7	2455379	2372921
A0A0K0K1K7;O95336;M0R261	PGLS	720057	746610
A0A0K0Q2Z1;A0A024R944;A0A2S0BDD1;P01008;A0A3S8NFS6;A0A3Q8Q4D0	SERPINC1	11359	17956
A0A0M3HER2;Q7Z7K6-3;Q7Z7K6	CENPV	10563	16132
A0A0P1J1R0;Q5W0H4;A0A0B4J2C3;P13693;J3KPG2;B4DKJ4;A0A024RDY2;E9PJF7;P13693-2	TPT1	707717	698252
A0A0R4J2E5;Q53G67;P49459;A0A0D9SG71;B4DWT6;Q53G86;A0A0D9SEZ6;P49459-3;P49459-2	UBE2A	98729	108132
A0A0R4J2E8;P43243;D6REM6;Q68D11	MATR3;DKFZp686K23100	924254	942547
A0A0R4J2F3;P0DPB6		NA	NA
A0A0R4J2G3;A0A0A0MTJ9;Q6PIU2;Q6PIU2-2;Q6PIU2-3;H7C046	NCEH1	41275	40658
A0A0S2A4E4;P35573;A0A0M4G3H8;P35573-2;P35573-3;G1UI17	AGL	37138	42384
A0A0S2A5C8;A0A193DRS0;A0A0A8JCD0;Q59GR1;O15118;B4DIP7;K7EQ23;O15118-2	NPC1	3819	3886
A0A0S2C6M1;A0A220K8H0;Q99808;Q99808-2	SLC29A1	12102	11938
A0A0S2Q0B1;O14497;O14497-2;H0Y488;A0A1B0GTU5;O14497-3;Q8NC65	ARID1A	20999	20579
A0A0S2Z2Z3;O75027;O75027-2;B4DGL8;A0A087WW65;O75027-3;B3KM98;A0A2R8Y473	ABCB7	23510	25087
A0A0S2Z2Z6;P08133;P08133-2;A8K3Q7;B7Z582;Q6ZP35;E7EMC6	ANXA6	8144908	9243501
A0A0S2Z366;Q5T4U5;P11310;P11310-2;Q5HYG7;B7Z9I1;B4DWX6;B4DVB1;B4DVE0;B4DJE7;A0A0S2Z3A5	ACADM;DKFZp686M24262	394324	466567
A0A0S2Z377;E5RK69	ANXA6	25167	28084
A0A0S2Z381;P00813;X5D767;F5GWI4;F5GXW0;A0A0S2Z3B9	ADA	978811	1578924
A0A0S2Z382;A0A0S2Z3G3;Q9UBX3;Q9UBX3-2;A0A0S2Z3I3	SLC25A10	10384	12847
A0A0S2Z392;P25098;A0A0S2Z3I6;Q59F73	ADRBK1	138215	161534
A0A0S2Z3D2;Q5TE63;Q5QP56;Q9H1R6;Q5TE64;A0A0S2Z3C5;Q07817-2;Q07817-3;Q07817	BCL2L1	36480	33651
A0A0S2Z3D5;P02649;A0A346DBY2;J9ZVQ3;A0A0S2Z3V0;H0Y7L5;E9PEV4;E7ERP7	APOE	82263	74341
A0A0S2Z3F9;P50613;D6RAD4;D6REC6;D6R9G1	CDK7	13505	10380
A0A0S2Z3G9;O43707;O43707-2;Q96BG6;F5GXS2;O43707-3;B4E337	ACTN4	3643737	4365311
A0A0S2Z3H2;O96005;A0A0S2Z3H6;O96005-4;O96005-3	CLPTM1	34937	22536
A0A0S2Z3H3;P12235;A8K787;A0A0S2Z3C4;V9GYG0;A0A0S2Z359	SLC25A4	5542	8206
A0A0S2Z3K4;J3QTA2;Q99933-4;Q99933-3;Q99933-2;Q99933;A0A0U1RR89	BAG1	9701	13963
A0A0S2Z3K9;I3L297;L7RT18;A0A0S2Z3Q4;P46108-2;P46108	CRK	13845	13160
A0A0S2Z3L0;P13804;A0A0S2Z3M4;P13804-2;H0YLU7;H0YK49;H0YNX6;H0YL12;H0YKF0	ETFA	1004533	1052561
A0A0S2Z3L2;P16615;P16615-5;P16615-2;P16615-3;P16615-4;H7C5W9	ATP2A2	279684	240735
A0A0S2Z3P9;P45954;P45954-2	ACADSB	108918	109878
A0A0S2Z3S5;A0A0S2Z3H8;P63092-3;P63092-2;P63092;P63092-4;Q5JWF2-2;Q5JWF2;B0AZR9;Q5FWY2;Q14455	GNAS;GSA	136269	135414
A0A0S2Z3W5;P49682;P49682-2;A0A0S2Z3W9;P49682-3	CXCR3	4474	16090
A0A0S2Z3W7;Q9BY32;Q9BY32-2;A0A0S2Z423;Q9BY32-3	ITPA	509923	503038
A0A0S2Z3X8;P31150;B4DHX4;B4DH24	GDI1	358130	345842
A0A0S2Z3Y1;Q08380;B4DVE1;B4DWA8;B3KP88;B4DDG4;B4DI70	LGALS3BP	154674	87349
A0A0S2Z3Y8;A0A0S2Z3T3;P06239;P06239-3;A0A0S2Z3Y4;B4DZS7;Q573B4;P06239-2;E9PJ92;E9PAP0	LCK	915800	1111328
A0A0S2Z3Z5;Q92851-6;Q92851-4;A0A0S2Z3G5;Q92851-2;Q92851-3;Q92851;Q92851-7;Q92851-5	CASP10	36912	38602
A0A0S2Z410;Q99714;Q99714-2;Q5H928;A0A0S2Z434	HSD17B10	1581967	2012449
A0A0S2Z433;O43181	NDUFS4	161667	252276
A0A0S2Z444;A0A0S2Z3Y3;A0A0S2Z3Z1;A0A0S2Z462;P52594-2;P52594-3;P52594;P52594-4;A0A024R458;B4DHC5;B8ZZY2;C9J2I0	AGFG1;HRB	39158	52718
A0A0S2Z472;A8KAH7;A0A024R2W3;P13861-2;P13861	PRKAR2A	183493	202754
A0A0S2Z483;A0A0S2Z470;Q96FT4;A0A0S2Z456;Q92733	PRCC	11783	14534
A0A0S2Z487;A0A024R1X8;P14923	JUP	32691	27631
A0A0S2Z489;O00232;O00232-2	PSMD12	470915	499287
A0A0S2Z497;P40855;Q5QNY5;P40855-5;B7Z6I5	PEX19	46008	45023
A0A0S2Z4B5;Q08209-2;A0A0S2Z4C6;Q08209-3;Q08209;E7ETC2;Q08209-5;Q08209-4	PPP3CA	112960	131209
A0A0S2Z4C3;P07954-2;P07954	FH	673604	729409
A0A0S2Z4G7;A0A0S2Z491;P06748-2;P06748;A0A140VJQ2;A4ZU86;P06748-3	NPM1	7937123	8561399
A0A0S2Z4I9;A0A0S2Z4N8;A0A024R0V4;P50552;A0A0S2Z4I7	VASP	1058293	1144167
A0A0S2Z4M6;O43639;Q53TG4;E7EPF5	NCK2	9772	6693
A0A0S2Z4Q3;A0A0S2Z4K2;P62633-2;P62633;P62633-7;P62633-3	CNBP	151631	153783
A0A0S2Z4R1;P54577;A0A0C4DGZ5	YARS	892007	963499
A0A0S2Z4V5;O60828-4;O60828-2;O60828;A0A0S2Z556;O60828-5;H7C053	PQBP1	105698	109249
A0A0S2Z4W1;A9Z1X7;B7Z7U0;A0A0S2Z4Z6;Q8IYB3;Q8IYB3-2;E9PCT1;M0R088	SRRM1	94429	102743
A0A0S2Z4W4;Q7Z3D7;P98175-2;P98175;P98175-5;A0A0S2Z4X1;P98175-4;P98175-3	DKFZp686E2459;RBM10	29497	30020
A0A0S2Z4Y5;Q5QPK2;O60762;H0Y368;Q5QPJ9	DPM1	225168	221500
A0A0S2Z4Z0;Q96PK6	RBM14	390959	448610
A0A0S2Z4Z2;A8K6K1;A0A0S2Z537;O75150-3;O75150;H3BP71;O75150-4;B4DMM1	RNF40	5588	3507
A0A0S2Z500;Q96CV9;Q96CV9-2;B4E184;Q96CV9-3;B7ZA56	OPTN	125936	148474
A0A0S2Z523;E5KRX5;Q15526-2;Q15526;A0A087WYS9	SURF1	19079	20439
A0A0S2Z565;A0A0S2Z591;O00165-5;O00165;O00165-2;O00165-3	HAX1	12637	15334
A0A0S2Z577;Q9H267;A0A2R8YDQ0;F5H008;B7Z1N4;B7Z6M7;Q9H267-2	VPS33B	31584	27225
A0A0S2Z583;Q8TC12;A0A0S2Z575;Q8TC12-2;G3V2G6;Q8TC12-3;G3V234	RDH11	106582	120494
A0A0S2Z590;O15116;E5RJ47;E5RH18	LSM1	106566	123526
A0A0S2Z5B3;O95571;A0A0S2Z580;B2RCZ7;M0QXB5;A0A0S2Z5N8	ETHE1	485706	502578
A0A0S2Z5C3;Q9NWT1	PAK1IP1	7634	8092
A0A0S2Z5D2;Q53G62;A0A0S2Z563;A0A0S2Z5H0;Q9Y2Q9;H0YAT2;E5RGC7;E5RFH3;H7C5V3	MRPS28	47302	53022
A0A0S2Z5D4;Q9UJW0;Q9UJW0-3;A0A0S2Z5B8;Q9UJW0-2	DCTN4	99735	94281
A0A0S2Z5E9;Q69YN2;Q69YN2-3	CWF19L1	39163	40177
A0A0S2Z5H3;Q14677-3;A0A0S2Z4Y4;Q14677-2;Q14677	CLINT1	119792	117352
A0A0S2Z5H6;B4DRE5;Q9H019-3;Q9H019;E9PLD2	MTFR1L	8645	5130
A0A0S2Z5I7;A0A087X020;Q9Y3A5	SBDS	127871	118025
A0A0S2Z5L0;A0A0S2Z5P2;Q9BRX5;Q9BRX5-3;A0A0S2Z5L3;A0A0S2Z5L4;Q9BRX5-2	GINS3	4089	NA
A0A0S2Z5P3;O43586;J3KPG6;O43586-2;H0YKY3	PSTPIP1	84440	126451
A0A0S2Z5P5;Q9BTE3-2;Q9BTE3;Q9BTE3-3	MCMBP	78638	89324
A0A0S2Z5Q3;A0A384ME15;J3KQJ1;Q8NBJ7;A0A0S2Z548;C9JL30;A8MXB9;A0A494C1B1;C9J660;A0A024RDK8;E9PBT8;B4DQ27;B4DLK7;H7C3B2;Q75LP3;F8WA42;Q8NBJ7-2;Q8NBJ7-3;A0A0S2Z5C4;J3QT17;Q8NBJ7-5	SUMF2;DKFZP566I1024	101202	109573
A0A0S2Z5U1;Q8N183;A0A0S2Z5U2;A0A0S2Z5T4	NDUFAF2	35275	29216
A0A0S2Z5U6;Q96C36;A0A087WTV6;A0A024R3Q9;A0A087WZR9;J3KR12;B3KMB7;Q4W8W1;B4DQK8	PYCR2;P5CR2	111758	114496
A0A0S2Z5V7;A0A3B3IUB5;Q8TCT9-5;Q8TCT9;A0A075B6F6;A0A0S2Z6F0;A0A3B3IT72	HM13	197160	157747
A0A0S2Z5X1;Q96DA6;Q96DA6-2;F2Z3A7	DNAJC19	37777	69048
A0A0S2Z5X7;I3L3B4;F8W9H0;A0A0S2Z6I4;E9PLN8;Q9BQB6-3;Q9BQB6-2;Q9BQB6;A0A0B5EEB2;E2DSP6	VKORC1	85082	102223
A0A0S4XQY4;D9UB09;Q6F3I9;A0A0S4XRX2;Q27I52;D2DKW0	HLA-A	139903	184694
A0A0U1RQL3;B4DMF3;A0A024R4H4;Q4R9M7;Q4R9M8;A0A087WWA3;Q4R9M9;O60333-2;O60333;O60333-4	KIF1B;KIF1Bbeta	2458	NA
A0A0U1RQL9;A0A0U1RQN3;A0A0U1RQS5;B3KNS4;A0A0U1RQV1;Q6ZRD3	hCG_2043597	19654	21239
A0A0U1RQQ9;Q6P3W7;F8VSC5	SCYL2	13267	19677
A0A0U1RR23;A0A0A6YYL1;Q96EE9;A0A0U1RQM3;P49914-2;P49914	MTHFS	33590	28581
A0A0U1RRB6;Q9Y2D4;J3QT38;Q9Y2D4-2;Q9H8D6	EXOC6B	10029	9149
A0A0U1RRL5;A0A024RDU6;P32519-2;P32519;Q6MZZ4	ELF1;DKFZp686H0575	35381	29050
A0A0U1RRM4;P26599;P26599-2;P26599-3;A6NLN1;Q59H49	PTBP1	2043040	2257772
A0A0U3FJG0;A0A0U3GXA9;P61073;P61073-2	CXCR4	11437	14541
A0A0U4C5A9;A0A024RD22;K9JA49;P23511-2;P23511	NFYA	30574	35662
A0A0U5J4P8;O43557;O43557-2	TNFSF14	34069	52488
A0A0U5JA32;P32970;P32970-2	CD70	45547	73221
A0A109NGN6;P28066;Q5U0A0;P28066-2	PSMA5	2303688	2569026
A0A140T8Z0;A0A0G2JH68;O60610-2;O60610-3;O60610;Q6URC4;H9KV28;A0RZB8;A0A2R8Y5N1;A0A1E1ERW3	DIAPH1	389107	411129
A0A140T9Q6;A0A140T9B9;A0A140T9N6;A0A140T9V9;H0Y551;A0A1U9X8R9;P14373-2;P14373	TRIM27	22048	NA
A0A140T9R6;Q67AL5;Q67AL4;Q67AL3;Q67AL2;Q67AL1;Q67AL0;Q67AK9;Q67AK8;Q67AK7;Q67AK6;Q45FY0;A0A346XQX8;U3PXW4;S6BVL0;S6B230;Q30091;A0A182ATN5;A0A0U5Q0H1;A0A0U5PZA8;A0A0U5PZ67;A0A3S8TKM7;A0A140T8Z5;A0A059WQE7;P01920;A0A0A8KWS4;J9Z7G1;W0G8I2;U6EFP2;S6CR83;S6CR78;S6CQQ8;S6CQQ6;S6CQ95;S6CQ93;S6CPY8;S6CPY7;S6CPY6;S6CPV2;Q30090;Q29922;I4EPF4;I4EPF3;I4EPF2;I4EPF1;I4EPF0;I4EPE7;I4EPE5;I4EPE3;I4EPE2;I4EPE1;I3…	HLA-DQB1;HLA-DRB4;HLA-DQB;HLA-DQB3	162125	261258
A0A140TA29;A0A0G2JL54;F5GXS0;P0C0L5;B4DIE5;A0A3B3ISA6	C4B	17673	30796
A0A140TA44;A0A140TA32;P0C0L4-2;P0C0L4;A0A140TA49;A0A0G2JPR0	C4A	986	NA
A0A140TA86;Q5XKP0;K7EIR2;A0A140TA84	QIL1;C19orf70	261433	326474
A0A140VJC9;O95372;Q5QPQ0;Q5QPQ1;Q5QPQ3;Q5QPQ2;Q5QPN9	LYPLA2	363178	263329
A0A140VJD0;Q9UFC0;H7C5S6;Q59FT0	LRWD1	7793	6070
A0A140VJE4;P54802;Q14769;Q59FD0	NAGLU;ufHSD2	9751	14652
A0A140VJF4;P53004	BLVRA	218332	58425
A0A140VJG8;P21964-2;P21964;B8XPJ7;B8XPJ8;E7EMS6;E7EUU8	COMT	237402	264599
A0A140VJH7;A0A024R529;Q3LXA3;H0YCY6;Q3LXA3-2;Q9UFX5;I3L252	DAK;DKFZp586B1621	79300	63858
A0A140VJI5;Q9BVJ7	DUSP23	9926	15222
A0A140VJJ2;P10768;X6RA14;H7BZT7	ESD	536796	610938
A0A140VJJ9;A0A024R1F4;P19440;E7ET76;Q6NZY2	hCG_2010666;GGT1	37851	34425
A0A140VJK1;O76003	GLRX3	288936	299682
A0A140VJK6;P49915;B4DUT7;Q53F90;P49915-2	GMPS	289049	279567
A0A140VJK7;Q7Z4H3-2;Q7Z4H3;H0UI53;V9GYS5;V9GZ04;H0UI52;Q7Z4H3-3	HDDC2	19530	36516
A0A140VJL0;Q6NVY1;Q6NVY1-2;F8W8A6;B9A058	HIBCH	62860	74444
A0A140VJL6;Q2TAA2;H7C5G1;Q05D21;Q6PCA9;Q2TAA2-2	IAH1	158468	181213
A0A140VJL9;P13716;B7Z3I9;A0A024R877;P13716-2;Q6ZMU0	ALAD	82209	65131
A0A140VJN3;Q9H9A6	LRRC40	75517	70554
A0A140VJN8;O60664-4;O60664-3;O60664;K7ERZ3;K7EL96	PLIN3	45289	33744
A0A140VJN9;Q9NTJ4-3;Q9NTJ4-2;Q9NTJ4;Q9NTJ4-4;H3BRV3;H3BQJ2;B4DHU1;H3BMJ3;H3BUW3;B4DH23	MAN2C1	43769	38125
A0A140VJP1;E9PC69;Q7KZI7-15;Q7KZI7-5;Q7KZI7-16;Q7KZI7-4;Q7KZI7-9;Q7KZI7-11;Q7KZI7-8;Q7KZI7;A0A024R5B2;E7ETY4;A9CP04;Q7KZI7-10;Q7KZI7-13;Q7KZI7-7;Q7KZI7-2;Q7KZI7-12;Q7KZI7-14;Q7KZI7-3;Q7KZI7-6;A8K2S4;A0A024R555	MARK2;Par1b	31969	34065
A0A140VJP2;Q9NZL9;Q9NZL9-2;A8K7A4;Q9NZL9-4;H7C0X7;Q9NZL9-3	MAT2B	298725	280730
A0A140VJP5;P31153;B4DEX8;P31153-2	MAT2A	412506	345778
A0A140VJQ4;P04181;P04181-2;Q59HE2	OAT	42785	43560
A0A140VJQ6;Q9BXB4;Q9GZM0	OSBPL11	4231	6332
A0A140VJQ8;A0A1B0GTU4;P49023-2;P49023;P49023-3;F5GZ78;B3KVL0;P49023-4;B4DRY6;Q6ZQU7	PXN	244072	247328
A0A140VJR3;P07205;V9HW85	PGK2;HEL-S-272	34889	52505
A0A140VJS3;P62195;P62195-2;Q59GS3;J3QSA9;J3KRP2;J3QQM1;J3QLH6	PSMC5	732217	758380
A0A140VJS6;P49721;B7Z478;A0A087WVV1;Q59FJ0	PSMB2	1300857	1308400
A0A140VJT0;P63151;Q56VW8;P63151-2	PPP2R2A	158634	176624
A0A140VJT8;P13489;A0A024RC87;E9PMJ3;E9PLZ3;E9PIM9	RNH1	460067	397337
A0A140VJU5;A0A087WW40;Q9Y371;Q9Y371-2	SH3GLB1	140169	127908
A0A140VJW5;P14868;D3DP78;P14868-2;Q53T60	DARS	945800	1027539
A0A140VJX1;P24752	ACAT1	950485	1016150
A0A140VJX3;P25325;P25325-2;Q2VEU1;B1AH49;Q59HD5	MPST	261013	293686
A0A140VJX5;Q96SK2-3;Q96SK2-2;Q96SK2;C9JYX1;Q96SK2-4	TMEM209	9455	8088
A0A140VJY7;Q9BRA2;I3L0K2;I3L3M7;I3L2R6	TXNDC17	582129	580622
A0A140VJZ4;P15374;A0A087WTB8;Q5TBK7	UCHL3	258983	259243
A0A140VK09;Q99828;Q99828-2	CIB1	71180	63313
A0A140VK12;Q9UBF2;Q9H9B7;Q9UBF2-2;B3KND4	COPG2	7214	13139
A0A140VK27;P09960;B4DVZ8;P09960-2;P09960-4;P09960-3	LTA4H	476412	529838
A0A140VK29;Q9HCC0;Q9HCC0-2;D6RDF7;A0A0S2Z5R4	MCCC2	45957	58688
A0A140VK39;Q9Y570;Q9Y570-4;Q9Y570-2	PPME1	49072	50285
A0A140VK41;P11908;P11908-2;B2R860	PRPS2	205123	207025
A0A140VK43;P25788-2;P25788;Q6IB71	PSMA3	1287716	1340010
A0A140VK44;G3V5Z7;P60900;G3V295;P60900-2;G3V3I1;P60900-3	PSMA6	2340240	2251285
A0A140VK46;P28070;B4DFL3	PSMB4	1283416	1274677
A0A140VK49;Q7KZF4;B2R5U1;Q59FF0;B3KU67;B4E299	SND1	856274	764033
A0A140VK53;Q9UQ35;O60382;Q9UQ35-2	SRRM2;KIAA0324	51773	57449
A0A140VK54;O95630;C9JK83;O95630-2	STAMBP	34744	31269
A0A140VK56;P37837;F2Z393	TALDO1	2794020	2783969
A0A140VK65;P21281;Q59HF3;B4DFM5	ATP6V1B2	412495	382642
A0A140VK67;Q96MX6-2;Q96MX6	WDR92	8748	6387
A0A140VK69;P17174;Q2TU84;P17174-2;B7Z1I2	GOT1;GIG18	435776	477293
A0A140VK70;P35998;Q75L23;P35998-2	PSMC2	684717	668825
A0A140VK73;Q9NPH2-3;Q9NPH2;B7Z3K3;B3KSG0;Q9NPH2-2	ISYNA1	1812	NA
A0A140VK83;Q15435;H7C003;C9JD73;Q15435-3;B5MBZ8;C9J177	PPP1R7	455120	496298
A0A140VK94;P43487-2;P43487;F6WQW2;C9JXG8;D3DX26;C9JJ34;B7Z6U1;B4DE76	RANBP1	1158023	1105592
A0A140VKA9;P09417;P09417-2;B7Z415;D6RGG7	QDPR	22365	22268
A0A140VKB1;A0A0A0MTN0;Q13617;Q13617-2;Q5T2B5;B7Z1Y1	CUL2	54399	60691
A0A140VKC4;P51608-2;D3YJ43;E9LUH4;P51608;A8K079;E9LUH3;D5L9I5;D0UU70;D9ZNA4;C6KG45;E1B2J3;D6QZ43;A0A087X1U4;C6KG44;A0A0S2Z401	MECP2	107043	124101
A0A140VKC8;Q13630;E9PKL9;B3KU96;E9PP14;A0A0J9YX13;E9PLH9;B4DZW9	TSTA3	308654	249242
A0A140VKE1;Q16851-2;D6W5E6	UGP2	22088	24107
A0A140VKE9;Q13409-3;Q13409-7;Q13409-2;Q13409;Q13409-6;Q13409-5;Q59GU5;B4DPZ3;E7EQL5;E7EV09	DYNC1I2	112704	108174
A0A140VKF2;O00487;Q53TH1;Q59G89	PSMD14	506868	512622
A0A140VKG4;Q9NRY5;E7ESJ7;B3KTE4	FAM114A2	41101	34748
A0A142I7X2;I3L1N0;Q9BUL5-3;Q9BUL5-4;Q9BUL5	PHF23	17001	15081
A0A158RFU6;P51149;B4DPH9;C9J8S3;C9J4V0;C9J592;C9J4S4	RAB7A	1786002	1822659
A0A1B0GTB8;A0A1B0GWC0;A0A140VK13;A0A1B0GVF3;P23786;A0A1B0GV75;Q53G79	CPT2	35182	32203
A0A1B0GU14;A0A1B0GVL0;A0A087WZY0;A0A1B0GTR6;A0A1B0GWJ7;A0A1C7CYZ2;A0A1B0GTV7;A0A1B0GUE8;B4E1V6;A0A1B0GV94;A0A1B0GWI2;A0A0A0MRU5;A0A024R644;O75503	CLN5	50043	29394
A0A1B0GU86;V9HWA0;B4DNW0;A0A1B0GW23;Q03154;A0A1B0GVA5;A0A1B0GV31;B4DPC3;Q03154-2;Q03154-3;Q03154-4;F8WC59;C9JYZ0;C9JMV9	HEL-S-5;ABHD14A;ACY1;ABHD14A-ACY1	19122	16637
A0A1B0GUU9;P01871;P01871-2;Q86TT1;P0DOX6	IGHM	16253	52307
A0A1B0GUZ7;Q14156-2;Q14156;A2VDI4;Q14156-3;B4DG97;B4DZ89	EFR3A	14269	17749
A0A1B0GV05;Q684P5-3;Q684P5-2;Q684P5	RAP1GAP2	1118	NA
A0A1B0GV06;A0A1B0GTP7;B3KUZ6;A0A1B0GUE3;A0A1B0GUG1;A0A1B0GUW4;E7EMM4;A0A1B0GW68;A0A1B0GUA4;A0A1B0GTM3;A0A1B0GTZ5;A0A1B0GUH5;Q53H01;A8K0B6;D3DSQ1;Q13510-3;Q13510;Q13510-2	ASAH1	69382	97745
A0A1B0GVD5;A0A1B0GWE8;V9HWI3;P07339;A0A1B0GW44;A0A1B0GV23;A0A1B0GVP3;A0A1B0GU92;A0A1B0GU03;H7C469;C9JH19;F8WD96	HEL-S-130P;CTSD	1204866	1616275
A0A1B0GVI7;A0A2R8Y7G1;A0A024R9Z8;P35869	AHR	686	897
A0A1B0GVL3;Q9H2G0;Q05086-2;Q05086-3;Q05086;A0A0D9SG77;Q5W7F7;Q9BUI6;Q96GR7	UBE3A	30465	30052
A0A1B0GVZ1;H7C240;A0A1B0GW13;A0A1B0GV60;A0A1B0GVC7;A0A1B0GWJ8;H7C3E1;A0A1B0GU12;B7Z413;A0A1B0GTB0;A0A1B0GTU8;A0A1B0GVB9;B7Z4S4;A0A1B0GUT7;A0A1B0GVW0;A0A1C7CYW4;O75787-2;O75787	ATP6AP2	17152	13660
A0A1B0GW05;Q2PZI1	DPY19L1	3365	4346
A0A1B0GW35		99176	NA
A0A1B0GWJ0;A0A1B0GTJ7;X5D8S6;P30566;Q71UA4;B4DP46;A0A0A6YY92;A0A384E0N4;P30566-2;A0A096LNY6;A0A1B0GWF8;A8K4X6;B4DUM2;X5DP48;X5D2Z4;A0A1B0GTG9	ADSL	376185	365977
A0A1B0GWJ2;A0A1B0GTJ8;A0A1B0GVK1;H0Y7H8;A0A3F2YNW7;Q8NFD5-4;Q8NFD5;Q8NFD5-2;Q8NFD5-3;A0A1B0GV63;B4DYC0	ARID1B	2197	2773
A0A1B0GX31;A0A0K0K1E9;A0A598;A0A1B0GX44	TCRBV6S3A1N1T	NA	NA
A0A1C3PHH3;A0A142J2A5;A0A140T9S9;F8R174	HLA-B	188055	164714
A0A1C3PHX2;A0A0B7NXT1;A0A2Z5XAE7;T2ETK5;Q8SNA8;A6YS07;A6Q0R4;E3WHS6;A0A2X0REJ0;Q52QV3;Q546I7;Q53X46;D3K0R1;C1K0X4;A0A2L1DGK3;A0A1C3PHZ3;A0A0S4T3I7;P30505;F4ZZU8;C8CBY7;S5DLH0;S5DI40;S5DI37;S5DHR9;S5DHR6;R4RUI3;L7UZX8;I7HDU6;I7H542;G9MCL4;E1CJE5;A0A2Z5ZMV3;A0A292G0K0;A0A0N9MPD2;E3Q0Q8;O19655;C7E2U5;C0L0E6;F2XI58;K7DVA1;V5NSY5;V5NSY2;V5NSX8;V5NRF9;V5NRF3;V5NRE8;V5NQZ6;F6IQR8;F6IQN8;F6IQN7;F6IQN6;F6…	HLA-C;HLA-Cw	31577	22256
A0A1D0C3Y2;Q1G4P0;I3UI62;G1ENE6;F2VNI6;E5G0Y5	HLA-A	3043825	3399200
A0A1G4HPW4;A0A1G4HPY8;A0A0N9HRK5;A0A1G4HQ08;A7L858;A5I8L2;A0A345F7A6;A0A1D3KYM2;M4TCH1;A0A090KKC3;A0A173ADK6;Q2LC93;A0A4P2STV7;A0A4P2STU3;A0A3S6RHQ5;A0A346MPT7;A0A2U8RNL0;A0A2P1CXW7;A0A291NGN0;A0A286LDB1;A0A286LDB0;A0A1S5UXJ4;A0A0S4XRV2;P16188;A0A3S6RIB2;A0A3S6RFD8;Q95J07;E3UN97;B2MVI0;A0A4P2SSH9;A0A4P2SS15;A0A455JTQ2;A0A3G2LWQ6;A0A2U3QLK0;A0A2P9FIJ6;A0A2I6J4B1;A0A2H4WPZ2;A0A1W1B5Q9;A0A1W1B5P4;A0…	HLA-A;HLA;HLA-DQB1	83139	107102
A0A1L1UHR1;P21796;B3KTS5;C9JI87;B4DEI3	VDAC1	5536046	5786211
A0A1L4AQQ5;A0A1L4AQQ4;A0A024R2C4;A9QXG9;A0A024R2B3;P10415-2;P10415;A0A1L4AQR6;A0A1L4AQQ8;A0A1L4AQR0	BCL2;bcl-2	58690	72632
A0A1N7SYA2;A0A1C3PIF2;A0A0D6K9L5;F2QL91;D2ECD5;A0A4P2SUQ5;A0A4P2STW6;A0A4P2STE8;A0A4P2SST5;A0A4P2SSN7;A0A493QPB9;A0A493QPB8;A0A455JWH2;A0A455JW70;A0A455JUC7;A0A455JUC0;A0A455JSU5;A0A3S6RJP4;A0A3S6RJN7;A0A3S6RJL1;A0A3S6RJK5;A0A3S6RJJ9;A0A3S6RJH9;A0A3S6RJH0;A0A3S6RJ69;A0A3S6RJ53;A0A3S6RHP8;A0A3S6RHL9;A0A3S6RHL0;A0A3S6RHK8;A0A3S6RHK2;A0A3S6RHF8;A0A3S6RHD3;A0A3S6RHD2;A0A3S6RHC9;A0A3S6RHB5;A0A3S6RHB1;…	HLA-DPB1	110734	184325
A0A1P7ZIN0;J3KN01;P55196;P55196-5;G1UI22;A8MQ02;P55196-3;P55196-1;Q5TIG5;P55196-2;P55196-6	MLLT4	9379	7865
A0A1S5RA93;Q96T60;M0R3C8;A0A0D9SFL2;M0QYH2;Q96T60-2;M0QYI1;A0A0D9SFD6	PNKP	32922	28192
A0A1S5UZH2;Q8TDZ2;Q8TDZ2-4;Q8TDZ2-2	MICAL1	59141	51247
A0A1U9X609;Q8NE71;Q2L6I2;Q8NE71-2;Q59F96;H0YGW7	ABCF1	149062	162154
A0A1U9X777;A0A0G2JJD3;O95870-2;O95870;A8K0A4;A0A0G2JI89;B3KNX9	ABHD16A;BAT5	14550	17911
A0A1U9X7A6;A0A024RCR6;A0A0G2JK23;P46379-2;P46379;P46379-3;A0A1U9X7A9;A0A0G2JL47;P46379-5;P46379-4	BAT3;BAG6	54949	55601
A0A1U9X7Y0;A0A1U9X7X5;A0A024RCS7;Q9BW19;B4DMA8;B4E063	KIFC1	5534	1975
A0A1U9X839;A0A1U9X830;P18615;P18615-3;A0A0A0MSN9;B7Z6T4;H9ZYJ1;P18615-4;A0A0G2JI50;E9PD43;A0A0A0MT02	NELFE;RDBP;NELF-E	29430	29722
A0A1U9X8D3;A0A1U9X8C7;A0A0G2JHC2;A0A024RCJ8;Q6NYC8;A0A1U9X8D1;A0A1U9X8C1;Q6NYC8-2	hCG_1821276;PPP1R18	235392	285308
A0A1U9X8F2;A0A1U9X8F1;Q06587;B4DVB5;A0A024RCR9;B4DW57;Q06587-2	RING1	33533	36009
A0A1U9X8L5;A0A0G2JKZ1;A0A024RCT1;A2AB90;A0A0G2JH37;A0A0A0MSV9;O15533-2;O15533;O15533-3;B7Z4V3;Q6P1N7;A0A0A0MT98;O15533-4	TAPBP	851532	850796
A0A1U9X8P6;A0A024RCP3;Q12899;A0A1U9X8Q1	TRIM26	6957	6230
A0A1U9X9A5;A0A1U9X987;A0A1U9X9A9;A0A1U9X999;A0A1U9X998;A0A1U9X996;A0A1U9X993;A0A1U9X988;A0A1U9X985;A0A1U9X982;A0A1U9X977;A0A1U9X975;A0A1U9X974;A0A1U9X972;P48634;P48634-3;P48634-4;P48634-2	PRRC2A	3322	2982
A0A1U9X9D5;A0A1U9X9C8;A0A1U9X9C7;A0A1U9X9C4;A0A1U9X9A1;A0A024RCN6;P26640;A0A1U9X9C1;A0A1U9X9A3;A0A140T936	VARS	230699	238478
A0A1V0E415;A0A0G2JLV0;A0A140T9S0		2359	3667
A0A1W2PNV4		1827829	1948900
A0A1W2PNY5;A0A1W2PQZ6;A0A1W2PRF0;A0A1W2PRJ0;A0A1W2PPP6;A0A1X7SBS0;A0A1W2PS93;A0A1W2PR08;A0A1W2PRF5;B1B1I7;G5E9D4;Q96EB1;Q96EB1-3;Q96EB1-2;A0A1W2PQA7;A0A1W2PP47	ELP4	13520	13205
A0A1W2PPG5;A0A1W2PPP5;A0A1W2PPG1;A0A1W2PQM3;A0A1W2PS81;E7EQ34;I3NI02;O14653;O14653-2;A0A1W2PR23;A0A1W2PPW8;A0A1W2PR02;A0A1W2PS12;A0A1W2PRL0;A0A1W2PRV0;A0A1W2PRP7;I3L4Z6;A0A1W2PRC2;A0A1W2PQP2;B4E141;O14653-3;I3L1K7;A0A1W2PQE0;A0A1W2PNV3;A0A1W2PPJ0;A0A1W2PQ77;A0A1W2PRE6;A0A1X7SBU8;I3L0K1	GOSR2	61690	77643
A0A1W2PPH1;P23368;A0A1W2PQT3;A0A1W2PQY8;A0A1W2PQH3;A0A1W2PQF8;A0A1W2PR68;P23368-2;A0A1W2PQ37	ME2	403413	375826
A0A1W2PPR6;A0A1W2PNP0;Q969N2-4;Q969N2-5;Q969N2;A0A1W2PQN1;A0A1W2PP57;A0A1W2PPC3;A0A1W2PPS0;B7ZAP3;B7Z1N3;F6W983;B7Z3L1;B7Z1F1;A0A1W2PP53;Q969N2-2;A0A1W2PRZ8;Q969N2-3;Q969N2-6;A0A1W2PQY1;B7Z4T7;A0A1W2PR92	PIGT	20395	23062
A0A1W2PQS6		7894	7818
A0A1W2PQV2;H3BUH9;Q6QN92;Q6IAT2;Q53XL7;P23434	GCSH	28641	38573
A0A1W2PR27;A0A1W2PPF5;A0A1W2PRQ7;B4E160;F5GYH1;A0A1W2PRM0;A0A1W2PRL5;A0A1W2PR09;Q8NC96-2;Q8NC96;A0A1W2PNT6	NECAP1	25825	24585
A0A1W2PR36;V9HWB2;Q14353;Q14353-2;K7EM34;B4DMJ3	HEL-S-20;GAMT	7385	6928
A0A1W2PRB8		2456	2423
A0A1W2PS02;Q9Y244	POMP	8659	NA
A0A1X7SBZ2;A0A1W2PQ51;Q59F66;Q92841;Q92841-1;Q92841-3;Q92841-2;B4DZQ7	DDX17	1384275	1484736
A0A220T1R9;Q86XL3-2;Q86XL3;F5H6J0	ANKLE2	1707	NA
A0A223PQH6;P51610;P51610-2	HCFC1	121716	134968
A0A248RGE3;Q5RKT7;B2RDW1;P62979;A0A2R8Y422;J3QS39;J3QTR3;Q8WYN9;F5H6Q2;Q3MIH3;F5GYU3;F5H2Z3;F5H265;Q5UGI3;B4DV12;F5H388;F5H747;F5GXK7;J3QKN0;Q5U5U6;Q5PY61;Q9UFQ0;Q96C32;Q96MH4;L8B4I8;L8B196;Q96H31;L8B4R0;A8K674;L8B4Z6;L8B4M0;L8B4J3;Q66K58;Q59EM9;P62987;P0CG47;P0CG48;M0R1M6	RPS27A;HEL112;UBB;UBC;UBA52;DKFZp434K0435;UbC	27406120	25002136
A0A286RYY1;D3DVN8;D6REB5;Q56A80;D3DVN7;A8K701;P35475	IDUA	7013	NA
A0A286YF22;O43175;V9HW79;A0A2C9F2M7;A0A286YFA2;B3KSC3;A0A286YFL2;Q9UMY2;A0A286YFM8;Q8N5M8	PHGDH;HEL-S-113;PGDH3	370562	510455
A0A286YFJ8;P01861	IGHG4	5362	6406
A0A288QCU4		849688	976560
A0A291NLA3;C9JFX4;Q6IA17;Q6IA17-2;E9PLG6	SIGIRR	14443	19281
A0A2C9F2P4;A0A286YFF7;P50897;B4DWU3;Q5T0S4;A0A286YFE3;A0A286YFL8	PPT1	306695	386968
A0A2H4G0C7		44373	44765
A0A2K9UYS7;A0A172WC90;A0A172WC77;A0A172WC74;Q95HB9;A0A455R0B2;A0A286MCJ2;A0A286MCJ1;A0A172WCC2;A0A172WC76;A0A2K9UYS3;I2G9G1;A0A4P8JBH1;A0A482CVI8;A0A346MPT8;A0A140EDI6;A0A140EDI1;A0A3S6RHQ4;A0A172WC80;A0A2U9K708;A0A482N7Y0;A0A2K9UYS6;Q67AU8;Q67AU7;Q67AU6;Q67AU4;Q67AU3;Q67AU2;A0A3S6RJR1	HLA-DPA1	183562	239061
A0A2L2DH39;A0A2L2DH19;A0A2L2DH10;A0A2H4G1S8;A0A2H4G0V0;A0A2H4FX81;A0A2H4FX70;A0A2H4FX57;A0A2H4FX55;A0A2H4FWZ7;A0A1L3A5U7;A0A024R7F9;Q92947;B4DK85;A0A2H4G235;A0A2L2DH25;Q92947-2;B4DUY0;A0A1L3A5T2;A0A2H4FX52;A0A2L2DH21;A0A2H4G245;B4DQF2	GCDH	42259	56531
A0A2P0H7U5;A0A024R8K8;J3QS41;B7ZLW2;P42694;P42694-2	HELZ	2416	15666
A0A2P9DU05;O75116;E9PF63;D6REE7	ROCK2	2107	1344
A0A2Q2TH77;Q08379;Q08379-2	GOLGA2	13700	14680
A0A2R3XZB7;Q86WV6;A0A494C0W5;A0A3G1PSE3;V5V0K2;J3QTB1;A0A3S9KRD0	TMEM173;MITA	415168	326464
A0A2R8Y425;A0A2R8Y5J0;A0A2R8YFK9;A0A2U3TZM0;F5GWX5;A0A2R8Y212;A0A2R8Y521;A0A0C4DGG9;Q14839;Q14839-2;A0A2R8YFD8;B3KY63;A0A2R8YDJ9;A0A2R8YD40;A0A2R8YDW2;A0A2R8Y8C1;A0A2R8YER1;A0A2R8Y445;A0A2R8Y4X2;A0A2R8Y5Z7;A0A2R8Y685	CHD4	134823	148917
A0A2R8Y484;A0A0A1TSG4;Q08722-2;Q08722-3;Q08722-4;Q08722	CD47	328358	305844
A0A2R8Y4K8;Q9NSI8;Q9NSI8-3;S6FRS6;Q9NSI8-2	SAMSN1	69330	44627
A0A2R8Y534;A0A2R8Y4Q0;Q5F1R6;Q5F1R6-3;Q5F1R6-2	DNAJC21	1855	NA
A0A2R8Y5Q8;Q15813;A0A2U3TZJ6;A0A2R8YHI9;Q15813-2;A0A2R8Y7E7;A0A2R8YFL4;A0A2R8Y6Q1	TBCE	24475	22950
A0A2R8Y615;Q49AE1;A0A2R8Y4M1;A0A2R8YGW2;Q53G01;B2RAZ0;Q9NZA1-3;Q9NZA1-2;Q9NZA1;Q96NY7-2;Q96NY7	CLIC5;CLIC6	7743	11379
A0A2R8Y620;A0A2R8Y7U2;A0A2R8Y600;A0A2R8Y455;Q86VX2-2;Q86VX2;V9GY66	COMMD7	34099	37494
A0A2R8Y653;A0A024R912;Q9BZX2;B4DGD3;Q9BZX2-2	UCK2	14134	21167
A0A2R8Y6I1;A0A2R8Y3N3;B2R7G6;A0A2R8Y5P7;P49590-2;P49590;B4DQ67;B4DSY5;B4DDN8;D6RB22	HARS2	3591	4136
A0A2R8Y765;A0A2R8Y7U4;A0A2U3TZQ7;A0A2R8Y7I9;A0A2R8Y4T4;A0A2R8YES3;A0A2R8Y855;B4DGM3;A0A024R1S7;Q969G3-6;Q969G3-5;Q969G3-3;Q969G3-2;Q969G3-4;Q969G3;J3QKS7;K7EMQ8;H7C048;J3QR61	SMARCE1	114478	126685
A0A2R8Y7S2;A7E2E1;A0A2R8Y4P4;Q9HBD4;B9EGQ8;A0A0A0MT49;P51532-5;P51532-2;P51532-3;P51532-4;P51532;A0A2R8YGG3;A0A2R8Y440;A0A2R8Y4C5;Q59FZ6;A0A2R8YGP5;A0A2R8YG32;A0A2R8YF58;A0A2R8Y6N0;A0A2R8Y7F3;A0A2R8YDA1;A0A2R8Y6V2;A0A2R8Y526;A0A2R8Y7Y7;A0A2R8YF80;B4E0F1;B4DSI8	SMARCA4	6583	3525
A0A2R8Y7Y4;Q8N8A2;Q8N8A2-2;Q8N8A2-4;H7C209;Q8N8A2-3;Q53T07	ANKRD44;LOC91526	226830	247706
A0A2R8Y811;P62263;E5RH77	RPS14	2170927	2422573
A0A2R8Y891;P08237-3;A0A024R0Y5;P08237;A0A0S2Z4A1;Q96I60;A0A0S2Z4I1;P08237-2;F8VZI0;B4E162	PFKM	9797	6724
A0A2R8YCT7;Q496C9;A0A2R8Y6X2;Q8TEA8	DTD1	49569	52696
A0A2R8YCV2;Q8NCS4	ZMYM6NB	64732	60198
A0A2R8YCX2;A0A2R8YGP2;Q5TBB1;A0A2R8YCP1;A0A2R8Y883;A0A087WXR7;A0A2R8Y761;A0A087WZJ6;A0A2R8YCJ4;A0A2R8Y6Q6;A0A2R8Y6Y1;Q8N451;A0A2R8Y7R8;Q5TBB1-2;A0A2R8Y459;A0A2R8YEC1;A0A2R8Y4S2;A0A2R8Y687;A0A2R8YE60;A0A2R8Y6M7;A0A2R8Y7Q3;A0A2R8YEH2;A0A2R8YEU9;A0A2R8YEB4	RNASEH2B	64603	77346
A0A2R8YD50;B2R659;A0A0S2Z4J1;P51659;E7EWE5;B4DDM5;P51659-3;P51659-2;B4DSD0;E7ER27;G5E9S2;B3KSP2;E7ET17;B4DI68;A0A2R8Y7L2;Q59H27	HSD17B4	238477	201639
A0A2R8YD58;E7EU96;Q5U5J2;P68400;A0A2R8Y5A0;A0A2R8YF43;Q2I0Y7;B5BUH5;B2R6D7;A0A2R8YFU2;Q8NEV1;A0A2R8YDP2;A0A2R8Y4D6;A0A2R8Y4H0;P68400-2	CSNK2A1;CSNK2A3	178663	183908
A0A2R8YDE6;B4DZN1;A0A024QZ26;B4DZH6;Q9UBN7;Q9NSW6;Q9UBN7-2;B3KVK5;B3KT76;Q9NZS3;B3KNA1	HDAC6;DKFZp566E044	5900	7511
A0A2R8YDF3;A0A2R8Y6L5;A0A2R8Y6I6;Q13627-4;Q13627-3;Q13627-5;Q13627-2;Q13627;A0A2R8Y443	DYRK1A	4456	3113
A0A2R8YDI1;A0A2R8Y852;Q13948-10;Q13948;P39880-6;P39880-4;P39880-5;P39880-2;P39880;P39880-3;Q3LIA3;P39880-9;Q13948-9;Q13948-2	CUX1;Nbla10317	774	1097
A0A2R8YDJ1;Q99766	ATP5S	7572	7418
A0A2R8YEA7		28777	2817
A0A2R8YEZ4;Q96HT3;A0A2R8Y5D3;O15160-2;O15160;A0A2R8YEY5;E7EQB9;D6RDJ3;H0Y723;B4DEC2;A0A2R8Y8D6	POLR1C	75944	69772
A0A2R8YFL0;P49711;A0A2R8Y595;P49711-2	CTCF	62951	67515
A0A2R8YFW8;A0A2R8YCL5;A0A2R8Y4I8;E5KRP6;A0A2U3TZR0;E5KRP5;Q9UBP0-4;Q9UBP0-3;Q9UBP0-2;Q9UBP0;A0A2R8Y5N9;A0A2R8Y481;A0A2R8YGN6;A0A2R8YEA0;A0A2R8Y7K2	SPAST	12005	7330
A0A2R8YGH5;A0A024QYT6;P61966;H7C1E4;P61966-2	AP1S1	89839	108932
A0A2S1PH20;A0A2S1PH16;B2R6K1;A0A2S1PH34;A0A2S1PH09;A0A024RD82;P22033;T1WHH0;A0A2S1PH13;A0A2S1PH23;A0A2S1PH31;A0A0S2Z4X4;A0A2S1PH46	MUT	50861	50948
A0A2S1ZR87;Q96SB8;Q96SB8-2;C9JMN1;A0A2S1ZR79	SMC6	3031	4102
A0A2U3TZJ3;H7C134;B1Q3L0;Q9C035-6;Q9C035-5;Q9C035-4;Q9C035-3;Q9C035-2;Q9C035;E7EQQ5;Q05CU3	TRIM5	9611	15807
A0A2U3TZL3;A0A2R8Y7Q9;A0A2R8YEK8;A0A2R8Y5S9;A0A024RAJ5;Q9Y5P4-2;Q9Y5P4;Q9Y5P4-3;A0A2R8Y5H3;A0A2R8YE18;A0A2R8Y7C5;A0A2R8YE59	COL4A3BP	33697	34379
A0A2U3TZN1;A0A087WWU9;P09132-2;P09132;D6RBG4;A0A2R8Y4M3;A0A087WYR0	SRP19	95266	99176
A0A2X0SF55;Q12802-4;Q12802;Q12802-2;A0A087WTD7;A8MYJ1;H0YMW2	AKAP13	4411	3899
A0A2X0SF68;J3KPQ4;Q9BRR9-4;Q9BRR9-3;Q9BRR9-2;Q9BRR9;R4GN15;Q9BRR9-5;B3KQ74;H0YI36	ARHGAP9	108414	116147
A0A2X0SFD1;Q8NF50-3;Q8NF50-4;Q8NF50;Q8NF50-2;A2A369;E2J6M6	DOCK8	154705	167146
A0A2X0SFG1;P27986;P27986-4;B7Z629;B3KWZ7;P27986-3;P27986-2;P27986-5	PIK3R1	134546	140815
A0A2X0SFH1;Q8TCU6;Q8TCU6-3;Q8TCU6-2	PREX1	72399	110383
A0A2X0SFV3;Q9NRY4;A2RRE5	ARHGAP35;GRLF1	1982	1984
A0A2X0SFX7;Q9Y3L3;Q3ZTT7;B7Z6Y3;Q9Y3L3-2	SH3BP1	299000	463423
A0A2X0SYY4;A0A0A0MSY4;Q9BZ29-3;Q9BZ29-5;Q9BZ29;Q9BZ29-4;B9EG73;B7ZVX0;A0A088AWN3;A6H8Z6;A0A0A0MT38;Q6ZSL5;Q9BZ29-6	DOCK9	1681	1228
A0A2X0U2E5;Q92619;K7ES98;K7EM85;Q92619-2;Q8IYN3;B7Z910;F5H1R4;B3KXW7;B4E3K8;K7ES92;B3KVA9	HMHA1	394374	410430
A0A2Z4T009;E5RGN3;Q6IBA3;E5RIM7;O00244	ATOX1	879636	668986
A0A346LZT4;A0A344AK35;A0A344AJ71;A0A343GM20;A0A346M051;A0A493QZL8;A0A348H8B4;A0A344AK07;A0A075X6N5;A0A346M0E1;A0A059QTT8;A0A3Q8UG22;A0A143FYJ4;A0A346M0F5;A0A346LZQ8;A0A346LZY4;A0A1B1PEP8;V9M714;V9JTG4;V5JPT0;U5YV54;U3LAD1;T2HIA7;T1SWT3;Q9B1A3;Q8W8E1;Q8HNQ6;Q85KW5;Q7YEG9;Q7YEE7;Q7YCG7;Q7YCD6;Q6RNJ6;Q6RM58;Q6RLG0;Q5XTF0;Q5S8W6;Q5S8S7;Q4VG42;Q4GUF2;Q4GR32;Q4GFJ0;Q4F675;Q4F196;Q3S937;Q3S924;Q0Z7D7;M1…	ATP8;atp8;ATPase 8;MT-ATP8	241178	282873
A0A346M047;A0A218N9E7;A0A346M0E0;H9E7F7;H9E7P8;A0A346LZY3;A0A346M077;A0A1B1PEQ8;H9E7W2;H9E7T7;X5C6M5;X5BKA4;X2CK15;W8DFH5;W8D4U9;W8D1X2;V9K571;V9JPM6;V9J3S1;U5Z9R9;U5Z487;U3LSI8;T1SWS8;T1Q632;S4STI1;Q9B2U8;Q9B138;Q8WCW3;Q8HNR1;Q85KS0;Q7Y6M3;Q7Y626;Q6VJJ3;Q6VJD8;Q6VIG7;Q6RQ80;Q6RNN7;Q6RKW8;Q6R0V6;Q5SB08;Q5SAP1;Q5S971;Q4GHE1;Q4GCZ4;Q4GCG2;Q4F4V6;Q305H0;Q19MP7;Q15HH9;Q0Z7S0;Q0Z7J0;Q06TE6;L7XMG0;K9M3…	COX2;COII;MT-CO2;cox2	1531645	1961867
A0A384DVU0;Q8IY17-2;Q8IY17-3;Q8IY17;Q8IY17-5	PNPLA6	16481	21538
A0A384MDK7;A0A0A0MRJ6;H7BY58;P22061;P22061-2;B7Z972;F6S8N6;A0A3F2YNX8	PCMT1	837518	937038
A0A384MDM5;O95551;O95551-2	TDP2	3978	3757
A0A384MDR3;P02792;B1Q3B3;Q6S4P3;B1Q3B4	FTL;FTL variant	345713	502586
A0A384MDR6;Q13724;Q58F09;Q13724-2;A0A3B3IRK6;A0A3B3IRW2;A8K9K4;C9J8D4	MOGS;GCS1	107423	74935
A0A384MDR8;P11177;P11177-2;P11177-3;C9J634;F8WF02	PDHB	455033	501130
A0A384MDT2;P55795;B4DFK9;B4DP00	HNRNPH2	137883	136478
A0A384MDT9;Q86SX6	GLRX5	62846	86950
A0A384MDU9;V9HW58;Q53H88;Q13561;Q13561-3;Q13561-2;B3KTX4;A8K8J9;H0YI98;F8W1I6;F8VW18	HEL-S-77;DCTN2	518481	492421
A0A384MDW3;P51812;B1AXG1;B7ZB17;B4DG22;B4DKZ2	RPS6KA3	337682	347781
A0A384MDW6;Q96C23;B8ZZ75;H7C320	GALM	628617	511968
A0A384MDW7;P30084	ECHS1	482745	595760
A0A384ME09;H6DA29;H6D9Y3;P06127;H6DA51;H6DA28;H6DA16;H6DA10;H6D9X2;H6D9U9;H6D9T5	CD5	329439	254737
A0A384ME16;Q6ICN0;B0LPF3;P62993;B3KR50;J3KT38;P62993-2	GRB2	1037006	1137548
A0A384ME17;P49411	TUFM	1034941	1198779
A0A384ME80;B4DUC8;Q13126;A0A140CZL4;Q13126-4;Q13126-3;Q13126-2;A0A140CZL5;Q05DJ2;J3QSB7;Q6FHT1;Q6FHP1;Q13126-7;Q13126-6;Q13126-5;A0A140CZL6	MTAP	274097	241362
A0A384MEE3;Q9BVA1;Q13885;A0A024QZU2;O43209;B7Z4N1;Q9UGA2	TUBB2B;TUBB2A;DKFZp566F223	5550	NA
A0A384MEE7;Q9BS26	ERP44	376665	330402
A0A384MEG1;Q16658;B3KTA3	FSCN1	37606	32575
A0A384MEH9;Q5VST6;Q5VST6-2	ABHD17B	5329	6618
A0A384MEJ3;G8JLB6;P31943;E9PCY7;D6RIU0;D6RBM0;D6RFM3;D6RIT2	HNRNPH1	1465656	1492396
A0A384MQX1;P02545;P02545-3;P02545-6;P02545-5;P02545-4;Q5I6Y5;Q8N519	LMNA	795551	908331
A0A384MQX5;Q9UBV8	PEF1	88859	105328
A0A384MR03;B7ZLE5;A0A024R462;P02751-10;P02751-5;P02751-9;P02751-14;P02751-8;P02751-17;P02751-3;P02751;Q6MZM7;P02751-4;P02751-6;P02751-13;P02751-7;P02751-15;Q6N084;P02751-11;Q5CZ99;B4DU16;Q59G22;B4DTK1;H0Y7Z1;Q68CX6;P02751-12	FN1;DKFZp686O12165;DKFZp686L11144;DKFZp686I1370;DKFZp686O13149	2344	2160
A0A384MR19;F8VXU5;Q9UBQ0;Q9UBQ0-2;Q5JPE4	VPS29;DKFZp667O202	431257	464074
A0A384MR27;P09382	LGALS1	21710577	24423108
A0A384MR33;Q14683;G8JLG1;Q6P2R1;A8K7A6;Q6MZR8	SMC1A;DKFZp686L19178	202084	209983
A0A384MR44;Q13011;M0R248	ECH1	856305	958302
A0A384MR53;A0A0A0MT83;A0A2L0RIE3;A0A2L0RI88;P26440;A0A0S2Z4K7;A0A2L0RI93;A0A2L0RI76;P26440-2;H7C4G6;A0A087WVD3;H0YN10;H0YLC3	IVD	42075	106782
A0A384MTI8;Q96C86;Q53G42;A0A3B3ITF0	DCPS	302746	324339
A0A384MTL2;P37802;P37802-2;X6RJP6	TAGLN2	11310374	11864989
A0A384MTQ3;P23526;P23526-2;Q1RMG2	AHCY	518541	539474
A0A384MTR2;P30048-2;P30048;Q53HC2	PRDX3	2012119	2083516
A0A384MTS1;Q96BP3;F5H7P7;B4DT22;Q96BP3-2;B4DP34	PPWD1	34860	34884
A0A384MTT2;A0A0S2Z430;Q16822;Q6IB91;Q16822-3;H0YML5;A0A0S2Z451;H0YM31	PCK2	154125	122342
A0A384MTW7;P15531;P15531-2	NME1	344533	298122
A0A384MTX4;A0A1W2PPZ5;P23193;B7Z4W0;A0A1W2PRL9;P23193-2	TCEA1	324840	352683
A0A384MTY2;Q14019;H3BT58	COTL1	10380397	15495243
A0A384MTY4;Q02338;E9PCG9;C9K0G7	BDH1	298954	337903
A0A384MTZ4;Q96BR5	COA7	NA	NA
A0A384N5Z8;P23246;Q9BSV4;Q86VG2;P23246-2;Q6PIX2	SFPQ	1702925	1762796
A0A384N605;Q9UBQ7;Q5M7Z5;U3KQ56	GRHPR	302300	307097
A0A384N647;P27144;D3DQ64	AK4	463689	510375
A0A384N652;A0A024RBS0;Q8NHQ9;F5H5U2;B4DVE4;E7EX41;Q8TEC9	DDX55	7498	8613
A0A384N6B9;Q15366-3;Q15366-2;Q15366-6;Q15366;B4DLC0;F8W0G4;F8VXH9	PCBP2	900750	957333
A0A384N6C2;P12268;H0Y4R1;B7Z1G4	IMPDH2	486284	459018
A0A384N6G7;Q9UJ70;Q9UJ70-2;H7C3G9;C9JEV6;H0YEB7;H7C286	NAGK	232856	210949
A0A384N6H1;P13639;Q8TA90;B4DPU3;Q6PK56	EEF2	5670155	5606277
A0A384N6H6;Q15019;Q15019-3;Q15019-2;B5MCX3;C9J2Q4;H7C2Y0	SEPT2	1188627	1300079
A0A384NKJ3;P42126;P42126-2;Q96DC0;H3BS70	ECI1;DCI	131552	108197
A0A384NKK8;J3QL71;Q96FV2-2;Q96FV2;J3QQM9;J3QRJ1;J3QR84	SCRN2	22799	24961
A0A384NKS6;P10909-4;P10909-6;P10909;P10909-5;P10909-2;H0YC35;P10909-3;B4DW11	CLU	46582	85123
A0A384NKW7;P55060;P55060-3;P55060-4;B4DM31;B4DUC5;B4DM67;B4DPS6	CSE1L	264452	304685
A0A384NL22;P49720;A0A087WUL2;A0A087WXQ8;A0A087WY10	PSMB3	1061700	1238073
A0A384NL38;Q14376;Q14376-2;Q5QPP4;Q5QPP3;A0A024RAB7	GALE	65948	46147
A0A384NL53;P16152;E9PQ63;A8MTM1;P16152-2	CBR1	986729	842971
A0A384NL63;P51991	HNRNPA3	2914570	3387657
A0A384NL93;P10606;Q6FHM4;Q6FHJ9	COX5B	963458	1039711
A0A384NPH0;Q03252	LMNB2	496781	526820
A0A384NPQ2;Q06830;A0A0A0MSI0;B2R4P2	PRDX1	9717208	8507321
A0A384NPS2;A0A0S2Z373;A0A223PQI9;A0A0C4DFZ2;A0A024R509;P15289-2;P15289;Q63HL5	ARSA;DKFZp686G12235	56479	60943
A0A384NPU2;P49773	HINT1	3784690	3671730
A0A384NPU5;Q15084-3;Q15084;Q15084-4;Q15084-5;Q15084-2	PDIA6	1794805	1524055
A0A384NPX8;A0A384MTZ1;P47985	UQCRFS1	421311	468220
A0A384NQ21;P61163;B4DM97;R4GMT0;B4DXP9;A0A1B0GVS3;B4DMT4	ACTR1A	515887	495475
A0A384NQ35;A0A0K0K1L8;Q06323;Q6FHU3;Q06323-3;Q06323-2;Q86SZ9	PSME1	7842843	7395595
A0A384NYN5;A0A024QZN4;V9HWK2;P18206-2;P18206;B3KXA2;B4E3Q9	VCL;HEL114	353206	340407
A0A384NYT8;Q5SU16;P07437;Q5JP53;B7ZAF0;B4DY90;Q5ST81;Q6LC01;B4DQN9;B7ZAK1;Q9BUU9;B4E052;B4DMU8;B4DXZ5;Q96B85	TUBB	20546795	20583628
A0A384P5L6;P16930;P16930-2	FAH	381772	334128
A0A384P5Q0;P04040;B4DWK8	CAT	384244	496113
A0A384P5T6;A0A494C039;Q9Y4L1;A0A087X054;B7Z2N4;B3KXH0;B7Z766;E9PJ21;Q05D91;A0A087WWI4;Q6IN67;K7EQK2;Q9Y4L1-2;B7Z602	HYOU1	525894	481806
A0A384P622;Q9HBL8;I3L3Z0;I3L1Y8	NMRAL1	4707	NA
A0A386INP8;A0A386IPY7;A0A386IPW4;A0A386IPB0;A0A386IPL0;Q5YLB2;A0A386INJ5;A0A024R1V8;A0A024R1Y1;A0A386IPW2;A0A386IN60;A0A386IQ66;A0A386IN52;Q3LRH8;A0A024R1W0;A0A386INQ5;A0A386IN41;Q5XLT4;G8I0D8;A0A386IPK6;A0A386INP3;A0A024R1Y0;P38398-4;P38398;P38398-7;Q3YB53;E9PC22;A0A2R8Y6Y9;A0A068BFW2;A0A068BCA4;E7ENB7;A0A386IN42;A0A068BDT9;A0A068BEV6;A0A386IN34;E7EQW4;A0A0K0PUK0;A0A386IPW7;A0A4P8DKQ8;Q3B891;A0A…	BRCA1	5243	NA
A0A3B3IRL2;O75629	CREG1	9711	12759
A0A3B3IRP5;Q6P1J9;A0A1B0GUB2;B4DV47;A0A2R8YHB3;A0A0S2Z5M9	CDC73	69311	73197
A0A3B3IRR1;A0A3F2YNY7;P08397-2;P08397;F5H345;F5H0P4;P08397-4;P08397-3;F5GY90	HMBS	51631	50607
A0A3B3IRR6;A0A3B3IT54;A0A3B3ITA3;Q9H7E9;Q9H7E9-2	C8orf33	15547	NA
A0A3B3IRS7;Q9NUN5-3;A0A3B3IS99;A0A3B3IRL1;A0A3B3IT65;A0A3B3IU68;A0A3F2YP66;A0A3B3ITP2;A0A3B3IT31;Q9NUN5-4;Q9NUN5-2;Q9NUN5	LMBRD1	6415	NA
A0A3B3IRU2;A0A3B3ISH1		16783	38173
A0A3B3IRW4;Q02446;Q32M51	SP4	2457	2996
A0A3B3IRZ6;Q1RMZ5;F8WAI8;Q9NUA8;B1AKC8;B3KR52	ZBTB40	13380	6662
A0A3B3IS06;E7ETY2;Q13428-7;J3KQ96;Q13428-6;B4DRA2;H0Y8Y7;Q13428-5	TCOF1	1804	NA
A0A3B3IS91		3026	4262
A0A3B3ISG5;P14735;Q59GA5;B7Z7W6;B3KSB8;P14735-2	IDE	47090	37563
A0A3B3ISJ0;O43299-2;O43299;A0A3B3IRY2;A0A3B3ITJ1	AP5Z1	NA	NA
A0A3B3ISQ4;Q9H6S3;Q9H6S3-3;Q9H6S3-2	EPS8L2	2886	NA
A0A3B3ISR7;Q86VR6;E9PIF2;Q59EC7;Q13206;B4DKX3	DDX10	1986	1832
A0A3B3ISX4;Q96E14	RMI2	8265	9829
A0A3B3IT47;Q9Y2I8;Q9Y2I8-2	WDR37	38398	46749
A0A3B3ITP4;Q495G5;Q8IVH4;A0A3B3IRG3;D6RIS5	MMAA	10925	13014
A0A3B3ITR4;A4D1F7;O00522-2;O00522-3;O00522	CCM1;KRIT1	2135	1531
A0A3B3ITR6;O95363	FARS2	2833	3073
A0A3B3ITS5;Q14181;E9PIQ6	POLA2	7837	6422
A0A3B3ITU8;A0A3B3IU04;A0A3F2YNW8;Q14643-4;Q14643-3;Q14643-8;Q14643-7;Q14643-5;Q14643-6;Q14643-2;Q14643;A0A3B3IRP0;A0A3B3IU13;A0A3B3IU05;A0A3B3ITQ1;B7ZMI3;Q59H91	ITPR1	458	NA
A0A3B3ITZ9;Q9Y2W1	THRAP3	220949	226261
A0A3B3IU33;Q9Y303;Q9Y303-2;Q9Y303-3;H3BQ15;Q59FV8;B4DUQ4;H3BTE3;H3BTZ6;H3BSV9	AMDHD2	28349	30726
A0A3B3IU42		7609	7709
A0A3B3IU45;B4DLA6;B3KMX0;A0A024R7U6;P33991;A0A3B3IT92;A0A3B3IS57;E5RG31;A0A3B3ITP6	MCM4	388995	300849
A0A3B3IU98;A0A0C4DGT3;A0A2R8Y7T6;B4DGC5;A0A087WWK8;A0A3B3IRZ4;Q6DN90-2;Q6DN90;A0A2R8Y695	IQSEC1	3595	3777
A0A3B3IUA2;Q6FHM6;B1AHD1;P55769	NHP2L1	1033883	1537908
A0A3B3IUB1;Q13144;A0A3B3ISX3;A0A3B3ITG6;A0A3B3ITQ2;A0A3B3IUF2;A0A3B3ISM8	EIF2B5	33492	35655
A0A3B3IUD7;Q14690;B4DH82	PDCD11	15183	18525
A0A3F2YNY6;O75400-2;O75400;O75400-3;B4DPY2	PRPF40A	54158	45704
A0A3G1LBG2;Q06124-2;Q06124;Q06124-3	PTPN11	102894	110055
A0A3G9HN97;Q8IY21	DDX60	22876	17129
A0A3S6H812;Q99873-3;A0A3Q8AM27;E9PKG1;A0A3S6H7E9;A0A3S6H7X4;Q99873-2;Q99873;A0A3Q8ATF5;Q5U8W9;A0A3S6H7G3;A0A3Q8APX7;A0A3Q8APW9;A0A3Q8B022;A0A3S6H7Z6;A0A3Q8AIR8;E9PIX6;A0A3Q8B027;B4DJ87;A0A3S6H7Y4;E9PQ98;A0A3S6H765;A0A3S6H7K8;A0A3S6H824;A0A3Q8BCI7;A0A3S6H942;Q99873-5;A0A3S6H8A6;A0A3Q8BCJ2;A0A3S6H950;E9PNR9;A0A3S6H960;A0A3Q8APY3;H0YDE4;A0A3Q8AIS2;A0A3Q8B4M4	PRMT1;HRMT1L2	434619	532591
A0A3S6RHR1;Q67AF5;Q67AF4;Q67AF3;Q67AF2;Q67AF1;Q67AF0;Q67AE9;Q67AE8;Q5Y7H0;Q5Y7C3;Q2LIR1;Q2LIQ8;A0A4Y5R8Q2;A0A482LU68;A0A346ASF5;A0A1W2HC18;Q29885;Q9UM30;A0A4P2SUF7	HLA-DQA1	7058	12853
A0A455JU13;O19642;A0A1Z2RTQ8;P78376;Q1G4P1	HLA-A*0226;HLA-A	342485	282261
A0A455JWY2;B7XGC2;Q9TPQ6	HLA-A	10582	10699
A0A481SVJ4;A0A481SVD9;A0A481SVA1;P84157-2;P84157-3;P84157	MXRA7	15910	18731
A0A494BZT8;Q9Y6A5;B4E355;B4DYJ1	TACC3	9416	7538
A0A494BZV2;B9EGI2;U6FSN9;H0Y2S9;Q6WCQ1-3;Q6WCQ1;Q6WCQ1-2;J3KSW8;Q8N236	MPRIP;Mprip-Ntrk1 fusion gene	4721	3204
A0A494C050;Q8N5F7;Q05D22;A0PJ73	NKAP	2163	NA
A0A494C0B0;B4DSZ7;A8K7N7;A0A0C4DFW6;B7ZLG1;Q9BZS1-2;Q9BZS1-4;Q9BZS1;Q9BZS1-3	FOXP3	7396	NA
A0A494C0G1;B3KN28;H0Y987;O95394;O95394-3;O95394-4;A0A087WT27;A0A494C1Q4;J3KN95;A0A494C1E2;A0A494C163;A0A494C099	PGM3	11607	NA
A0A494C0P1;F1D8N4;B6ZGU6;E5KQF6;P04150-5;P04150-13;P04150-12;P04150-11;P04150-8;P04150-10;P04150;P04150-3;D6RDA9;Q3MSN4;Q3MSN1;B7Z7I2;A0A411AGV9;A0A411AGW6;A0A411AGV5;F5ATB8;E5KQF5;H6V745;P04150-16;P04150-15;P04150-14;P04150-7;P04150-9;P04150-2;P04150-6	NR3C1	1089	1800
A0A494C0W0;O95453-2;O95453;A0A494BZU6;A0A494BZW7;A0A494C0P9;A0A494C1K5;A0A494C0Q2;A0A494C1N1;A0A494C0K5;O95453-3;A0A494C156;A0A494C1G3;A0A494C0Q6;O95453-4;A0A494C002;B3KN69	PARN	6684	5927
A0A494C0X7;P05107;B4E0R1;D3DSM0;Q59H50;Q8WWJ8	ITGB2	1752573	2462783
A0A494C108;A0A024R7C4;B4DUT2;Q8N9T8;B4DUY9	FLJ12949;KRI1	44174	24751
A0A494C146;P50336;B4DY76;A0A494C0D4;H0YFP3;B3KT30	PPOX	38459	44913
A0A494C164;R9QG88;R9QFA6;R9QFA2;R9QE65;R9QE53;R9QE44;R9QDY3;R9QDW5;P52630-4;P52630;R9QGC0;R9QG91;R9QG79;R9QFC5;R9QF97;R9QF58;R9QE71;R9QE63;R9QDZ0;R9QDY7;R9QDW3;R9QF99;A0JLQ9;Q6N0A7;B4DLC8	STAT2;DKFZp686H05229	29610	22355
A0A494C1F2;A0A024R8B6;P35658-2;P35658-4;P35658;P35658-3;P35658-5;A0A0A0MSW3;Q7Z3C4	NUP214;DKFZp686J0330	35952	35375
A0A494C1F7;X5D2E5;Q86WJ1-2;Q86WJ1;B4DLS6;A0A0A0MRH8;A0A494C1P7;A0A0A0MSH9;Q86WJ1-5;Q86WJ1-3;Q86WJ1-4;Q9H678;A0A494C179	CHD1L	2778	1715
A0A494C1L5;P50851-2;P50851;E9PEM5;A0A494BZW2;A0A494C0R9;Q59HC1;H0YAC6	LRBA	23488	28025
A0A494C1V1;Q6ZNJ1;Q6ZNJ1-3;Q6ZNJ1-2;H0Y764	NBEAL2	48301	43069
A0A499FI31;Q15020;Q15020-4;F8VV04;B4DRG9;B4E3R6;B4DYA2	SART3	98587	103067
A0A499FIZ0;Q9H7D7;Q9H7D7-2;B4DRF0;H0Y9R3	WDR26	24323	22256
A0A499FJI4;O75592-2;O75592	MYCBP2	2433	2788
A0A499FJK2;A0A024R0P8;P01137	TGFB1	58551	76077
A0A499FJY3;A0A087WWP4;Q96T37-4;Q96T37-2;Q96T37-3;Q96T37;A0A494C001	RBM15	32132	36346
A0A4P2SR70		4287	NA
A0A4P2STI8;Q2L6G2;Q1RPB8;I3RQ46;D5H3J5;A0A4Y5ULJ4;A0A4P2STE3;A0A4P2SSE0;A0A455JU53;A0A3S6RFV3;A0A385FB93;A0A2U3T1L1;A0A2U3RU35;A0A2S0SYR1;A0A2P0W8F1;A0A2K4XG70;A0A2I7FSV0;A0A1W1B6A3;A0A1D8MAS2;A0A1D0BZT1;A0A0B7MGB5;P30481;A0A3S6RHZ0;A0A3S6RFR2;Q08GE3;A0A4Y7LMT4;A0A1C3PI05;B1PWE6;A0A3S6RFI3;A0A386NE45;A0A2I8B3A3;A0A218N9S9;A0A140EDH7;A0A0F7W2L2;A0A493QP51;A0A2X0SEW3;A0A2I7FSU0;A0A1C3PHI8;A0A4P2STH…	HLA-B;HEL-S-83	846920	869865
A0A4P2STQ5;Q8HWE9;Q707T8;Q707T7;D0F1S2;A0A0P1GLR6;B2G4X1;A0A4P8D7G4;A0A3G3NG95;A0A2K9VPW0;A0A2K9VPV6;A0A1V0EFI6;A0A0P1IVW8;A0A2K4Y389;Q5D1W8;A0A4P2SUH9;A0A4P2SS74;A0A4P2SS60;A0A455JW43;A0A455JTY6;A0A455JSA0;A0A3S6RIN5;A0A3S6RG67;A0A3S6RFX1;A0A383S417;A0A383S1W2;A0A2X0RER3;A0A2R4QL99;A0A2P9G7T4;A0A2P9G7S4;A0A2P0W8H1;A0A2L0V4I4;A0A2K4XGQ7;A0A2K4X4F6;A0A2D1CHE9;A0A223PY76;A0A1Z2RTR7;A0A1W1RN04;A0A1W…	HLA-C;HLA-Cw;HLA-CW;HLC-C;HLA	347494	341724
A0A4P6N0H4;C5IWY8;P10316;E9ABI2;A0A2U3QLI7;B1B727;U5YKE3;F6IQT6;E3Q1L4;A0A346HFZ6;A0A1S5UX46;Q8WLT0;D3U697;B1PQ26;X5MNS5;A0A0D6K9D0;A0A060VHJ3;A0A060VCY8;A0A060VCU4;A4UTT5;A0A0U5Q0A6;U6A3P1;I3ZN80;B1PKZ2;A0A4P2ST93;A0A4P2SR64;A0A4D6NZ34;A0A3S6RFC1;A0A346HFZ4;A0A2U3QLL5;A0A2P9FIL8;A0A2P9FIE9;A0A2I6J4C7;A0A2H4ZAT3;A0A2H4ZAS5;A0A286LDB8;A0A286LDB6;A0A223FLI8;A0A220IGB9;A0A218NI37;A0A212MH17;A0A1Y6MT…	HLA-A	266015	297948
A0A4V1DXG9;Q861F4;A0A455JUK0;O78117;A0A024F9U8;A0A024F9S8;A0A024F986;A0A024F8Q5;A0A223G1E1;A0A223G1C6;A0A223G1C3;A0A223G1B3;X5D2U9;Q2LIR4;A0A4D6PEG8;A0A0G2JJQ8;P13762;A0A0P1GKP1;A0A0H5CBI3;Q29869;A0A482LU72;Q30152;Q05563;Q9UM28;Q9UEX8;O19759;D6CJH3;O19740;Q9NQ54;Q9MYE4;Q9GJ49;Q9GIJ6;O19743;O19738;O19719;D1MYB6;A0A4V0NPB6;A0A4V0NPB5;A0A4V0NPB4;A0A4P2SUT7;A0A4P2SUS9;A0A4P2SUS2;A0A4P2SUA0;A0A4P2SU95…	HLA-DRB4;HLA-DR;HLA-DRB4*0102;HLA DRB4;HLA-DRB4* variant allele;DRB4;HLA-DRB1;HLA-DRB2	10758	NA
A0A4V7I447;Q0VD83;Q9NS13;Q0VD83-3;Q0VD83-2	APOBR;APOB48R	77385	77045
A0A4W9A917;A0A286YES1;Q8NF17;Q6N030;Q5EBM2;P01860;Q86TT2	FLJ00385;DKFZp686I15212;IGHG3	6516	9274
A0A4Y5R8K1		35427	56236
A0A4Y5T9E2		10054	10140
A0A4Y5UGE4;P01730;B0AZV7	CD4	350321	NA
A0A4Y7LIQ4;V9N2X1;R4QGE9;I3UI55;F8RHC4;F8RHC3	HLA-A	190574	184792
A0A5A3;A0A0J9YWB2;P04435	TCRBV6S4A1;TCRB	132332	134223
A0AV58;Q13033-2;Q13033	STRN3	9054	10883
A0AVI5;A0A024RDD6;Q6ZVF9	GPRIN3;LOC285513	6834	NA
A0JNT2;A0A087X106;CON__O43790;B4DN72;A8K872;CON__Q6NT21;CON__P78385;CON__Q14533;O43790;P78385;Q14533;Q8N120;CON__Q61726;CON__P78386;A6NCN2;P78386	KRT83;KRT86;KRT81;KRTHB1;KRT87P;KRT85	5865	7160
A0M8W4;Q15819;G3V113;H0YBP9	UBE2V2	316356	318389
A0MNN4;Q2TAY7;Q2TAY7-2	SMU1	155888	172752
A0MNP2;Q96DI7;B2R9I9;Q96DI7-2	WDR57;SNRNP40	281707	323161
A0PJ74;Q7RU05;Q99595	TIMM17A;TIM17A	11430	3927
A0PJ79;Q9BYD6;H0Y8N7	MRPL1	38677	43153
A0PJA7;Q01804-5;Q01804-3;Q01804	OTUD4	6113	5008
A0PJK4;B3KTT0;Q8NFH3;Q8TEA6;Q8NFH3-2	NUP43	72431	66180
A0PJW6	TMEM223	10252	NA
A1A4F3;Q9HD40-3;Q9HD40;B7Z8P7	SEPSECS	3539	5708
A1L0T0;M0R026;Q59GP4	ILVBL	227390	463904
A1L3A9;B9A6K8;Q66K14-2;Q66K14;B3KQE0	TBC1D9B	4595	6237
A1L3Z9;Q2TAL8;Q9NXG9;Q9H9Z1	QRICH1	23553	16549
A1Z1D7;A0A4P2SRG2;A0A078N1N5;D9UB05;A0A2Z6DS69;E0WN92;I7A6W0;I3TBB9;F6IQY7;F6IQY6;D3JW64	HLA-A;HLA	103449	79636
A2A2F0;Q86X10-2;Q86X10-3;Q86X10;B3KWL5;A0A0J9YW54;Q86X10-4	RALGAPB	8778	5940
A2A2Q9;Q9Y312	AAR2	6692	5915
A2A3U5;Q99720-3;Q99720;Q5T1J1;B4DR71;Q99720-4;Q99720-5;Q99720-2	hCG_20471;SIGMAR1	35853	33218
A2ACR1;A0A1U9X8E3;A0A1U9X8D7;P28065-2;P28065;A0A0G2JJA7;A0A1U9X8E2;A2ACR0	PSMB9	1115673	1096484
A2BEK1;O60927	PPP1R11	203260	194867
A2IDA3;Q1W6H1;P29372-5;P29372-4;P29372-2;P29372	MPG	72128	71605
A2KBC1;A2KBC8;A2KBC7;A2KBC6;A2KBC5;A2KBC4;A2KBC3;A2KBC2;A2KBC0;A2KBB9;A2KUC3;A0A1L2BU33	IGHV	6662	7732
A2N4P8	IL2R	13650	NA
A2RRP1-2;A2RRP1;H0Y5G7;G1UI26	NBAS	2657	2836
A2RTX5-2;A2RTX5;B7ZLP8	TARSL2	4177	3509
A2RU94;P51159;H3BN55;Q6IAS8;P51159-2;H3BUD9;H3BS49;H3BVH7	RAB27A	244334	299101
A2RUM7;P46777;A0A2R8Y6J3;B3KTM6	RPL5	2453755	2523459
A2VCK8;P62328;Q0P5T0;Q0P5U7;Q0P5Q0;Q0P5P4;Q0P5N8	TMSB4X	50477272	17385482
A2VCL3;Q6PIW8;A0A0A0MS45;J3KNI1;A0A024QZ89;Q9H9E3-2;Q9H9E3-3;Q9H9E3;Q8N8L9	COG4	5821	4373
A3KN83-3;A3KN83-2;A3KN83	SBNO1	4435	3247
A3KPE2;B0YIW2;P02656	APOC3	45163	97089
A3RJH1;Q92499;F1T0B3;A0A087X2G1;Q92499-3;Q92499-2;B4DP70	DDX1	393843	443076
A4D0W0;O95777;F2Z2Y6;C9JIZ0;C9JNV3	LSM8	595274	833738
A4D0Z3;P84085;C9J1Z8;B4DLJ3	ARF5	348003	307056
A4D105;P35244;B5MC59	RPA3	869683	914445
A4D177;Q13185	CBX3	1953702	1982765
A4D1K0;Q16864;Q16864-2	ATP6V1F	117225	103522
A4D1N4;C9JRZ6;Q9NX63;B7Z1X9;F8WAR4	CHCHD3	219182	247969
A4D1T0;Q9H0J9;G5E9U9	ZC3HDC1;PARP12	10734	7805
A4D1X5;Q92556;B4DJV6;Q92556-3	ELMO1	267021	251009
A4D1Z4;B4DY33;P85037-2;P85037;B3KV39	KIAA0415;FOXK1	3516	3109
A4D212;A4D213;Q8N201	DKFZP586J0619;INTS1	4743	6055
A4D218;Q9Y6D9;Q9Y6D9-3	MAD1L1	10605	12856
A4D275;O15143;C9JEY1;C9K057	ARPC1B	1101111	1150979
A4D2D6;O95081;A0A0C4DG34;O95081-2	HRBL;AGFG2	6273	10924
A4D2P1;A4D2P0;P63000;P63000-2;A4D2P2;A0A024R9T5;P60763	RAC1;hCG_20693;RAC3	288312	310398
A4FU51;Q6N069;Q6N069-4;Q6N069-3;Q6N069-2;Q6N069-5	NARG1L;NAA16	2093	2665
A4QPA9;Q02750;B4DFY5;Q02750-2	MAP2K1	514158	530911
A4QPB0;A0A024RC65;P46940;A0A0J9YXZ5;H0YLE8;B4E2M0;Q6P1N4	IQGAP1;hCG_1991735	1579578	1779406
A4VCI1;Q96NY3;Q96KC8	DNAJC1	16846	NA
A4VCI9	PML	23579	41734
A5PKX5;Q16706	MAN2A1	4224	3826
A5PL36;O94966-7;O94966-6;O94966-5;A0A024R2T9;O94966-4;O94966-3;O94966;E7ESU0	USP19	3841	4613
A5Y5A3;H0YC42;H0YC44;P55327-8	TPD52	19713	22528
A5YKK6;A5YKK6-2;A5YKK6-3;B4DYL7;A5YKK6-4	CNOT1	38249	34411
A5YM43;Q8NDX5-2;Q8NDX5;Q8NDX5-7;H7C528	PHC3	2839	2923
A6H8W6;O43166-3;O43166-2;O43166;F5GYF8;B4DYX7;Q5CZ77	SIPA1L1;DKFZp686G1344	3254	1165
A6N6J7;P41229-5;P41229	JARID1C;KDM5C	243	431
A6NCC9;E9PME3;C9JHT9;C9JJV1;A0A024RCB9;Q9Y5U2-2;Q9Y5U2	TSSC4	29890	29127
A6NCF6	MAGEA13P	24149	11414
A6ND22;Q9Y3D3-2;Q9Y3D3	MRPS16	121561	301626
A6NDG6	PGP	62798	69867
A6NDL7	METTL21EP	NA	NA
A6NEP9;Q8NG11-2;Q8NG11;H7BXY6;Q8NG11-3	TSPAN14	36508	47251
A6NFI3	ZNF316	NA	NA
A6NFQ2;A6NFQ2-3;A6NFQ2-2;A0A1B0GVM2;Q8N1I1	FAM115C	91629	50261
A6NFX8;Q9UKK9;A6NJU6;A6NCQ0	NUDT5	590185	743433
A6NGJ0;P51808;F2Z328	DYNLT3	78787	116308
A6NGP5;Q9H910;Q9H910-3;H3BU16;H3BMV3;B4DL85;Q9H910-2;H3BMT0;H3BTV5	HN1L	197632	206166
A6NHL2-2;A6NHL2	TUBAL3	5203	10273
A6NHN7;A6NHB5;Q14202-2;Q14202;A6NL54;Q14202-3	ZMYM3	2421	3344
A6NHR9;A6NHR9-2;J3KTL8	SMCHD1	131646	123270
A6NIH7;K7EJU3;K7EN86;B3KW87;Q6MZL1;C9JSK0;B3KX02;Q13432-2;Q13432	UNC119B;UNC119;DKFZp686E1393	17767	13599
A6NIW2;Q5JSL3;A0A0J9YW64	DOCK11	17420	22297
A6NL93;Q6NSG7;Q3B790;A6NEL0;P05114;A0A024R2A3	HMGN1;hCG_1979072	270188	233779
A6NLH6;Q53HE6;Q9P003	CNIH4	14792	13164
A6NMQ1;P09884;A0A087WU64	POLA1	15628	18954
A6NMQ3;Q5T5H1;O43768-2;O43768;O43768-9;O43768-3;O43768-4;A0A1W2PRU0;O43768-8;O43768-6;O43768-5;O43768-7	ENSA	876323	902206
A6NNK5;Q12888;Q12888-3;Q12888-2;B7Z3E7	TP53BP1	9553	8002
A6XMH1;A0A087WV45;E9KL36;A6XGL1;P02766;A0A087WT59	HEL111;TTR	48142	77554
A6XNE3;A8K686;A0A024R7N7;P13284	IFI30	98777	88545
A7BI36;Q9P2E9;Q9P2E9-3;A0A087WVV2;F8W7S5;A1A5C5	RRBP1	257853	253959
A7E2A5;A0A2X0SFS3;Q8WZ64;Q2M2Z8;A0A0C4DGW1	ARAP2	4326	4174
A7E2E5;Q13370;Q13370-2	PDE3B	12798	5699
A7MAV4;Q7Z7E8;Q7Z7E8-2	UBE2Q1	35538	50090
A7MD03;Q96JG6;Q96JG6-3;B4DS55;D6W5Q7;H0Y7Q2;Q5JPD9;Q96JG6-2	CCDC132;FLJ20097;DKFZp313I2429	2930	3535
A8CDT9;A0A087WY00;G3V394;F8WE88;F8W6H6;Q9Y4I1-2;Q9Y4I1;Q9Y4I1-3;Q59FF5	MYO5A	8342	8634
A8CG34;Q96HA1;Q96HA1-2;A8CG34-2;Q96HA1-3	POM121C;POM121	2346	3137
A8K031;O14777;Q05DQ6	KNTC2;NDC80	1513	2687
A8K097;A0A024RE04;Q5JVF3-3;Q5JVF3;Q5JVF3-4;Q5JVF3-2;A0A024RDZ9	RP11-98F14.6;PCID2	36517	41140
A8K0D2;A0A1Y1B909;A0A024R5F7;Q9UBM7;A0A1Y1BG54;A0A1Y1BBN3;H0YE57;B4E1K5;X5DNI9	DHCR7	18984	24220
A8K0F7;A0A3B3ISV4;Q8N0U8	VKORC1L1	18990	17079
A8K0I0;A0A024R1C1;Q13356;Q13356-2;B4DRD4	PPIL2	5853	5678
A8K0J3;Q9H2K8;G3V1Q8;B3KPH9	TAOK3	43744	44873
A8K0W1;B7ZAE8;B4DSM3;B4DSA0;Q9BZA7-7;Q9BZA7-2;Q9BZA8-3;Q9BZA8-2;Q9BZA8-4;Q9BZA7-6;Q9BZA7-5;Q9BZA7-4;Q9BZA7-3;Q9BZA7-8;Q9BZA8;Q9BZA7	PCDH11X;PCDH11Y	2663	4559
A8K1D3;A6H8Y5;O60934;A0PJ71;A0A0C4DG07	NBN	7440	7650
A8K1E1;A0A384MDZ1;P20585	MSH3	10401	14100
A8K1M4;Q9H081	MIS12	27449	17034
A8K1Z3;A0A024RBE5;Q8NHV4-2;Q8NHV4;Q8NHV4-3;Q05CT8	NEDD1	16577	15694
A8K287;O00161;H3BM38;A0A024R9R8;O00161-2;H3BNE1;H3BR18;H3BPJ0;H3BV99;H3BP15;H3BQY9	SNAP23	187300	187705
A8K2I7;A0A024R7I0;O14908;A0A024R7I1;O14908-2;K7EM11	GIPC1	39890	32680
A8K2L4		5051485	5767493
A8K2M0;P43686;P43686-2	PSMC4	780820	807570
A8K2R3;O60341;O60341-2;R4GMQ1;R4GMP9	KDM1A	23141	32390
A8K2U2;P52789;E9PB90;Q68E10;Q53QX9	HK2;DKFZp686M1669	61364	73497
A8K2Z9;P23469-3;P23469-2;P23469	PTPRE	1541	2442
A8K330;Q8IWA0	WDR75	12964	16067
A8K332;Q8IYB1;B3KPF1	MB21D2	15091	6546
A8K335;Q92820;B4DVI2	GGH	307536	336873
A8K337;Q86VU5;R4GNF4;B4DY64	COMTD1	22846	24688
A8K359;A0A2R8Y6W8;P19447;G3V1S1;B3KTH1;B3KRG2;Q53HW5	ERCC3	1096	1628
A8K3M3;P18031;B4DSN5	PTPN1	538448	515414
A8K3N4;P17706-2;P17706;P17706-3;P17706-4;K7EQG9;Q59F91;D3DUJ3	PTPN2	16125	26436
A8K3R3;A0A024RDL6;E9PFK9;Q9UJ41;Q9UJ41-4;Q9UJ41-3;B3KMF1;A0A0A0MSJ3;Q3HKR1	RABGEF1	9422	9077
A8K3W4;A0A024R0J9;A0A0A0MRA5;B7Z4B8;A8K6U7;Q9BUJ2-4;Q9BUJ2-2;Q9BUJ2;M0R3F1;A8K5K0;Q9BUJ2-3;M0QYZ0	HNRPUL1;HNRNPUL1	404568	409174
A8K401;P35232;Q6FHP5;Q6PUJ7;Q53FV0;C9JW96;C9JZ20;E7ESE2;E9PCW0;P35232-2;D6RBK0	PHB;HEL-S-54e	1897213	1932350
A8K492;P56192;B4DF61;P56192-2;B4E0E9	MARS	231676	223298
A8K4A8;A0A024R8Z9;Q6PI48;A0A3B3ISK7;A0A3B3ITS3;A0A3B3IT01;Q9NVT8;Q9H9J7;A0A3B3IS01;A0A3B3IS54	DARS2	33495	36084
A8K4B4;Q9BXS6-4;Q9BXS6-6;Q9BXS6-3;Q9BXS6-5;Q9BXS6-2;Q9BXS6;Q9BXS6-7	NUSAP1	12838	13457
A8K4M5;O60563	CCNT1	10964	21655
A8K4P8;Q14146;Q6PCC8	URB2	1101	2564
A8K4T6;Q16401;Q16401-2	PSMD5	243202	252291
A8K4U4;Q5VSL9;Q5VSL9-2;Q8WUN4;Q5VSL9-3	STRIP1;FAM40A	15889	14941
A8K4V6;Q9Y3C4;Q9Y3C4-3;A9UK02;Q9Y3C4-2	TPRKB	101526	130972
A8K4W5;Q59GW6;Q9BWD1;Q9BWD1-2	ACAT2	586056	615893
A8K4W8;A0A024R1A4;P68036;P68036-3;P68036-2;A0A1B0GUS4	UBE2L3	1065979	1064298
A8K4Z4;A0A024RBS2;P05388;Q6NSF2;F8VWS0;Q53HK9;Q53HW2;P05388-2;F8VU65;F8VW21;B4E3D5;F8VPE8;G3V210;F8VZS0;Q8NHW5;F8VQY6;F8VRK7;F8VS58	RPLP0;RPLP0P6	3690406	3750908
A8K513;Q8WVK2;B8ZZ98	hCG_1994066;SNRNP27	40013	37865
A8K517;P62266;D6RD47	RPS23	2684099	2899340
A8K525;A0A0S2Z4Z9;Q15233;Q15233-2;H7C367;C9JYS8	NONO	1439436	1547505
A8K547;B4DQ62;O00481-2;O00481-3;O00481	BTN3A1	1678	2249
A8K548;Q8IZL8;C9JFV4;B4DR36;O15451;E7EV54;B4DEX7;I3L445	PELP1	26868	33598
A8K586;A0A0S2Z5J4;O00203-3;O00203;Q3MNE1;A0A0S2Z4Z4;B4E0B2	AP3B1	101927	98285
A8K5D5;P49406;B4DIG4;S4R3W9;A0A0A0MRF4	MRPL19	43116	52422
A8K5G0;A0A024R7K0;M0R2Z9;Q8IX01-4;Q8IX01;M0R3F6;Q8IX01-3	SFRS14;SUGP2	2276	2698
A8K5J1;P11172;B5LY71;P11172-3;B5LY64;E9PFD2;P11172-2;B5LY67;B5LY69;B5LY70;P11172-4	UMPS	82056	91812
A8K5J7;A0A024R6M6;Q9UL15;Q9UL15-2	BAG5	20361	21675
A8K5L4;A0A384ME65;P30679	GNA15	6104	NA
A8K5Q6;Q9Y5Y4	PTGDR2	4094	4184
A8K5S1;Q9UDY8-2;Q9UDY8;A0A3B3IS32	MALT1	4684	4264
A8K5U9;A0A024R5P1;Q13492-2;Q13492-5;Q13492;B5BU72;A0A024R5L7;Q13492-3;Q13492-4;Q8N6B4	PICALM;MLL/CALM fusion	84253	85906
A8K613;Q7Z3D4	LYSMD3	4124	4415
A8K644;Q08170;A0A0D9SEM4;Q53F45;B4DEM8;Q59EF5	SFRS4;SRSF4	21187	22608
A8K646;Q92882	OSTF1	1246319	1385466
A8K670;Q9Y314;M0R3B2;A0A075B6F9	NOSIP	61527	52853
A8K6F0;A0A024R9L1;O60306;B0AZM4	AQR	14652	19206
A8K6F4;O15156;O15156-2	ZBTB7B	8608	NA
A8K6G9;Q92620;B4DET0;B4DM30	DHX38	15703	21723
A8K6K2;A0A384MED8;P49902-2;P49902;B3KXN5;Q5JUV4	NT5C2	58249	58669
A8K6K3;Q59FT7;Q15750;Q15750-2;B7Z9N9;B7Z3S5	MAP3K7IP1;TAB1	45156	44405
A8K6M0;A8K6I6;Q9NZ52-2;Q9NZ52;B7Z456;J3KSS7;Q9NZ52-3;Q9NZ52-4;J3QS87	GGA3	7705	6213
A8K6M4;Q9UEU0;B2RE64;Q5TZX9;H0YJL5;H0YJJ5;Q9UEU0-2	VTI1B	30201	33034
A8K6P5;A0A024RC06;Q13496;B7Z499;Q13496-2;B7Z8W1	MTM1	17573	21872
A8K6Q4;P78332;B4DNY1;B3KSK6;E9PGM9;P78332-2	RBM6	1899	NA
A8K6Q8		4341	3349
A8K6Q9;A0A024RDV9;Q8N0X7;B4DXT5;B3KML8;B3KMI3	SPG20	4047	NA
A8K6S3		19679	18814
A8K6V6;A0A024RBC5;P15586;B4DTT0;Q7Z3X3;H7C3P4;F6S8M0;B4E284;P15586-2	GNS;DKFZp686E12166	68685	79506
A8K6V7;A0A024RDB2;Q9UN86-2;A0A024RDE5;Q9UN86;D6RAC7;D6RB17;D6RGJ4	G3BP2	174291	145244
A8K6X3;A0A0C4DG89;D3DQA6	DDX46	157510	183876
A8K6X9;Q6PD62	CTR9	13921	18071
A8K761;O96000;H3BPJ9;O96000-2;H3BV16	NDUFB10	275539	246652
A8K7A0;P49643;I0CMJ8	PRIM2	8750	11416
A8K7A1;Q9Y6V7;Q9NVY6	DDX49	2479	2539
A8K7A2;Q53HL2	CDCA8	4387	NA
A8K7D9;P52292;Q7Z726	KPNA2	64887	42631
A8K7F7;Q9Y3I1;Q9Y3I1-3;Q9Y3I1-2;Q5HYB3	FBXO7;DKFZp686B08113	31742	28532
A8K7H4;O43929;Q96B14;B7Z2M4;O43929-2;O43929-3;Q53TH5;CON__Q2YDI2	ORC4;ORC4L	3326	1475
A8K7J6;Q86TS9-3;Q86TS9;G5E9P5	MRPL52	39583	62843
A8K7M4;Q8WWW0-2;Q8TEK8;A0A1B0GTG4;A8K5F3;Q8WWW0;A0A075B763;Q59GG4;Q8WWW0-3	RASSF5;FLJ00186	195417	194870
A8K7Q1;Q02818;Q53GX6;B4DZX0;C9JKZ2;H7BZI1	NUCB1	184892	133398
A8K7Q2	HSPA8	8579	8454
A8K7S0;A5PLN4;Q8IWZ8;A0A024R7N3	SF4;SUGP1	14856	34361
A8K7S8;A0A0S2Z391;A0A0S2Z319;Q16611;B4E0L2;Q8NFF3;A0A0A0MRG8;B4DEB4;Q5HCI0;Q16611-2;B3KRK7	BAK1;BAK;DKFZp686D0345	68962	70033
A8K7T4;A0A384NPY7;Q12907;B4DWN1;D6RBV2;D6RDX1;D6RIU4	LMAN2	912911	951694
A8K7Z3;Q4V328;A0A087WT45;A0A075B793;Q4V328-4;Q4V328-2;Q4V328-3	GRIPAP1	63568	52188
A8K818;O15446;O15446-2;Q05BI1;A0JLT1	CD3EAP	8434	6066
A8K874;Q5VZE5;Q5VZE5-2	NAA35	3084	3346
A8K878;P55145	MANF	1218195	1057065
A8K885;Q9UNH7;A0A0A0MRI2;Q9UNH7-2;B4DJS7;Q5QTQ6	SNX6	119901	121541
A8K8B7;P32189-1;P32189-4;Q14409;P32189-2;P32189;F8WC39;A6NP46	GK;GK3P	8375	NA
A8K8D9;A0A384NL00;P11413;P11413-2;Q2VF42;P11413-3;Q2Q9H2;Q2Q9B7;B4DYA7;E7EUI8;A0A4P8W0G4;E9PD92;Q0PHS1;E7EM57	G6PD	775561	1091382
A8K8F9;A0A384MR47;P51178;P51178-2;B3KXR5;Q59EE9;Q5HYD7	PLCD1;DKFZp686K101	5631	2922
A8K8K1;O00442;O00442-2	RTCA	257381	274797
A8K8N5;A0A024R5S4;P40818;P40818-2;A0A075B720;Q05CD9;Q05DF5	USP8	14407	12755
A8K8N7;A8K9T9;O15067;B4DJ26	PFAS	67485	77731
A8K8U1;Q86VP6;Q86VP6-2;A0A0C4DGH5	CAND1	500186	528741
A8K8Z3;Q9UKI8-5;Q9UKI8;Q9UKI8-2;Q53TE4;Q9UKI8-3;Q9UKI8-4;Q15444	TLK1	1499	1625
A8K905;Q8WTT2;B4DXL4	NOC3L	19333	24408
A8K914;A0A024R7X2;A0A024R7X1;P54274-2;P54274;E5RFJ5;E7EWM7	TERF1	901	1345
A8K923;Q8TF05-2;Q8TF05;B2RCG9	PPP4R1	3240	3312
A8K940;Q66K74-2;Q66K74	MAP1S	23265	30676
A8K946;O43148;O43148-2;Q05D80;Q05DQ2;K7EP06	RNMT	53579	65413
A8K984;A0A024R158;O95347;B3KMB1;B7ZLZ7;O95347-2;Q2KQ72;Q05BV1	SMC2L1;SMC2	69251	72436
A8K9B2;Q9H9P8;C9JVN9;Q9H9P8-2	L2HGDH	13633	15252
A8K9B9;A0A024R9N6;Q9H223	EHD4	9792	4644
A8K9D2;Q9H0U6	MRPL18	17233	18505
A8K9G9;A0A024R720;P48736	PIK3CG	8351	10075
A8K9K1;Q93084-4;Q93084-2;Q93084-3;Q93084-7;Q93084;Q93084-6;Q93084-5	ATP2A3	208988	231707
A8K9K8;Q9UNQ2;A0A494C0G7;A0A0C4DGB1;B4DRY2	DIMT1	59861	60990
A8K9U0;Q9BWF3;E9PB51	RBM4	76472	77651
A8K9X0;Q96EC8	YIPF6	4609	NA
A8K9X5;Q9UNN5;B1ANM7;Q9UNN5-2;B4DEJ6;B3KT28	FAF1	7100	10961
A8KA19;O43592;A0A024RB67	XPOT	63522	59298
A8KA33;Q9Y2L9-2;Q9Y2L9;Q9Y2L9-3	LRCH1	7598	5049
A8KA74;P78316;E9PFK5;P78316-2;Q96GC8	NOP14	4011	4311
A8KA82;Q13217;X6R9L0	DNAJC3	76558	75458
A8KA83;Q9P0L0;Q9P0L0-2	VAPA	627926	574955
A8KA84		4288	3948
A8KAB0;A0A024R6T1;Q9NQC7-2;Q9NQC7;J3KRR7;H3BS09;B3KND1;A0A024R6Q9	CYLD;FAM134C	44805	33855
A8KAH1;P48651;Q9BSY0;P48651-3;P48651-2	PTDSS1	50299	45730
A8KAH3;Q8IYJ3;Q8IYJ3-2;A0A087X1N4	SYTL1	15516	18465
A8KAH9;P62834;Q5U0C3;A0A075B6Q0	RAP1A	333183	297190
A8KAK5;O60244	MED14	5086	6262
A8KAM9;Q9UNP9-2;Q9UNP9;Q9UNP9-3;E9PKY5;B3KSZ1;B4E3F2;E9PEQ6	PPIE	64770	84324
A8KAQ3;Q99523-2;Q99523	SORT1	2933	2777
A8KAQ6;B4E3W1;Q9Y679;Q68CX8;Q9Y679-3	AUP1;DKFZp686P12272	15415	16342
A8MRA7;I3L448;Q5TC12;H0YEW4;H0YD21;Q5TC12-2	ATPAF1	22800	16142
A8MTY9;O14972-2;O14972;A8MY26;B7Z606;O60768	DSCR3	34424	27960
A8MUA9;A8MU27;P55854;P55854-2;Q6EEV6	SUMO3;SUMO4	119262	NA
A8MUM1;Q53HC9;F8WDS8;C9J0U9;D3YTH5	TSSC1	33502	36740
A8MV53;A0A0A6YYI3;A0A0B4J1V8;Q9NQ55-2;Q9NQ55;Q9NQ55-3;H7C446	PPAN	9056	10245
A8MX02;A0A2R8Y7G8;Q6ZNG9	KRBA2	NA	NA
A8MXE8;A0A1W2PQJ7;Q7Z5J4-4;Q7Z5J4-3;Q7Z5J4-2;Q7Z5J4	RAI1	422	787
A8MXV4	NUDT19	31151	53618
A8QI98		50893	55857
A8YXX5;Q9Y374;A4FVA6;A0A024RD08;A0A024RCX4;H0Y8C3;Q9NZJ7-2;Q9NZJ7;Q8IW90	PIG60;MTCH1	15915	26008
A9QQ22;A9QQ21;A9QQ23;Q86WN0;A9QQ13;A9QQ14;Q9NQA3;A9QQ20;A9QQ18;A9QQ17;A9QQ19;A9QQ16;A9QQ15;A9QQ12	WASH;WASH6P	5698	5553
A9UK01;Q8N392-2;Q8N392	ARHGAP18	14789	16493
B0FTY2;Q8IVD9;A4D2J8	NUDCD3;KIAA1068	45211	42412
B0I1T2;A0A3B3IU30;B0I1T2-4	MYO1G	1314748	1795804
B0LPE5;P31749;B3KVH4;P31749-2	AKT1	56491	60287
B0QY29;A0A024R4V3;Q9NWS6	FAM118A;C22orf8	6627	9101
B0QY89;Q9Y262;Q9Y262-2;B4DQF6;B3KPB9;B0QY90;B3KNG0	EIF3L	498476	506850
B0QYK0;Q01844-6;Q01844-3;Q01844;Q01844-5;A0A0D9SFL3;C9JGE3;Q01844-2;H7BY36	EWSR1	243451	226446
B0QZ43;B2RDK6;O75477;B4DPN7	ERLIN1	3929	NA
B0S7P4;Q9Y676;A0A0G2JIC6;A0A1U9X819	MRPS18B	21454	28194
B0UXD8;A0A1V0E3V4;A0A0G2JMH6;P01903;Q30118;B4DVL4;A0A0G2JH46;Q59GE3	HLA-DRA	459853	603731
B0UZZ8;A8K9A1;A8K806;A0A140T9L0;A0A0G2JJL1;B4DP15;A0A1U9X8U7;A0A1U9X8U3;B4DNI0;O15213	WDR46	11072	17391
B0YIW5;P48444;Q6MZV5;B0YIW6;P48444-2	ARCN1;DKFZp686M09245	517036	510582
B0YIY4;P04234;H0YE18;P04234-2;E9PMT5	CD3D	600207	537589
B0YIY5;P09693;A8MUH3;B0AZV4;Q53FH3	CD3G	479765	474952
B0YJ76;A0A024RAQ3;P00374;B4DM58;P00374-2	DYR;DHFR	43819	16081
B0YJ88;A0A2R8Y5S7;P35241;P35241-5;A0A2R8Y7M3;Q6PKD3;Q05CU6;B7Z2S7;P35241-4	RDX	35775	38796
B0ZBD0;Q8WVX7;P39019;M0R2L9;M0QXK4;M0QYF7;M0R140	RPS19	3542327	3275845
B1AH87;Q13850;P30536;Q8N730	TSPO;PBR	539557	420528
B1AHB0;P33992;Q53FG5;A8K521;B4DQ39;B1AHB1;B3KVF0;B4DVK5	MCM5	479603	390770
B1AJY7;O75832;B1AJY5	PSMD10	169454	186536
B1AK13;P35914;P35914-3;P35914-2	HMGCL	65041	83926
B1AK63;Q9HAF1-2;Q9HAF1;Q9HAF1-4;Q9HAF1-3	MEAF6	21408	14653
B1AKJ5;O43847;O43847-2;B4DRI0;G3V1R5;Q6UUU9;Q96L67;F5H7V1;B4DYV0	NRD1	38687	34767
B1AKU2;B2R9R2;P98170	XIAP	12329	NA
B1AKZ4;Q15121;Q6FHL9;Q15121-2;B1AKZ5	PEA15	221093	169900
B1ALA9;Q53FW2;P60891;A0A2R8Y7H4;P60891-2;B7ZB02	PRPS1	606713	634339
B1ALV0;Q8WW01;A0A2R8YEM0;A0A2R8Y5L0;F2Z3M0;A0A2R8Y6M5;E9PPN1;H0YCV5;A0A2R8Y7T8;A0A2R8YG40;A0A2R8YDU8;A0A2U3TZM3;A0A2R8Y6A4;Q8WW01-2	C1orf19;TSEN15	NA	NA
B1AMB1;B1AMB2;A0A024R863;Q9BPZ7-5;Q9BPZ7-6;Q9BPZ7-3;Q9BPZ7-2;Q9BPZ7	MAPKAP1	27349	27467
B1AMU7;B1AMU3;Q9Y3B2;R4GNH9;R4GMQ7;B1AMU4	EXOSC1	27908	NA
B1ANH0;Q16774-2;Q6IBG8;B1ANH2;A0A024R3U5;Q16774;Q96IN2;B1ANH5;B1ANG9;B1ANH6;Q16774-3;Q658U3	GUK1;DKFZp666D023	275381	279452
B1ANR0;Q6IQ30;Q13310-2;Q13310;Q13310-3;H0Y5F5	PABPC4	37158	30837
B1APJ0;O14925;Q5SRD1;B4DDK6;B7ZB25;B4DI18	TIMM23;TIMM23B	41360	60066
B1APR7;Q99504-2;Q99504-4;Q99504-5;Q99504-3;Q99504	EYA3	4168	2822
B1AQP1;A0A0S2Z4U5;P22415-2;P22415	USF1	5875	6554
B1AQP2;Q9UHV9	PFDN2	483841	479950
B1Q2B0;Q6ZNB6-2;Q6ZNB6	URCC5;NFXL1	NA	NA
B2R4A5;O60783	MRPS14	22493	27528
B2R4C1;P62899;H7C2W9;C9JU56;B7Z4E3;B7Z4C8;P62899-3;P62899-2;B8ZZK4	RPL31	2402620	2382135
B2R4C9;P51397	DAP	38164	32838
B2R4D5;O15145;B4DM63;Q2LE71	ARPC3	3388122	3467244
B2R4M6;P06702	S100A9	11749	NA
B2R4N3;A0A024R7B0;Q9BZL1	UBL5	85787	85969
B2R4R0;P62805;Q0VAS5	HIST1H4H;HIST1H4A	95398534	97598135
B2R4R9;P62857	RPS28	2204517	2302316
B2R4S9;A8K9J7;A0A024RCL8;A0A024RCJ9;A0A024QZZ7;I6L9F7;U3KQK0;B4DR52;Q99880;Q99879;Q99877;Q93079;Q5QNW6;P62807;P58876;P57053;O60814;Q5QNW6-2;Q0D2M2;Q96A08	HIST1H2BC;HIST1H2BK;HIST1H2BN;HIST1H2BD;HIST1H2BM;HIST1H2BL;HIST1H2BH;HIST2H2BF;H2BFS;HIST1H2BA	49213181	48990076
B2R4W8;P62244;I3L3P7;A8K7H3;I3L246	hCG_1994130;RPS15A	2858463	3114931
B2R514;E7EM64;Q7L5N1	COPS6	297336	319457
B2R5U3;Q9H4M9;A0A024R571;B4DMV9;B4DR44;B4DTR4;B4DZH9;C9JC03;C9J2Z4	EHD1	945500	1165010
B2R5U4;A0A223LX15;Q9UMX1	SUFU	1121	NA
B2R5U7;Q03701	CEBPZ	9910	9444
B2R5V9;A0A024R4E5;Q00341;Q00341-2;H0Y394;B4DKR8;Q6ZS03;Q96CF6	HDLBP	71918	59121
B2R627;A0A024RB01;P08648;A8K6A5	ITGA5	2188	2782
B2R673;O00330-3;O00330;H0YD97	PDHX	11721	13022
B2R694;A0A384MTQ5;P48449;P48449-2;P48449-3;C9J315;A0A0G2JQD0	LSS	7790	8801
B2R6A0;A0A024RBN1;Q9Y478;B4DVP2	PRKAB1	90708	88886
B2R6D4;A0A0S2Z4J6;O15305;A0A291FGD1;H3BV55;H3BRM0;H3BPH4;B7Z6A1;Q59F02	PMM2	172380	148130
B2R6E5;A8K3B4;Q59ED7;P16435;Q63HL4;B4DKM8;H0Y4R2;E7EMD0;B4DDH3;B4DJI8;B4E305	POR;DKFZp686G04235	59666	61990
B2R6F3;P84103-2;P84103;A0A087X2D0	SFRS3;SRSF3	1528242	1516038
B2R6F5;A0A1B2JLU2;O75695	RP2	32644	40988
B2R6H7;A0A024R794;Q9Y5L0-3;Q9Y5L0;C9J7E5;Q9Y5L0-1;Q9Y5L0-5;E9PFH4;B3KMX1;B3KM69	TNPO3	47296	44316
B2R6K4;A0A024R056;P62873;A0A2L0WW42;P62873-2;F6UT28;B1AKQ8;F6X3N5	GNB1	1232812	1388168
B2R6N9;A0A3B3IRT8;P43307;P43307-2;C9J3L8;C9J5W0;E9PAL7;C9IZQ1	SSR1	387313	349806
B2R6Q4;A8K3B6;P41240;Q53EL3;B5BU52;B4DP99;B4DMZ0	CSK	869046	869628
B2R6S4;A0A0S2Z4Y3;P16333;P16333-2;A0A0S2Z4E4;C9JAB9	NCK1	105351	91126
B2R6U8;A0A024R6W2;O43809;H3BND3	NUDT21	739240	798240
B2R6X3;O60759;O60759-2	CYTIP	12771	8308
B2R6X6;A0A024QZS4;P30405	PPIF	190537	175294
B2R6X8;O43292-2;O43292;E9PLV6;E9PPZ9;E9PQ31	GPAA1	4958	5848
B2R761;A0A384NY87;P22307-4;P22307-7;P22307-8;P22307;P22307-2;P22307-6;B4E0J3;H0YF61	SCP2	324617	276159
B2R774;A0A024R2A7;P49257;Q53FS4	LMAN1	551324	414608
B2R776;Q13303-2;Q6FG22;A0A024R4E3;Q13303;B0AZM0;B2R615;A8K1X9;Q13303-4;Q6FG44;Q13303-5;Q13303-3;Q5TG80;Q5TG81	KCNAB2	961407	1029317
B2R787;A0A024R5I7;O00562-2;O00562	PITPNM1	1809	NA
B2R791;O43395;B4DLS8;Q53GV6;B4DM28	PRPF3	41875	42944
B2R7C2;O43264;O43264-2;B4E1J7	ZW10	37101	36683
B2R7C5;A0A0S2Z4T1;P25205;P25205-2;Q53HJ4;J3KQ69;A0A499FHX9;B4DUQ9;A0A0S2Z492;Q8NHX6;B4DS46	MCM3;HCC5	448240	346181
B2R7D3;Q96D71-3;Q96D71;E9PMG1;H0YDT0;Q96D71-2;Q96D71-4	REPS1	11940	16204
B2R7M1;F5GYQ1;P61421;R4GN72;B7Z6L9;J3QL14;B7Z788	ATP6V0D1	46621	39609
B2R7M3;A0A024QZY1;Q13155;Q13155-2;A8MU58	JTV1;AIMP2	231078	252497
B2R7T8;A0A384MR50;P47756-2;B1AK87;B1AK88;B4DWA6;P47756;B1AK85	CAPZB	4649093	4431943
B2R7U5;A0A024R977;Q96BM9	ARL8A	31052	18559
B2R7W0;P13995;P13995-2;B4DY35;B9A062	MTHFD2	71218	46983
B2R7W3;O75934;Q53HE3	BCAS2	207575	247469
B2R7W7;Q7L1T6	CYB5R4	4314	NA
B2R802;P09012;M0R268;M0R221;M0R2B8;M0QZG7;M0QXK2	SNRPA	667005	683369
B2R823;Q9NRX1	PNO1	17849	18026
B2R856;O15254-2;O15254	ACOX3	15125	10912
B2R8A2;A0A024R7M0;Q9BVK6	TMED9	628141	606181
B2R8E4;A0A024R6A5;P35813;P35813-3;B5BUD5;P35813-2;E9PKB5	PPM1A	99241	94280
B2R8G6;A0A024R7P2;Q14318;Q14318-2;B7Z6M0;U3KQ64;A0A0A0MTJ1;Q14318-3	FKBP8	211440	238154
B2R8I2;P04196;Q68DR3	HRG;DKFZp779H1622	2700	4209
B2R8K8;A0A024R964;Q8TDX7;F8WAG2	NEK7	99452	91622
B2R8W4;A0A024R3C4;Q7Z4H8-3;Q7Z4H8-2;Q7Z4H8	KDELC2	24543	22338
B2R8W8;A0A024R7G2;O95716	RAB3D	5893	NA
B2R9D9;Q96EK9;A0A3B3IU88	KTI12	6574	NA
B2R9J4;A0A024RCB2;A6NJD9;A8MVT4;A8MYK1;Q16540;H7C2P7	MRPL23	44227	43492
B2R9K4;Q99487	PAFAH2	2220	2898
B2R9K8;A0A024RDL1;P40227;B4DPJ8;Q59ET3;A1JUI8;P40227-2;B4DN39	CCT6A	1580632	1626027
B2RA06;A8K9G4;Q92636;Q92636-2;B4E3V9	NSMAF	1574	NA
B2RA50;Q9Y5R8;I3L3S0	TRAPPC1	109880	97884
B2RA72;Q7LBR1	CHMP1B	63912	71296
B2RA91;F8VXG7;Q99590-2;Q99590;Q05BS8;A0A0A0MTP7;B4DZM2	SCAF11;SFRS2IP	13972	12942
B2RAD8;Q9UL18;Q5TA58;B3KME0	AGO1	4084	4877
B2RAH5;O14974-4;O14974;O14974-3;O14974-2;O14974-5;F8VZN8;A0A024RBF1	PPP1R12A	107018	114184
B2RAJ6;A0JP11;Q99570	PIK3R4	7554	7712
B2RAK1;Q9UIQ6;Q9UIQ6-3;Q9UIQ6-2	LNPEP	123168	131160
B2RAM6;P52732	KIF11	10522	9209
B2RAQ8;A0A024R5F4;P50416;P50416-2	CPT1A	239047	322377
B2RAR0;A0A087X188;Q9UBW5;Q9UBW5-3;S4R418;A0A0A0MT10;Q9UBW5-2	BIN2	514636	616528
B2RAR2;Q9ULX3;H3BUR4	NOB1	18588	15381
B2RAR3;Q9BXR0;Q9BXR0-2	QTRT1	25343	24759
B2RAT6;A0A0S2Z3Y7;P07902;B3KTV7;A0A0S2Z4I0;D3DRM8;G3V3U5;G3V223;F2Z2X9;B4DDJ1;Q8N8Y3;G3V4G9	GALT;hCG_2040046	41207	47088
B2RAU5;Q9Y5X1;Q59ES5;B3KXH8	SNX9	2388	NA
B2RAU8;A0A0A0MRM9;Q14978;Q14978-2	NOLC1	7709	7017
B2RAX6;Q9Y5J1	UTP18	25749	20063
B2RAY1;Q92783-2;Q92783;B4DZT2;A6NMU3	STAM	53811	47757
B2RB06;A0A140VK76;E9PF18;Q16836;Q16836-3;Q16836-2;A0A0A0MSE2;A0A1W2PNM1;A0A1W2PQ78;A0A1W2PQV5	HADH	550713	652252
B2RB13;A0A499FJL5;Q9UKU0-5;Q9UKU0-3;Q9UKU0;Q9UKU0-9;Q9UKU0-8;Q9UKU0-1;A0A494BZW8;C9J8C7;A0A494C0B6;Q9UKU0-6;E7ERD7;B4DFW3;A0A494C116;Q9UKU0-7;Q9UKU0-2;A0A494C0J9;D3DQ84;B3KV64	ACSL6	141692	126163
B2RB23;P42765;A0A0B4J2A4;B3KNP8;K7EME0	ACAA2	3890146	4306427
B2RB47;A0A024R098;Q01433-2;Q01433;H0Y360;Q01433-3;Q01433-5;Q01433-4	AMPD2	26944	28996
B2RB70;P61601;E5RGA9;Q59GU4;E5RIZ1;E5RI95;A0A1B0GXG3;E5RHE8;E5RI78;E5RHC8;E5RIG4;E5RIA5	NCALD	9176	47625
B2RBA6;A0A0S2Z4A5;P33993;C6EMX8;B3KUD7;B4DDF5;P33993-3;Q9H4N9	MCM7	398765	318013
B2RBD5;Q13509;Q9BV28;Q53G92;Q13509-2;Q3ZCR3	TUBB3	5520	2984
B2RBE5;Q9BXJ9;A0A0B4J1W3;B4E2T6;Q58F05;Q9BXJ9-4	NAA15;NARG1	99111	92813
B2RBH7;A0A090N7V4;Q6P9H5;B4DU05;Q8TES8;B4DH95;Q6P9H5-2	GIMAP6;FLJ00102	24717	14971
B2RBI2;Q96A49;Q53GS5;B4E1C9;B4DHY7	SYAP1	40986	25171
B2RBJ8;Q9H0R6	QRSL1	1414	1093
B2RBP3;Q8TBC4;Q8TBC4-2;J3JZZ9;F8W8D4;B7Z5F6	UBA3;UBE1C	141650	136872
B2RBP7;Q9H4E7;B3KSI1	DEF6	222376	209875
B2RBU0;Q99633;Q5T9P8;M0R3G1;Q5T9P7	PRPF18;LOC101928524	11674	8396
B2RC50;Q9NQT4;M0R102;M0R050	EXOSC5	36451	42409
B2RCD8;Q8IU81	IRF2BP1	7611	5840
B2RCM6;Q96S44	TP53RK	86436	86873
B2RCX0;A0A024R895;Q01105-2;Q01105-4	SET	1759919	2289826
B2RD09;Q96P11;Q96P11-2;Q96P11-4;Q96P11-5	NSUN5	10500	14390
B2RD30;Q8TB03;B4E326;Q8TB03-3;Q8TB03-2	CXorf38	42909	40429
B2RD51;O95456-2;O95456	PSMG1	14631	21058
B2RDE8;A0A384NPW1;P51858;A8K8G0;B7Z958;P51858-2;P51858-3;B7Z525	HDGF	1643818	1542825
B2RDG1;Q8WVX9;E9PNW8;Q9H600	FAR1	18441	20637
B2RDG4;Q15397	KIAA0020	33144	36962
B2RDH6;A0A2R8YF87;Q96AX1;H3BMM5	VPS33A	42273	55746
B2RDI0;A0A024R6L5;Q9NUW8-2;Q9NUW8;H0YJ44;G3V2F4;Q32Q25;E7EPD8	TDP1	6890	4931
B2RDK5;A8K333;Q8IYB5-3;Q8IYB5-2;Q8IYB5;A0A087X1X9;B4E0I1	SMAP1	55830	61154
B2RDN3;Q9Y5Y2;Q2YS46;H3BQR2;H3BNF0	NUBP2;NUBP1	229695	209908
B2RDR4;A4D0U5;Q9UGI8-2;Q9UGI8;Q53GU1;E0X098	TES	742830	859539
B2RDT8;Q9Y5X2	SNX8	2765	2738
B2RDT9;Q96NB3	ZNF830	15548	15677
B2RDV2;H0UI76;Q8NDH3-5;Q8NDH3-4;Q8NDH3;H0YEP3;Q8NDH3-3;Q8NDH3-2	NPEPL1	17279	19904
B2RDV7;Q96G46;Q96G46-3;D6W636;Q96G46-2	DUS3L	3302	2304
B2RDZ9;A0A024R2P7;Q15024;B4DIU0	EXOSC7	31610	42996
B2RE29;A0A024RBG1;Q9NZJ9-2;A0A024RBD0;Q9NZJ9-3;Q9NZJ9	NUDT4	1175100	566925
B2RE34;A0A024R136;A0A2X0U4T9;Q9H0H5;F8VRD2	RACGAP1	3924	3743
B2RNR6;Q96KR1;A8K849	ZFR	31199	30797
B2RP65;Q7Z7A1-5;Q7Z7A1;Q7Z7A1-2;Q7Z7A1-3	CEP110;CNTRL	1823	2251
B2RTU6;Q8TEU7-5;Q8TEU7-3;Q8TEU7;Q8TEU7-4;E9PCH4;B7Z7Y1;Q8TEU7-2;D6RE77;Q9UHV4	RAPGEF6	5500	7222
B2RTU8;A6NC98;A6NC98-4;H7BY33;A6NC98-5;A6NC98-2	CCDC88B	67073	77895
B2RTX8;Q7Z5K2;Q7Z5K2-2;Q7Z5K2-3;A8K273	WAPAL	17466	26612
B2RWM5;Q6FHE4;B4DUT8;Q99439;B4DDF4;Q53GK7;Q6FHC3;H3BVI6;B4DHU5;Q99439-2;B4DN57;A0A087X271;A0A087X1X5	CNN2	2127915	2445706
B2RWN5;Q9H583;A0A024R3R7;Q5T3Q7;A2VDI1;B7ZAU8;B3KWS1;B4E263	HEATR1	15531	17553
B2RXG5;Q96I51-3;Q96I51	WBSCR16	6791	5890
B2WTI3;B2WTI4;K7EJU9;A0A0S2PZM4;Q6NYC1-2;Q6NYC1;Q6NYC1-3	JMJD6	31632	24170
B2ZZ89;Q01082;D6W5C0;A0A087WUZ3;K9MS24	SPTBN1	247472	272254
B3KM21;Q5RI15;Q5RI15-2	FAM36A;COX20	137300	136173
B3KM57;Q9UIV1-2;Q9UIV1;Q96IQ6;H0YAV9	CNOT7	24174	38892
B3KM81;Q96EY1-2;Q59E88;Q53G26;Q96EY1;Q96EY1-3	DNAJA3	25318	32579
B3KM89;O94855;O94855-2;A8K6V0;E9PDM8	SEC24D	14725	9404
B3KM90;Q643R0;Q9ULW0;Q9ULW0-2	HCTP4;TPX2	6594	4429
B3KM97;Q9NZ01;A0A384NL45;B3KSQ1;M0R2N5	TECR	544291	505881
B3KMB8;A0A024R419;Q9NYY8-2;Q9NYY8	KIAA0971;FASTKD2	NA	NA
B3KMC8;B2RB72;O75554-2;O75554	WBP4	4142	4500
B3KMC9;Q9H0D6;B4E0B9;B4DZC3;Q9H0D6-2	XRN2	89674	99543
B3KMG5;Q6IBL8;Q53ET9;O95376;Q59HA2	ARIH2	7457	3198
B3KMH8;A9UGY9;Q9H1Y0;A0A1B0GV54;A0A1B0GUS1;A0A2R8Y718;Q9H1Y0-2;B7Z5Y6	ATG5	40418	41883
B3KMP2;A5D8X2;A0A024RBJ3;Q9UJX3-2;Q9UJX3;Q4KMX6;A8KAQ7;Q2M2R1	ANAPC7	17089	20603
B3KMR5;Q5JTH9-2;Q5JTH9-3;Q5JTH9;B3KY97	RRP12	5901	8370
B3KMS0;Q15021;B3KY03;B4E0B7;E7EN77;Q6ZV00	NCAPD2	44899	43927
B3KMU4;Q9UNS1-2;Q9UNS1	TIMELESS	2760	4162
B3KMV8;O75746;O75746-2	SLC25A12	153327	172025
B3KMW4;P32019-3;P32019-2;P32019;B4DHF0;E7ESY0;P32019-4	INPP5B	1502	3079
B3KMX7;Q498Y2;H0YLB7;H0YKU8;Q6JHV3;H0YMI4;Q9Y6I4-2;Q9Y6I4;Q9Y2R8	USP3	NA	NA
B3KMZ5;Q8N6S5	ARL6IP6	51404	45409
B3KN09;Q9Y2C4-3;Q9Y2C4-4;Q9Y2C4	EXOG	1547	2608
B3KN15;Q7LGA3;Q7LGA3-3;Q7LGA3-2	HS2ST1	6231	NA
B3KN29;A0A024QZ22;O60831;A6NM71	PRAF2	54837	56468
B3KN47;Q9UJX5;Q9UJX5-3;Q9UJX5-2	ANAPC4	1881	2542
B3KN49;O94992	HEXIM1	29707	24165
B3KN57;B3KML1;O60749;Q53GG3;O60749-2	SNX2	112001	97561
B3KN59;O95816;B3KM36;O95816-2	BAG2	186935	186127
B3KN79;Q15646-3;Q15646;Q15646-2	OASL	16612	16081
B3KN83;Q52LA3	C14orf46;LIN52	11742	11732
B3KN91;A0A024QYX5;A0A0S2Z5C9;Q9UET6-2;Q9UET6	FTSJ1	4331	NA
B3KNC3;Q9Y3T9;Q9H9J5	NOC2L	3576	2419
B3KNF6;B4DR61;P61619;P61619-3	SEC61A1	316337	319883
B3KNG6;A0A024R755;O43852-2;O43852-4;O43852-15;H0Y875	CALU	13196	13621
B3KNH5;A0A024R7K8;Q9BXS5;Q9BXS5-2;Q59EK3;E7ENJ6;B4DN99;K7EJL1;B4DDG7	AP1M1	353404	338444
B3KNK4;B3KM95;O95674;B4E3K6	CDS2	65610	74668
B3KNM8;B4E2X3;C4B4C6;Q8N6R0-1;Q8N6R0-3;Q8N6R0;B3KNI0;Q8N6R0-2;Q8N6R0-4;B3KM50	feat;METTL13	4221	6754
B3KNS8;O75683	SURF6	NA	NA
B3KNT3	SRA1	108961	88828
B3KP18;Q6NUQ1	RINT1	4662	3712
B3KP31;A0A0B4J2A0;Q9UHJ6;B4DPJ0	SHPK	28293	27323
B3KP83;Q99704;B4DJN1;Q53GP8;Q2TA81;Q99704-3;Q14CB2	DOK1	33117	27123
B3KP90;O75688;C9JIR6;A0A3B3IS24;A8K599;Q4J6C0;O75688-4;O75688-2;B8ZZF0;O75688-5	PPM1B	40252	34494
B3KPC1;A0A024QZR3;Q9BRX2	hCG_2002731;PELO	31846	27627
B3KPD3;Q9NQS7-2;Q9NQS7	INCENP	1072	NA
B3KPK9;Q9H6Q4-3;Q9H6Q4;Q9H6Q4-2	NARFL	5329	5083
B3KPX5;Q96I59;H0YEL9;Q9H5H1;B2RD66;Q96I59-2	NARS2	4351	7368
B3KPZ7;A0A024R9C0;B4DYX8;Q6P1N1;Q9P0J1;Q9P0J1-2	PPM2C;PDP1	15391	23813
B3KQ21;Q9NYH9;B3KX32;Q9P1J8;B7Z9G4;B4DSL9	UTP6	4109	4255
B3KQ71;B4DWL6;Q9H4A6;B3KS18;B4DDX1	GOLPH3	66838	60051
B3KQC5;A0A291FGE6;H0YG20;B4DR05;Q9UKM7;Q9UFZ8;B3KXZ1;H0YGV7;B4DPS9	MAN1B1;DKFZp434I213	4736	5400
B3KQF0;A0A0S2Z5M1;Q9UGP8;B3KNE7	SEC63	55112	45806
B3KQF8;A0A024RAY1;Q6VMQ6-2;Q6VMQ6-5;Q6VMQ6;Q6VMQ6-4;A8MV73;B4DRL6;B3KNI7;B4E2A2	ATF7IP	1487	NA
B3KQL8;A0A024R5K5;Q9BVK2-2;Q9BVK2;H0YDQ1;H0YDV4;H0YDD3;H0YCV0;H0YEE0	ALG8	8516	7484
B3KQR6;A0A024RDB8;Q9Y251-4;Q9Y251-3;Q9Y251-2;Q9Y251	HPSE	8984	6651
B3KQT9;V9HVY3;P30101;B4DJ98;B4DDM1	HEL-S-269;PDIA3	4900681	4403408
B3KQU6;A0A1U9X845;Q8IXM6;H0Y6T6;Q8IXM6-2	NRM	84260	83500
B3KQX7;B4DI53;B4DDS1;B4DJ65;Q86XR1;D4P3Q7;A2A2V1;Q6FGR8;Q6FGN5;Q53YK7;B2R5Q9;A1YVW6;Q6SES1;O75942;P04156;X6RKS3;B2NI05;B2NI04;Q540C4;Q5U0K3	PRNP	13779	NA
B3KQZ4;E9PJ55;Q9NUJ3;Q9HAL7	TCP11L1	2040	1916
B3KRC6;A0A0C4DFL7;Q16850;Q05D40;Q16850-2	CYP51A1	35077	47210
B3KRJ9;Q8WXA9-2;A0A087WY03;E5RFV3;Q69YM5;Q8WXA9	SREK1;DKFZp667P103	26605	28236
B3KRK2;Q53HI2;J3KNN5;Q9UJV9	DDX41	16636	19827
B3KRQ2;Q86XI2;Q86XI2-2;Q9NXD3;H0Y6U5	NCAPG2	3359	3893
B3KRT9;H7BXF5;A0A2R8YDB8;Q9H0E3-2;Q9H0E3;Q9H0E3-3	SAP130	7070	6752
B3KRW4;Q9H5N1-2;Q9H5N1;H3BNR2;H3BT64;Q49AT6;B4DHR0	RABEP2	3937	6960
B3KRY3;A0A024RDY3;P11279;P11279-2	LAMP1	227875	301351
B3KRZ3;B4DNJ7;Q6ZNB1;P20839;P20839-3;P20839-7;P20839-5;P20839-6;C9J381;Q5H9Q6;P20839-2;P20839-4;A0A024R725;A0A3B3IRL5;C9K0R9	IMPDH;IMPDH1;DKFZp781N0678	92077	111056
B3KRZ8;B4DL56;Q24JS2;D7UNW5;Q8NCL4	GALNT6	NA	NA
B3KS28;Q147X3-2;Q147X3	NAA30	NA	NA
B3KS61;A0A024R4F6;O60725	ICMT	23508	20556
B3KS69;Q96FJ0;Q96FJ0-2	STAMBPL1	16282	25198
B3KSC8;B7Z4W6;Q99447-2;Q99447-4;Q99447;Q99447-3;I3L1L9;I3L1R7;I3L3V9;I3L2Q1	PCYT2	38099	43223
B3KSD5;B4DUU0;B4DX85;A0A024R8A4;B4DX03;A0A024R8A5;Q5BJF6-9;Q5BJF6-8;Q5BJF6-5;Q5BJF6-6;Q5BJF6-10;Q5BJF6-7;Q5BJF6-2;Q5BJF6-3;Q5BJF6-4;Q5BJF6;S4R3R9	ODF2	NA	NA
B3KSG9;A0A024QYR8;Q99805	TM9SF2	92753	79690
B3KSJ4;B1ALD0;B4DTG3;B2RBF6;A0A024R0D2;Q9Y6B7	AP4B1;hCG_38636	9188	9031
B3KSN1;A0A0S2Z652;P83436	COG7	3481	3643
B3KSW0;Q53HA5;A8K3L7;B3KY94;O14735-3;O14735	CDIPT	80934	78892
B3KT11;C9JA08;Q96D46;B4DKU1;B3KMN5	NMD3	8922	12481
B3KT21;P55957-2;A8ASI8;P55957;B1PL87;B2ZP79;P55957-4	BID	282905	325693
B3KT25;Q96S55-2;Q96S55;Q96S55-3;Q96S55-4	WRNIP1	21495	27021
B3KT69;Q7Z3J2;F5H7K1;E7EWW0;C9J7I2;Q7Z3J2-2;H3BV68	C16orf62	30426	32035
B3KT81;A3KMH1-2;A3KMH1-3;A3KMH1	VWA8	13022	9421
B3KTJ9;Q8N163;Q8N163-2;H0YB24;G3V119;E2PSM9	CCAR2	358098	352785
B3KTM8;A5D8W6;Q9UBU8-2;H0YLJ3;Q9UBU8;Q0VAE4;Q9UBU8-3	MORF4L1	65353	57617
B3KTR3;B4DWC4;Q6FIC5;Q9Y696;Q9NVF8	CLIC4	9971	NA
B3KTV2;B3KVF3;B3KUU7;A8K7G8;Q59FC5;B3KRI8;P49761-3;P49761-1;P49761	CLK3	4504	9015
B3KU05;Q7Z392;Q7Z392-4;Q7Z392-3;B3KR79	TRAPPC11	3184	2639
B3KU09;A0A024R2V1;Q5XPI4;Q5XPI4-2;H7C3U1;C9JI97;C9JS59	hCG_20123;RNF123	1959	3065
B3KU60;A0A1B0GTC3;A0A1B0GVH5;Q9C0B1;A0A1B0GUC3;A0A1B0GV98;A0A1B0GTC5;A0A1B0GU26;A0A1B0GTY1	FTO	102997	108228
B3KU62;Q597H1;Q92597;Q8N959;A0A024R9I3;Q53EU7;Q92597-3;Q92597-2;B7Z505;B3KWB2	TRG14;NDRG1	749502	792077
B3KU91;H0Y650;Q86Y56;B3KNN3;A0A024R803	HEATR2;FLJ20397	3410	4002
B3KUB5;A0A1X7SBY3;H0Y860;A0A1W2PRA1;Q9P246;Q9P246-2;H7C5C6;H7C5A5;Q9P246-3	STIM2	9288	10253
B3KUD8;Q861F0;Q861E9;A0A140T9V0;A0A140T8X0;B4DT81;A0A1V0E3X2;A0A1V0E3W8;A0A1V0E3W4;A0A1V0E3V5;A0A1V0E3V1;A0A1V0E3U3;A0A1V0E3U1;A0A1V0E3U0;A0A1V0E3T9;Q6DU28;Q6DU20;D0EV57;A0A0G2JPA3;Q54A71;B4DQ99;A0A140T9B7;A0A0G2JH66;A0A346MPT4;A0A3G2C0L7;Q5JZ47;B4DYG3;Q5JZ48;P30511;P30511-3;A0A140T9X6;A0A140T9W7;A0A140T9W3;A0A140T9D9;A0A140T9C2;A0A140T939;B7Z760;Q6ZUW0;A0A140T9J8;A0A0G2JNV5;P30511-2	HLA-F	15758	14564
B3KUH0;Q8WUX9;B3KRZ9;B3KMN6	CHMP7	32777	34489
B3KUI4;A0A024R9P6;Q96TC7;H0YMB1;Q96TC7-2	FAM82C;RMDN3	61413	64197
B3KUN1;P67775;Q8WZ56;Q5U0I7;B3KRM2;A0A140VJS0;Q6I9T8;P62714;B3KQ51;P67775-2	PPP2CA;PPP2CB	520559	546508
B3KUR3;A0A024R782;P07738	BPGM	25450	NA
B3KUY5;A0A087WVI0;E9PBL8;Q8WTW3;Q4G0L8	ADCK1;COG1	1356	1581
B3KV96;E9PD68;X5DQV1;X5DNI1;Q14194;Q14194-2;B3KXQ5;B3KT07;Q96I11	CRMP1	6186	28628
B3KVB0;K7ESN3;A0A024R1Y7;Q8N2G8-2;Q8N2G8-3;Q8N2G8	GHDC;LGP1	4275	4629
B3KVG5;B2RB84;F8VPL6;Q9H2S9-2;Q9H2S9	IKZF4	2751	NA
B3KVN0;B4DKW1;Q59GX2;P11166;B4DDR6	SLC2A1	47557	66746
B3KVY9;Q8TB61-3;Q8TB61-2;Q8TB61;Q8TB61-5;Q8TB61-4	SLC35B2	16469	14333
B3KW34;Q969M3;Q969M3-3;E5RGR9;E5RHH4;Q969M3-2	YIPF5	14699	11169
B3KWC4;B2R928;Q9Y4K4;D3DSB5	MAP4K5	3684	NA
B3KWD3;D3DPZ1;Q5TDE7;Q5TDE8;B4DJE2;Q5VTB9-3;Q5VTB9	hCG_27868;RNF220	10117	13541
B3KWN0;Q8NB46	ANKRD52	746	541
B3KWQ3		NA	NA
B3KWQ9		623634	580568
B3KX11;P49368;Q59H77;B4DUR8;P49368-2	CCT3	1831693	1844854
B3KX69;A0A0C4DFL8;F5GX28;B7ZM63;O94953;K7EQ54;O94953-2	KDM4B;JMJD2B	699	NA
B3KXN9;Q96SZ5	ADO	11259	12395
B3KXW5;O43747;Q8IY97;A0A140VJE7;O43747-2;B4DS96;B4DDL1	AP1G1	128349	120988
B3KXX3;Q6NSI7;A0A024R9K8;A8K935;A0A024R9I5;Q9UHW9-6;Q9UHW9-5;Q9UHW9-2;Q9UHW9-3;Q9UHW9-4;Q9UHW9;Q5HYC7;H0YMQ9;H0YKQ8;Q3ZCQ6	SLC12A6;DKFZp686O1827	1897	2040
B3KXX7;Q9NWD6;Q9NW45		3222	3325
B3KY11;A8KA56;A0A024R0Z3;Q9BUQ8	DDX23	80594	92369
B3KY12;A8K7V1;A8K566;Q12874;Q53HM6;B4DW90	SF3A3	359047	368996
B3KY39;Q8TCG2	PI4K2B	NA	NA
B3KY58;Q8IVB5	LIX1L	4503	5059
B3KY60;Q99459;B4DSH1	CDC5L	106906	110540
B3KY99;Q9BYX2-3;Q9BYX2-2;Q9BYX2	TBC1D2	1217	NA
B4DDB3;Q93100-4;Q93100-3;I3L213;Q93100-2;Q93100	PHKB	4606	5056
B4DDB6;P51991-2;B4E3E6	HNRPA3;HNRNPA3	79650	60152
B4DDB9;A0A087WUC6;E9PI68;Q15005;E9PL01;E9PRB9	SPCS2	578463	554981
B4DDF7;A8K7B7;P30153;B4DQY1;A8K3H8;B4DE69;B3KQV6;Q8NB89	PPP2R1A	1138449	1179680
B4DDH8;Q96N66;Q96N66-2;Q96N66-3;A9C4B8	MBOAT7	199574	161674
B4DDK7;B1AK66;Q8TAD8;B4DUU3;B4DLV6	SNIP1	6115	6715
B4DDK9;Q10469	MGAT2	21535	14997
B4DDP9;A0A0A0MQU4;Q96I15;B4DVB4;H7C3V9;H7C277;Q96I15-2	SCLY	30409	52863
B4DDT3;P00734;E9PIT3	F2	12872	15182
B4DE67;A0A0A0MT32;B3KU19;B3KRG8;A8K2H6;Q6ZUY8;P38571-2;P38571;Q5T073	LIPA	28237	30228
B4DE96;B4DIH9;A0A024R061;P51809-3;P51809;B4DMB4;B2R6P4;A0A024R074;P51809-2	SYBL1;VAMP7	49298	62416
B4DED1;A1L377;Q5T7A2;B4DVB7;A0A024R3S3;Q8NI60-3;Q8NI60	CABC1;ADCK3	7214	3045
B4DEE8;P16455	MGMT	101399	109687
B4DEH0;Q7Z7H8;Q7Z7H8-2	MRPL10	20949	22712
B4DEI4;Q9H8Y8;Q9H8Y8-3;B4DNR1;Q9H8Y8-2;B4DQF1	GORASP2	155721	134061
B4DEK5;Q53FJ5;A0A024QZQ2;C9JIZ6;Q59EN5;P07602;P07602-2;P07602-3;B4DRB7;Q5BJH1	PSAP	49223	59885
B4DEN9;Q14137-2;Q14137;Q6DKJ9;Q4G0D9;B2RDN4;A8K3R2	BOP1	22516	22002
B4DEP6;E7EX17;B4DRM3;P23588;P23588-2;F8VX11;F8VP89	EIF4B	216683	235903
B4DEQ0;Q547S8;A7UNU5;A0A2I6U1Q3;A0A2I6U1K5;Q16134-3;Q16134	ETFDH	42925	51418
B4DEQ6;Q6ZW49;B3KX43;Q6ZW49-2;Q6ZW49-1	PAXIP1	3539	3372
B4DER1;B2RCM2;Q9P2J5;Q9P2J5-2;B4E266;Q9H8E3	LARS	206102	195686
B4DF39;A0A1L5BXV2;Q96HR9-2;Q96HR9	REEP6	NA	NA
B4DF67;Q59GL6;Q99683	MAP3K5	27513	NA
B4DF93;A8K900		NA	NA
B4DFG9;Q53EN0;Q9Y3S2;D6R9C8;D6R8Y9;D6RBR7	ZNF330	4158	NA
B4DFL1;A0A024R713;P09622;E9PEX6;B4DMK9;P09622-2;P09622-3	DLD	485306	513525
B4DFR2;Q9NP97;A0A140VJH9;B1AKR6;Q8TF09	DYNLRB1;DYNLRB2	319106	363286
B4DG10;F2Z2K5;B3KWB6;Q96N16-7;Q96N16;Q96N16-2;A0A1B0GUE0;Q96N16-6;Q96N16-5	JAKMIP1	4616	8621
B4DG54;B4DKV5;A0A0D9SEJ5;F5GY05;B4DSS4;Q96EK7-2;Q96EK7	FAM120B	1160	1346
B4DG57;A0A0U1RRH6;O94880-2;O94880	PHF14	1636	2058
B4DG62;A8K7J7;P19367;A0A024QZK7;Q59FD4;B3KXY9;P19367-4;P19367-2;P19367-3;B3KRA9	HK1	887531	1013622
B4DGD7;P22304;A0A286RZ48;B3KWA1;P22304-3;P22304-2	IDS	3861	8509
B4DGF8;Q8N684-2;Q8N684;Q8N684-3;F5H669;F5H6M0;F5H047	CPSF7	85044	86500
B4DGI3;A0A024R8H5;Q12933-4;Q12933-3;Q12933;Q12933-2	TRAF2	3558	6510
B4DGK4	SYT7	280251	269072
B4DGM5;Q96ST2-2;Q96ST2-3;Q96ST2;B4DL52;A0A1B0GW95	IWS1	19098	19002
B4DGM9;O14656;B3KPA1;A0A494BZT7	TOR1A	52586	65392
B4DGP7;V9GYY5;B3KQ09;A0A024R1M6;Q9UGY1	MGC3731;NOL12	17841	21531
B4DGQ8;A0A1B0GVC4;A0A1B0GV82;A0A1B0GVV2;A0A0A6YYB3;B1AMR4;A0A1B0GTC2;B1AMR3;A0A1B0GV84;A0A2X0SYV8;A0A1B0GWI5;A0A0A6YYF8;O43307-3;O43307-2;O43307;A0A1B0GTF0;H0YCT6;Q9NTG0;E9PFR9;B4DMC2;E9PEM0;Q53TH6;J3KQJ8;Q1ZYL3;A0A087X0P1;A0A024RDM6;A0A2X0SFW4;A0A0C4DFY6;A0A0A0MRY4;E7EV07;Q96N96-5;Q96N96-2;Q96N96-3;Q96N96-4;Q9NR80-3;Q96N96;Q9NR80-4;Q9NR80;Q96N96-6	ARHGEF9;ARHGEF4;DKFZp434G2016;SPATA13	6150	8377
B4DGV1;A0A087WZV0;O43314-2;O43314	PPIP5K2	14410	9745
B4DH07;B4DRW8;Q5JRX3;Q5JRX3-2;Q5JRX3-3;B3KN37;B3KM51;A0A0A0MRX9	PITRM1	74606	72885
B4DH46;P61962;A0A087WWI6	DCAF7	29657	23296
B4DH58;A0A087WU53;Q9H0U3;Q96SP2	MAGT1	127178	88600
B4DHG4;A0A0A0MSI8;O00471;F8W9B8;B4E0U7;Q658M3	EXOC5;DKFZp666H126	14841	15564
B4DHJ4;A2RU29;Q4VBZ9;Q14149	MORC3	5228	5502
B4DHL7;H3BND4;Q6P996-3;Q6P996-4;Q6P996-5;Q6P996;Q86XE2	PDXDC1	20495	14962
B4DHM5;B4DWQ3		16477	23542
B4DHX0;E7EVQ6;B4DX34;Q5HYI4;Q14534	SQLE;DKFZp686B0215	2275	NA
B4DHY8;E5KS95;P43897;P43897-2;C9JT21	TSFM	113678	121986
B4DI03;K7EJQ7;Q9BY50;A0A0A0MR04	SEC11L3;SEC11C	164553	109749
B4DI26;Q9Y6N1-2;Q9Y6N1;I3L4E7;B4DEY8	COX11	11517	11525
B4DIF5;Q9NV96;B4DDK3;Q9NV96-3;Q9NV96-2	TMEM30A	42896	41793
B4DIH2;Q8TB36-2;Q8TB36	GDAP1	3716	4783
B4DII5;O60684;B4DWX3;Q5TFJ7	KPNA6	59147	71962
B4DIJ9;Q59FJ7;B4E0G1;A0A024R8X3;H7BYT1;P48730-2;P48730;H0Y645;B0QY35;B0QY34;Q5U045;Q53EZ1;B3KRV2;P49674	CSNK1D;CSNK1E	37486	36163
B4DIU6		4086	NA
B4DIY0;E9PNS0;Q0VAN5;A0A2R8YFB7;Q5QJ74	TBCEL	8720	NA
B4DIZ6;A0A140VJQ3;Q96DE0;Q96DE0-3	NUDT16	36178	29305
B4DJ68;Q5SZR4;B3KPI5;B4DZR8;F6TB26;Q9Y2W6-3;Q9Y2W6	TDRKH	2575	6518
B4DJ71;B2RBR4;A0A384MR38;Q08357	SLC20A2	6461	NA
B4DJB4;Q53GF8;P50213;H0YL72;B4DSY4;P50213-2;B7Z9J8;H0YLI6;H0YMU3;H0YKD0	IDH3A	465994	465113
B4DJD7;B4DKP4;J3KSY2;B3KWW5;A0A024QZ02;A0A024QZ55;O00182-3;O00182-2;O00182-6;Q3B8N2-2;O00182;Q6DKI2;Q3B8N2;J3KSA0;B4DWP7;J3KT17;J3QR96;O00182-5;O00182-4	LGALS9C;LGALS9;LGALS9B	6236	NA
B4DJL3;Q9BUE0	MED18	19200	17557
B4DJQ8;P53634	CTSC	1255885	1463296
B4DJS2;Q9BY49	PECR	37123	23854
B4DJV2;A0A024RB75;O75390;B3KTN4;A0A0C4DGI3	CS	1299159	1334500
B4DJX1;Q86YI5;A0A024R3D8;P10515;E9PEJ4;H0YDD4;B4DS43;B4DLQ2	DLAT	138915	138951
B4DK32;Q14139;Q14139-2;Q05BZ7	UBE4A	3618	5398
B4DK83;A0A0D9SGH0;Q92581-3;Q92581-2;A0A1B0GW29;A0A0D9SFM4;Q8WYK8;B4DLY9;A0A1B0GV11;Q92581	SLC9A6	3558	3373
B4DK94;E9PH70;A0A1W2PPB7;Q9ULH0-3;Q9ULH0-4;Q9ULH0;Q9ULH0-2	KIDINS220	2039	2740
B4DKI2;H0YLA4;V9HW89;Q00796	SORD;HEL-S-95n	5711	NA
B4DKJ9;A0A087WVS8;Q70IA6-2;Q70IA6;Q70IA6-3	MOB2	44403	68168
B4DKQ5;O60784;O60784-2;O60784-3;O60784-4;B4DJ44;B3KUF5	TOM1	86098	58819
B4DKU9		10883	14883
B4DKX4;B2R6E2;Q53EL6-2;Q53EL6	PDCD4	525016	813716
B4DL66;D3DTW2;Q9H832-2;Q9H832	UBE2Z	34002	44743
B4DLE7;B4DYR5;Q6UWP7-3;Q6UWP7;B4DM26;C9K0C3;Q6UWP7-2	LCLAT1	26997	21564
B4DLG2;O75152;E9PQ61;Q0D2N5;E9PBY7	ZC3H11A	30793	37262
B4DLN1;B4E1E9	MRPL12;SLC25A10	301151	304079
B4DLN7;Q567U3	CYP20A1	5113	4601
B4DLR3;Q00839-2;Q00839;A0A1W2PPS1;B3KX72;A0A1X7SBS1;Q96BA7;A0A1W2PP35;Q5RI18;A0A1W2PPL4;A0A1W2PPH7;Q7Z4Q5;A0A1W2PQL0;A0A1W2PP34;A0A1W2PQ74;A0A1W2PRZ7	HNRNPU;HNRPU	2880002	3050514
B4DM08		32910	33437
B4DM85;O00139;O00139-4;O00139-1;O00139-5	KIF2A	164462	172986
B4DM92;Q9BQF6-2;Q9BQF6;J3QT09;Q9BQF6-5;Q9BQF6-4	SENP7	3298	4475
B4DMD3;B4DY34;A0A024RAW9;Q9Y2W2	WBP11	43165	40694
B4DMF5;E9KL48;P00367;Q53GW3;B4E0N9;B4DMG8;P00367-3;B3KT18;P00367-2;A0A140VK14;P49448;Q59FQ4	GLUD1;GLUD2	980852	938782
B4DMG1;Q9NP66;H0YKL0	HMG20A	22794	25062
B4DMK6;Q9NP77;Q9NP77-2	SSU72	67834	47930
B4DMM4;Q15276-2;Q15276;Q05BX6	RABEP1	7791	5317
B4DMS5		16708	21251
B4DMT5;B3KSH1;O00303;B4DEW9	EIF3F	489661	486020
B4DN31;Q9BWS9;Q9BWS9-2;A0A024RCB5;B7Z705;Q9BWS9-3;E9PPA0	CHID1	27521	29930
B4DNE5;E7EMB8;Q7Z637;Q8TA96;Q99952-2;Q99952	PTPN18	36840	32991
B4DNM0;Q8WVC0;Q8WVC0-2	LEO1	11278	13395
B4DNN4;P23921;Q53GZ5;B4E0I8;B4DS95;E9PL69;B4DXB0;B4DXD1	RRM1	179761	138318
B4DNR3;V9HW87;Q96IU4;F8W9U3;B4DQI4	HEL-S-299;ABHD14B	578733	457042
B4DNU0;Q53HH3;A0A1U9X7S4;Q92759;A0A0G2JHJ2	GTF2H4	6901	8563
B4DP10;A8K2G0;O15126;O15126-2;A0A087WZA6;B4E2V7;A0A087WXB0	SCAMP1	37605	34659
B4DP27;Q6FHT8;Q15363;F5GX39;E7EQ72;B4E020	RNP24;TMED2	607593	575514
B4DP28;A0A087WWF6;P49005;F8W8R3;C9JLE1	POLD2	42458	33637
B4DP44;B4DWB1;Q8WUV3;O60678-2;O60678	PRMT3	2800	2148
B4DP61;A0A1W2PRV5;E7EQZ4;Q16637-4;Q16637-2;Q16637-3;Q16637;H0YBZ9;A0A3G6V326;I2E4S9;I2E4T2;I3QJX8;I2E4T3;A0A3G6V3P1;I6T6Y4;A0A0G2JRX5;I2E4S7;A0A3G6V713;A0A3G6V6Q6;I2E4T1;I3QJX9;A0A0G2JRY6;A0A076L8Z0	SMN1;SMN2	5447	9828
B4DP77;A0A024RD03;P82664;Q9BZS5	MRPS10	31586	35603
B4DP80;Q8NCW5-2;Q8NCW5	APOA1BP	117540	109733
B4DP94;P49795;Q6I9S5	RGS19	36944	39202
B4DPL8;A8K0S7;U3KPU7;Q6IBR9;A0A024R3H9;U3KQS2;A0A024R3L1;O43826;O43826-2;U3KQL4;B4DUH2;A0A024R3F7	SLC37A4	2899	NA
B4DPP8;D3DNU8;B4E1C2;P01042-2;P01042;P01042-3;Q05CF8	KNG1	8042	21713
B4DPU1;J3KTG7;Q96QE5-4;Q96QE5	TEFM	4142	4058
B4DPU6		4186	4116
B4DPV9;A8MYT4;A0A1W2PS05;Q8NEB9	PIK3C3	11350	11167
B4DQ50		1156	NA
B4DQ92		192334	198175
B4DQ98;B2RBF5;Q01459;B3KQS3	CTBS	39970	43622
B4DQA5;Q9Y6Y7;Q9UEL5;Q6AI42;F5H8L0;B7ZAP0;Q5R372-7;Q5R372-8;Q5R372-6;Q5R372-5;E9PS63	IDN4-GGTR7;DKFZp686E1450;RABGAP1L	41181	43666
B4DQI7;Q9BPW8;A8K4I8;H7C2U6	NIPSNAP1	186689	217812
B4DQJ4;B4DLM8;O15381-3;O15381-2;O15381-5;O15381;O15381-4	NVL	10595	10536
B4DQT8;A0A024R2D4;Q9NVJ2;B4E1J8;Q9NVJ2-2	ARL8B	488145	567516
B4DQU6;D3DUR9;Q8TF68-3;Q8TF68-2;Q8TF68;F5H8L7;E9PHB3	ZNF384	12825	7325
B4DQZ7		126940	132399
B4DR80;Q5U0E6;Q9Y6E0-2;Q6P0Y1;B4DT57;Q9Y6E0;Q6FG81;H0Y630;B4DMR0;Q5JV98	STK24;HEL-S-95	325921	314962
B4DRB6;B4DH66;Q5T6F2;B7Z7P2;B4E0R5;B4DZ54;Q6UWR4;A2A305	UBAP2;UNQ610	9492	9368
B4DRC8;Q5JS37-2;Q5JS37;C9J973;Q68DP7	NHLRC3;DKFZp313A0825	7203	11672
B4DRG7;E9PHA2;A8K4T8;Q15003;C9J470;Q15003-2	NCAPH	38811	36791
B4DRR0;CON__P02538;A8K2I0;A0A0S2Z428;P02538;B4DRU6;B4DWU6	KRT6A	128792	145655
B4DRU9;A0A0S2Z5L1;Q9NUQ8;Q9NUQ8-2	ABCF3	20818	19572
B4DRW6;B2RB32;A0A0M4FEM1;P11217;B4DRQ4;P11217-2;E9PK47;B2R825;P06737-2;P06737	PYGM;PYGL	NA	NA
B4DRY5;A0A024R7F7;O14787-2;Q4LE60;O14787;A0A075B780;Q05D48;B3KPC8	TNPO2;TNPO2 variant protein	30360	35188
B4DS52;H0Y997;Q7Z345;Q96J42-2;Q96J42;H0Y928	TXNDC15;DKFZp686L0872	23070	15452
B4DS67;B4DLH2;Q8N357	C2orf18;SLC35F6	9994	14869
B4DS79;B4DKH5		110742	105877
B4DS83;Q9BSC4-2;Q9BSC4-4;Q9BSC4	NOL10	2325	2484
B4DSC2;A0A024RD35;Q9NYP7;Q9NYP7-2;A0A0A0MTI6;B3KWH9	ELOVL5	34664	36784
B4DSD7;E9PFR3;A0A024RD11;Q14738;A8K6Y2;Q14738-2;Q14738-3;Q59EF0;H0Y8C4	PPP2R5D	112651	107847
B4DSE2;A0A2R8YGD1;B4E0C7;Q53HP2;D3DQU2;O14773-2;O14773;A0A2R8Y7U1;B2R608;B4DIV8;A0A2R8YD45;B4DE89	TPP1	1052332	1072928
B4DSG6;B2R7G4;A0A384MTQ8;P32780;P32780-2	GTF2H1	4039	4097
B4DSJ8;B4DIQ0;B2R623;O60942-3;O60942-4;O60942-2;O60942	RNGTT	6808	6425
B4DSK6;Q7Z3G2;B4DFU0;A0A024RDD8;Q6MZP7-4;Q6MZP7-3;Q6MZP7-2;Q6MZP7	DKFZp686L18142;DKFZp686L1814;LIN54	NA	NA
B4DSK7;B2RAG9;Q15648;Q15648-3	MED1	2761	3637
B4DST3;B7ZLW8;Q99707-2;Q99707;Q6MZH4;B1ANE3	MTR;DKFZp686A22123	5426	3649
B4DSV8;B4DPG9;Q9H3K2;Q6FIA7;Q9P099;B4DNL0;Q9Y6G2	GHITM	36056	45742
B4DSZ1;Q6LEU0;Q86Y82;B1AJQ6	STX12	33310	27441
B4DT00;B4DDE7;Q5VZZ6;B2RA86;B4DS31;A0A0J9YX66;A0A1B0GU44;E9PC62;A0A1B0GUN8;A0A0J9YXJ0;O95319-5;O95319-2;O95319;O95319-4;O95319-3;V9GYD9;B4DSZ2	CELF2	229843	270092
B4DT01;Q16775-2;Q16775;H3BPK3;H3BPQ4	HAGH	124545	117310
B4DT07;Q13094;A0A0D9SGG1;E7ESF6;B4DJI9	LCP2	893261	1039454
B4DT15;A0A0S2Z5M8;Q9BQ52-4;Q9BQ52;G5E9D5;B3KT00;B3KSU9;B4E365;E7ES68;Q9BQ52-3;Q9BQ52-2	ELAC2	51245	57775
B4DT23;B4DY25;I6L9E8;Q8NCA5;E9PH82;B3KTW4	FAM98A	10091	5809
B4DT45;F5H837;Q08999;J3KSF7;Q7Z3L2;Q08999-2	RBL2;DKFZp781K2028	2715	2761
B4DT46;P13498	CYBA	144512	107863
B4DT54;B4DHR9;A0A0C4DFY0;Q14242;Q14242-2	SELPLG	30164	28228
B4DT77;B4DWU2;B4DHY4;Q53HM8;B2R657;P20073-2;P20073;B2R7L2	ANXA7	526893	534995
B4DTA9;A8K5C2;B4DM09;D3DUL8;Q6P9B6	KIAA1609;TLDC1	7701	9621
B4DTL8;E9PGC0;B4DTX4;P20936-2;P20936-4;P20936;A0A024RAL2;Q59GK3	RASA1	3763	6193
B4DTN0;A0A3B3IS71;A0A024RDV3;P06400;Q59HH0;B4DRB3	RB1	45996	57530
B4DTT8;Q96GA3	LTV1	17484	NA
B4DTZ6;B2RAH2;P19634	SLC9A1	NA	NA
B4DU91;A0A024R4S1;Q9Y6I3;Q9Y6I3-3;Q9Y6I3-1	EPN1	6346	8258
B4DUD5;E7EWR4;B3V096;P33240-2;P33240;E9PID8	CSTF2	73415	73671
B4DUD6;Q8TC62;E7ES33;Q3LIE9;A4GYY8;E7EPK1;Q16181-2;Q16181;Q59EY4;B4DNE4;A0A024RA87;G3V1Q4;A0A023T695;B4DPQ6;A8K3D0	SEPT7;Nbla02942;DKFZp686F17268	1067143	1234023
B4DUF8;Q9Y385	UBE2J1	8811	9617
B4DUP7;Q9H8G2-2;Q9H8G2	CAAP1	10071	9333
B4DUQ6		8306	6919
B4DUR3;Q9UIS9-4;Q9UIS9-11;Q9UIS9-8;Q9UIS9-6;Q9UIS9-2;A0A0A0MS90;A8K654;Q9UIS9-7;Q9UIS9-5;Q9UIS9-10;Q9UIS9;Q9UIS9-9;Q9UIS9-12	MBD1	5814	3401
B4DV18;Q9BV79	MECR	4101	12148
B4DV36;A6PVJ3;H0Y621;A2TJK5;Q5JWS0;H0Y5K5;Q9Y282-2;Q9Y282;Q9Y282-3;O95330;A0A1W2PPS8	ERGIC3	32847	22788
B4DV85;A0A024R178;Q96II5;P10398;A0A0S2Z3F2	ARAF	7119	6602
B4DVC2;E9PD01;B4DJ08;A0A0G2JIJ2;A0A0G2JI43;X5CKA5;A0A1V0E3P2;P28068;H0Y4B8;A0A140T9Q8;A0A140T9K9;A0A140T9K4;A0A140T9K0;A0A140T9F6;A0A140T946;A0A140T943;H0Y7A2;A0A140T9Q5;A0A140T9F5;A0A140T9E3;A0A140T9C6;A0A140T9B6;A0A140T987;A0A140T965;Q59F83;F6UB75;A0A140T9U6;A0A140T9T8;A0A140T9R2;A0A140T9R0;A0A140T9I2;A0A140T9C9;A0A140T926;Q6LEU6;A0A1V0E3N8;A0A1V0E3L6;A0A1V0E3K4	HLA-DMB	20513	28349
B4DVE8;E9PK78;B3KPE1;A2RRA6;Q9P2H5-2;Q9P2H5	USP35	458	NA
B4DVK1;B4E013;B4DND9;Q7L4X7;Q96CS0;Q53YP0;B4E1N4;Q9NZM5	GLTSCR2	19941	15870
B4DVK7;Q29939;Q59EE1;Q6DU50;A8K8M6;A0A4E9E9K8;A0A4E9E4P1;A0A4E9DQ67;A0A4E9D3W4;A0A0F7WBW2;Q2L6I5;B4DL31;P13747;I3RW89;B4DQ91;Q30171;A0A0F7W1Q1;S5RFZ0;O19682	HLA-B;HLA-E	17240	17250
B4DVN1;B4DNN5;O75190;E9PH18;B4DMJ9;C9J2C4;A7UJ17;A0A0J9YX62;O75190-2;O75190-4;O75190-3	DNAJB6	10181	14263
B4DVQ5;A1KYQ7;A0A024QYU9;Q99613;B4DVU3;B4DDN4;Q99613-2;B5ME19;B4DRU0;B4E2Z6;B3KNZ4;A0A024QYX7	EIF3C;EIF3S8;EIF3CL	400642	390505
B4DVW7;O75530-3;O75530;O75530-2;E9PJK2	EED	20295	20961
B4DW13;Q6YP21-3;Q6YP21;A0A0A0MRN7	hCG_23341;CCBL2	103280	102153
B4DW31;Q9UHY1;F8W6G1	NRBP1	45350	35388
B4DW52		4643	3069
B4DW58;A0A2D1PGY7;Q9UI08-5;Q9UI08-2;A0A024R6K5;Q9UI08;Q9UI08-4;Q9UI08-3;H0YJN0	EVL	3677480	4196507
B4DW97;Q9BQ39;A0A087WVC1;B4DED6;K0J110;Q9NTA9	DDX50;mcdrh;DKFZp761E0323	26314	26918
B4DWA0;A0A024RCT9;P17096;P17096-3	HMGA1	222657	233469
B4DWG1;B3KM47;Q9Y6Y8;Q9Y6Y8-2	SEC23IP	42419	34221
B4DWI8;Q8WXF1;A0A024RDP4;Q8WXF1-2;X6RDA4	PSPC1	250881	224338
B4DWZ7;Q9NS86;B3KTN5	LANCL2	16019	21075
B4DX55;Q5H907;Q5H909;A0A024R9Y7;Q9UNF1-2;Q9UNF1;B4DWM5	MAGED2	11399	4827
B4DX69;A0A1S5UZH5;Q99757;M0QXH0	TXN2	138187	160109
B4DX76;Q0MQR4;Q86W56-5;Q86W56-4;Q86W56-3;Q86W56-2;Q86W56	PARG	2743	2784
B4DXB6;Q9H490-2;Q9H490	PIGU	23586	23989
B4DXG0;B2RD19;A0A140VK84;Q9HA64;B4DE94;Q6FIG5;I3L2G3;I3L139	FN3KRP	154059	115140
B4DXG8;D6RIY6;A5PLM5;Q06265;Q06265-2;D6R905;D6RAP4;D6RA17;Q06265-3;Q06265-4	EXOSC9	27864	31539
B4DXH2;B4DUZ3;A0A087X1E4;P53365-2;P53365-3;P53365	ARFIP2	6315	NA
B4DXL8;B4DQB0;Q8IVW6-3;Q8IVW6-4;Q8IVW6;H3BQ92	ARID3B	10376	11927
B4DXN3;F8VUA2;Q9HD42;F8VVT7;F5H875	CHMP1A	118236	135464
B4DXU3;Q15785	TOMM34	15776	14231
B4DXW2;Q9Y3X0;A0A2R8Y4Z8	CCDC9	5550	4406
B4DXX1;B2R713;Q7Z2T5;Q7Z2T5-2	TRMT1L	5816	6878
B4DY23;Q54A51;P35613-2;P35613;B4DNE1;P35613-4;A0A087WUV8;A0A087X2B5;P35613-3;I3L192	hEMMPRIN;BSG	576338	593662
B4DY28;A0A384P5K2;P21291;Q9BTA4;B4E2T4;E9PS42;Q59EQ5;Q6ZMS3;E9PND2;B3KVC9;E9PP21	CSRP1	646907	759168
B4DY32;P08243-3	ASNS	88921	41307
B4DY45;Q53GL0;Q5T4P9;Q53GL0-2	PLEKHO1	8356	9754
B4DY51;X5DNN3;B4DT03;X5D7G6;B7ZAQ6-2;B7ZAQ6-3;P0CG08;B7ZAQ6;X5D920;X5D2I6	GPR89B;GPR89A	6304	14291
B4DYG5;Q4LE69;P42356;D3DX33	PIK4CA variant protein;PI4KA;hCG_1999854	7133	7526
B4DYH4;A0A1U9XBF2;A0A1U9XBE3;A0A1U9XBE1;A0A1U9XBE0;A0A1U9XBD9;A0A1U9XBD4;A0A1U9XBC3;A0A1U9XBC1;A0A1U9XBC0;A0A1U9XBB2;Q14676-2;Q14676;A0A1U9XBC2;Q14676-3;Q14676-4	MDC1	6425	6924
B4DYP9;B4E1H5;Q12834	CDC20	9973	NA
B4DYQ3;Q93074-3;Q93074;Q93074-2;Q7Z3Z5	MED12;TNRC11	1473	1274
B4DYU9;A0A024R411;Q13416	ORC2L;ORC2	6577	7679
B4DYZ1;F8WAJ0;Q9H8H2	DDX31	1488	1669
B4DZ22;P28288;B4DL07;P28288-2	ABCD3	18270	11920
B4DZ28;A0A1U9X7L7;Q5SQH4;O60231;A0A1U9X7L6;A0A140T947;Q9P186;Q5SQH5	DBP2;DHX16	8927	12280
B4DZE1;B4DH17;A0A0A0MSA7;A0A0U1RQK7;Q59GJ0;O43432-4;O43432;O43432-3	EIF4G3	5682	5940
B4DZF1;Q9UHD9;B4DM19	UBQLN2	47345	48195
B4DZF6;Q9NRR5	UBQLN4	25004	27764
B4DZG6;Q9BTX1-6;Q9BTX1-5;Q9BTX1-2;Q9BTX1;Q9BTX1-3	NDC1	28272	29978
B4DZJ7;O00267-2;O00267;B4E0Q4;B4DJK4	SUPT5H	66849	71896
B4DZK0;Q9Y4P1;Q9Y4P1-6;Q9Y4P1-2;B7ZA52;B4DL29;B4DNY2;Q9Y4P1-4;C9JIK8	ATG4B	21364	18482
B4DZL5;A8MT40;Q8NCN5;Q9NWE6	PDPR	4241	4313
B4DZW8;G3K0T4;F5H2S8;E9PMT0;A0A1Q2XDC9;A0A0B4J1S7;Q9Y2R2-2;Q9Y2R2;A0A1Q2XD95;A0A0A0MTD9;A0A0A0MTE6;Q9P0U2;Q9Y2R2-6;Q9Y2R2-3;Q9Y2R2-4	PTPN22;PTP	3008	4792
B4DZZ0;B3KQB4;A0A024R371;O75915	ARL6IP5	2369187	2183445
B4DZZ8;B4DVK8;A0A1U9X8L9;A0A1U9X8K3;A0A1U9X8J5;A0A024RCX7;Q92504	SLC39A7	9540	8702
B4E014;Q9UBD5;Q9UBD5-2;Q9UBD5-3;B4DZ51;B7Z8A5;B7ZAI3	ORC3	3807	6272
B4E054;A0A024R7X3;A0A024R7U9;Q9UI12-2;Q9UI12;G3V126;B3KUZ7;Q8TF11	ATP6V1H	102893	89151
B4E0H7;B4E009;Q53ZX0;Q07108	CD69	21798	33636
B4E0K0;Q5JRG1;H7BYF2;Q9BVL2-2;Q9BVL2-3;Q9BVL2;B3KW23	NUPL1	33815	43740
B4E0N6;Q969X5-2;Q969X5	ERGIC1	22052	14390
B4E0Q3;B3KY33;A0A1C7CYY6;A0A1B0GTX1;A0A2X0U4N6;Q6XZF7-2;Q6XZF7	DNMBP	4506	4401
B4E0U6;A0A140VKA6;P50502;Q0IJ56;Q1XBU6;B7ZA40;H7C3I1;Q3KNR6;Q8NFI4;Q8IZP2;F6VDH7	ST13;ST13P5;ST13P4	646641	632183
B4E0X1;P61769;H0YLF3;F5H6I0;A6XND9;A6XMH4;A6XMH5	B2M	5689292	5976568
B4E0Y8;B2RBX8;O95926-2;O95926	SYF2	56509	60967
B4E106;B4DKS0;A0A024R0H1;P53985;Q5T8R3;Q5T8R5;B2R6A5;P53985-2	SLC16A1	12140	13211
B4E1A5;B4DSQ6;F5GY88;A0A0B4J1W0;O75448-2;O75448;B4E0S3;F5H5K2;B4DV99;B9TX72;B9TX69;B4DDR8	MED24	1631	2871
B4E1D8;P04003;B4E1E1	C4BPA	8012	47821
B4E1E2;A0A0S2Z4R4;O14964;O14964-2;A0A0S2Z4Q4;I3L1P5	HGS	39128	36820
B4E1G1;A0A024R9G3;Q9BUN8-2;Q9BUN8	DERL1	202997	198279
B4E1L5		7938	3876
B4E1M2;B4DFE9;P34913-3;P34913-2;P34913	EPHX2	NA	NA
B4E1P2;Q04864-2;Q04864	REL	10157	13847
B4E1Q1		5984	5860
B4E1S3;B2R9T9;Q9BVC6	TMEM109	295988	308104
B4E205;O95486	SEC24A	21237	17883
B4E240;Q92575	UBXN4	42850	34613
B4E295;B4E2Q0;P98194-2;P98194-4;P98194;P98194-3;P98194-5;P98194-9;P98194-6;P98194-7;H0Y9V7;P98194-8;Q59G44	ATP2C1	11215	13105
B4E2H5;Q9Y4C1;C9JC73;C9J7Q7;F8WE62;D6W5M4	KDM3A;JMJD1A	1108	2139
B4E2K2;A0A024R167;A0A024R152;Q9Y2D5;Q9Y2D5-5;Q9Y2D5-7;Q9Y2D5-6;Q9Y2D5-4;C9JVY5	hCG_28765;AKAP2	14487	1846
B4E2L0;P22694-2;B2RB89;A0A0A0MS54;P22694-4;P22694-3;P22694;P22694-5;P22694-7;P22694-6;P22694-9;B7ZA00;A0A087WVC4;P22694-10;B1APG2;B1APF8;B1APF9;B1APG3;P22694-8;B1APG1;B1APG0	PRKACB	396635	428398
B4E2S2		2211	1394
B4E2S3;Q14699;G3XAJ6;Q8N5I0;C9JHG2;B4DVC8	RFTN1	37523	45288
B4E2S7;P13473-2;P13473;P13473-3;B7Z2R9	LAMP2	155513	177156
B4E2V5;B4DZK8;A0A024R882;P27105	STOM	547071	693897
B4E2V8;B2RCD2;Q9UIA0;Q9NUL6	CYTH4	15041	28622
B4E2Y0;X6RHX1;Q8IZE3-2;Q8IZE3	SCYL3	2462	1676
B4E303;B4E074;A0A0A0MRH0;Q9NVX2	NLE1	7032	5376
B4E308;B4DI83;B2R5N4;Q9H0V9;Q9H0V9-2;B4DVH1;Q9H0V9-3	LMAN2L	5696	NA
B4E312;A0A075B7D9;Q92804-2;Q92804	TAF15	229925	233053
B4E324;X6R5C5;Q59EV6;X6R8A1;P10619-2;P10619	CTSA;PPGB	59592	73465
B4E325;Q53F93;Q00013-3;Q00013;Q00013-2;C9J9J4	MPP1	71195	40137
B4E394;B2R7D2;Q9UNW1;Q9UNW1-3;Q9UNW1-4;Q9UNW1-2	MINPP1	3509	1282
B4E3D6;A0A0A0MS70;H0Y4G9;Q99836-5;Q99836;Q99836-6;A0A0A0MSI9;Q99836-2;A0A494C0J8	MYD88	50276	46042
B4E3D9;A0A0D9SEI3;A0A0D9SER5;A0A0D9SEN2;P21127-8;P21127-3;P21127-2;P21127;Q6P5Y5;A4VCI5;Q5QPR3;P21127-12;P21127-4;P21127-5;P21127-10;P21127-6;P21127-9;Q9UQ88-4;Q9UQ88-3;Q9UQ88-2;Q9UQ88;Q96CA8;Q4VBY6;Q5QPR4;Q9UQ88-10;Q9UQ88-5	CDK11B;CDC2L2;CDC2L1;CDK11A	56480	60495
B4E3Q4;Q9NZK5;A0A087X0I3;Q9NZK5-2;Q59F13	CECR1	276007	405641
B5B2S2;I3L3K7;B5B2S0;B5B2S1;A8K2V5;Q12968-5;Q12968-6;Q12968-4;Q12968-3;Q12968-2;Q12968;H3BR83;H3BRS1	NFATC3	5503	4561
B5BU16;A8K3Y2;P52564;A0A024R8K3;P52564-2	MAP2K6	8307	10295
B5BU41;B0YIY3;Q14012;H7C071	CAMK1	62911	76999
B5BU53;B2R9L6;A0A024R880;P50750;P50750-2;X6RE90	CDK9	11623	11545
B5BU77;P24723;P24723-2	PRKCH	29912	47911
B5BU83;A0A140VJW2;P16949;P16949-2;A2A2D0;Q59G27;Q96CE4	STMN1	3941426	3509539
B5BU99;Q9Y5A9;Q9Y5A9-2	YTHDF2	46393	41436
B5BUB1;A0A384MTR5;Q9Y265;Q9Y265-2;E7ETR0;B3KRS7;H7C4G5	RUVBL1	521477	576622
B5BUB5;P05455;E7ERC4	SSB	605153	726918
B5BUB8;A1L4K2;P45983-3;P45983-2;P45983-4;P45983;P45983-5	MAPK8	14845	17844
B5BUJ8;A8K4K4;A0A024R2W7;Q16644;C9J8E1;B2R8Z2	MAPKAPK3	115412	98938
B5BUK7;B2RCZ4;P41743	PRKCI	NA	NA
B5KVR8;A0A024QZD3;B5KVR7;I6L9C6;Q9Y2G2;Q9Y2G2-4;Q9Y2G2-5;B7Z7N9;Q9Y2G2-2;Q9Y2G2-3	CARD8	20474	19070
B5MCC0;A0A384N6F8;Q8WY91-2;Q8WY91	THAP4	17586	19583
B5MCF9;B2RDF2;O00541;O00541-2;B3KXD6	PES1	30939	46968
B5MCX7;D3YTC9;Q6NXT1-2;Q6NXT1;V9GYU2;F8WB76;H7C3L3	ANKRD54	4760	13016
B5MD00;Q75MR5;Q9P0U1	TOMM7;TOM7	311819	333649
B5MDF5;P62826;J3KQE5;F5H018	RAN	4165538	4644132
B5MDQ0;Q2NKX8	ERCC6L	1689	NA
B6CGU5;A0A024R3Z8;Q14790-3;Q14790-2;Q14790;Q14790-4;Q14790-9;B5BU46;E7ETB7;E7EQ06;A0A024R3Z9;Q6NVI2;A0A0A0MS31;Q14790-6;Q14790-5;Q14790-8;Q14790-7;H7C0E2	CASP8;hCG_16983	59907	67605
B6ETL5;A0A024R397;Q96RD7-2;Q96RD7	PANX1	1465	NA
B6V9G9;B2R8H6;P49685	GPR15	21619	30239
B6VEX5;B6VEX4;B6VEX3;A0A0A0MRT6;Q8IZP0-10;Q8IZP0-8;Q8IZP0-7;Q8IZP0-2;Q8IZP0-4;Q8IZP0-3;Q8IZP0-5;Q8IZP0-6;Q8IZP0-9;Q8IZP0;Q59G41;Q8IZP0-12;Q8IZP0-11	ABI1	138756	79801
B6ZGT7;A0A087WUK4;H9NIM3;H9NIM2;P13056-2;P13056-3;P13056	NR2C1	2441	NA
B7SBB1;D0EKE4	AIP	50050	51852
B7WP74;Q9HCG8	CWC22	4109	6130
B7WPE2;Q32P44;G3V195;H0Y3M3;B4DL97;Q32P44-2;G3V1D0	EML3	38334	38767
B7WPG3;C9IYN3;D6W592;A0A0S2Z6K1;A0A0S2Z5U3;Q8WVV9-5;Q8WVV9-4;Q8WVV9;A8K894	HNRPLL;HNRNPLL	116079	112919
B7WPJ3;Q8WTX7;H7C1Q1	GATSL3	2757	NA
B7Z1W6;Q9H9Y6-4;Q9H9Y6-2;Q9H9Y6;Q9H9Y6-3;Q9H9Y6-5	POLR1B	503	NA
B7Z201;K7ENL9;B7Z3Q1;Q96DM3;B7Z2Y1;A0A087WZD4	C18orf8	20420	19349
B7Z282;Q01432-6;Q01432;Q01432-5;Q01432-4;E9PKC5;B7Z5L7;Q01432-3	AMPD3	7797	9368
B7Z2S5;A0A087WSW9;A0A024RBK9;A0A140VKC9;A0A087WSY9;Q16881-4;Q16881-3;Q16881;E9PIR7;B2R5P6;F8W809;A0A182DWI3;Q16881-5;Q16881-2;Q16881-6;Q6ZR44;E2QRB9;Q16881-7	TXNRD1;GML	361611	338940
B7Z2V7;A0A1B0GWF2;A0A1B0GVQ5;A0A2R8Y5D4;A0A0D9SG72;A0A1B0GTP9;P61764;P61764-2;A0A1B0GW76;B7Z1V5;A0A0D9SEP9;A0A0D9SFQ7;A0A0D9SFW6;Q59GC9	STXBP1	1419	6999
B7Z2Y2;B1ALW7;Q14746-2;Q14746;B7Z819;B7Z7N2	COG2	17971	13353
B7Z360;A0A2R8YE10;Q9NRW7;B7Z5E4;A0A087WU65;A0A2R8YD95;A0AR27;A0A2R8YF01;Q9NRW7-2;B7Z1J7;A0A1B0GXI6;B7Z5D4	VPS45	26903	30124
B7Z3G4;A0A075B7B5;A0A1S5UZH8;B7ZM87;O75044;Q5VZB5;A0A286YEY3;P0DMP2;P0DJJ0;B4DDU0	SRGAP2;SRGAP2B;SRGAP2C	18971	18238
B7Z3Z1;Q5UGI2;A0A0A0MRY2;Q5BJG6;B7Z3W2;B0QZE2;B7Z2J6;E7ENI9;J3QKD2;Q15326-4;Q15326-5;Q15326-2;Q15326-6;Q15326-3;Q15326;Q6PJR5	ZMYND11	2706	4093
B7Z4A1;O14949	UQCRQ	474190	395165
B7Z4C4		12109	11658
B7Z4Q0;H0Y6A0	ARFGAP3	85409	77926
B7Z4Q5;Q59EV9;A0A1S5UZ22;B7Z2A4;P18433-6;P18433;B7Z4F4	PTPRA	8953	11432
B7Z4Q6;B1AKJ6;Q96SU4-3;Q96SU4-7;Q96SU4-2;Q96SU4;Q96SU4-6;B3KW33;Q96SU4-5;Q96SU4-4;Q9BRN2;A0A096LPC8	OSBPL9	6920	7484
B7Z4R5;F6SFZ6;B7Z6W8;Q99571;Q99571-2;Q99571-3;F5CTF4;K4KBD6	P2RX4;P2X4	11265	20481
B7Z4U6;B7Z992;A0A0A0MS51;B7Z9A0;B7Z6N2;A0A0A0MT01;A0A384MEF1;P06396-2;P06396-4;P06396-3;P06396;B7Z2X4;B3KS49;CON__Q3SX14	GSN	9257	18127
B7Z4V2;V9HW84;A0A384P5G6;P38646;Q8N1C8;B7Z1V7;B7Z4T3	HEL-S-124m;HSPA9	1355772	1519993
B7Z4V9;Q9BT40-2;Q9BT40;C9JZB0	INPP5K	12747	12273
B7Z4Z0;E9PCZ3;D6RJC3;E7EQN9;O15327;E9PHC0;B7Z6T2	INPP4B	37254	22832
B7Z532		2739	7287
B7Z539;B7Z549;P19827;P19827-2	ITIH1	1778	3312
B7Z544;B2RMS9;B7ZKJ8;Q14624-4;Q14624-3;Q14624-2;Q14624;Q68DH2;B7Z551;Q59FS1;H7C0L5;B7Z8Q7	ITIH4;DKFZp686G21125	2406	8947
B7Z569;A0A024RDY4;Q14186-2;Q14186;Q5JSB5	TFDP1	7331	6119
B7Z574;A0A0C4DGB5;P20810-8;P20810;P20810-10;P20810-6;E7ES10;B7Z5T9;P20810-4;P20810-9;P20810-7;E9PDE4;B7Z6N0;B7Z5T6;Q86YM9;Q6AZE3;H0Y7F0;E7EQ12;E7EQA0;B7Z8S8;B7Z7L4	CAST	356603	395151
B7Z587;P17152	TMEM11	30410	53305
B7Z592;Q8WU90	ZC3H15	68009	75509
B7Z5F9;B3KP14;H0Y8R1;F5H5I6;B7Z3R7;H0YAK1;B3KW50;Q12849;A0A024RD99;B7Z2D8;Q12849-5	GRSF1	30637	29836
B7Z5M7;Q7RU07;B2R6I5;Q7Z509;O95807	SMP1;TMEM50A	11917	11826
B7Z5S9;O94973;O94973-2;A0A0G2JS82;O94973-3;A0A0G2JQM1;B7Z1Q4	AP2A2	57924	57279
B7Z5U5;Q9H4Z3	PCIF1	4822	4869
B7Z5V6		4953	5494
B7Z5X7;B7Z6G7;Q9UGM6;Q9UGM6-2	WARS2	3966	6526
B7Z5Y3;A8K2M7;Q05C90;H3BTW5;A0A0U1RR27;Q7Z401;Q7Z401-2	DENND4A	2223	2295
B7Z611;Q8IYB8	SUPV3L1	16523	22698
B7Z6B3;Q00765;B7Z2A3;B2R6C4;E2QRG8	REEP5	829763	603411
B7Z6D5;B3GQE6;Q96GQ7	DDX27	22201	28295
B7Z6E0;Q9NX07	TRNAU1AP	7206	7045
B7Z6F7;A0A024R0R6;Q92797;A0A087WUE9;Q4LE61	SYMPK;SYMPK variant protein	18799	23722
B7Z6H4;O14802	POLR3A	1970	3457
B7Z6Q6;A8K3S3;A0A140VKF1;Q99661;Q5JR89;Q5JR91;Q99661-2;B7Z7M6	KIF2C	7804	8003
B7Z700;Q5JR04;Q9HCE1;Q9HCE1-2	MOV10	5583	1857
B7Z781;Q5F2F8;P16298-2;P16298-3;P16298;P16298-4	PPP3CB	11813	14456
B7Z7F1;Q59FC2;Q9UKU7-2;Q9UKU7-3;Q9UKU7	ACAD8	10301	12232
B7Z7F5;B7Z829;B7ZLA9;Q9C0E8-3;Q9C0E8-2;Q9C0E8;Q9C0E8-4	KIAA1715;LNP	9870	13332
B7Z7L9;A0A087X1B2;B9A018;Q53GS9;Q53GS9-2;Q53GS9-3;B3KPG7;B3KMG1	USP39	138052	151100
B7Z7N6;Q53R49;Q15118;Q15118-2;C9JKT3;C9IYB4;B7Z207	PDK1	10924	9740
B7Z876;B7Z3A4;A0A0A0MT33;Q9UPN6;Q9UPN6-2	SCAF8	4140	4476
B7Z881		10295	12850
B7Z8K5;A0A090N8E9;Q15910;Q15910-2;Q6R125;G3XAL2;Q59H64;F2YMM1;S4S3R8;Q15910-3	EZH2	6651	5640
B7Z8X5;A0A024RDE8;Q96HC4-7;Q96HC4-4;Q96HC4;Q96HC4-6;Q96HC4-3;Q96HC4-2	PDLIM5	7969	7160
B7Z966;P11169;Q59F54;B7Z5A7;B7Z5J8;Q8TDB8-4;Q8TDB8-2;Q8TDB8;Q8TDB8-5	SLC2A3;SLC2A14	569170	433238
B7Z9D0;Q8NCM9;B7Z2R7;Q5T8D3-4;Q5T8D3-2;Q5T8D3-3;B7Z2A7;Q5T8D3;X6RDD7;Q5T8E0	KIAA1996;ACBD5	6000	NA
B7Z9M1;B7Z561;Q53F03;B2R7N6;P43007;Q9P2X2;P43007-2	SLC1A4	39206	30566
B7Z9S8;A6NGH2;Q6LEU2;A3KLL5;P05026-2;P05026;Q58I20	ATP1B1	138959	182174
B7Z9V2;B4DHH1;F5H514;B2RA89;H0YMF3;H0YKM0;O95267-2;O95267;O95267-4;O95267-5;O95267-3	CEP152;RASGRP1	2694	3479
B7ZA76;B4DIA9;Q8IX04-5;Q8IX04-4;Q8IX04-3;Q8IX04-2;Q8IX04-6;Q8IX04	UEVLD	2206	NA
B7ZAF6;E5KS55;Q7Z503;B4DY87;B4DRV2;A0A2R8YDQ9;E5KS60;Q9P2R7-2;Q9P2R7;B7Z9S6;Q6N0B1;A0A2R8Y6Y7;Q5T9Q5;A0A0S2Z511	SUCLA2;DKFZp686D0880	240950	265549
B7ZAG1;B4DYP3;B8K284;H0Y3L9;Q13191;B5MC15;A0A2R8Y8D8;A0A2R8Y5E1;A0A2R8YFD4;Q13191-3;Q13191-2;A0A2R8YDW4;C9JU85;A0A2R8Y7I2	CBLB	10468	14183
B7ZAH9;B4DLB8;W6MEN3;P15291-2;P15291	B4GALT1	8194	4766
B7ZAR0;B4DPB6;A0A024QZ03;O60826;B4DLA4	CCDC22	51891	52628
B7ZAX5;B4DW43;Q01415-2;Q01415	GALK2	27517	22566
B7ZB41;Q6NUK1;B4E290;Q6NUK1-2	SLC25A24	195803	274457
B7ZB52;Q9Y587	AP4S1	8045	9234
B7ZB80;B4E2N3;A0A140VKB3;A0A0K2GN21;P21953;P21953-2	BCKDHB	30200	37512
B7ZBQ1;A6PVP4;B7ZBQ3;Q9H944-2;Q9H944	MED20	NA	NA
B7ZKK7;P19525;Q8IW76;P19525-2;Q05CP4;Q6PK38	EIF2AK2	128272	113672
B7ZKS3;Q86UV5;Q86UV5-8;B7ZKR8;Q86UV5-2	USP48	3763	3468
B7ZKT9;A0A087X256;Q2M389;Q2M389-2	KIAA1033	24692	26134
B7ZKV7;Q13478	IL18R1	37827	22723
B7ZKW4;Q8NB37;B7Z1J9;B7ZKW3;Q8NB37-3;H0YER3;Q8NB37-2	PDDC1	76621	83276
B7ZKW8;Q6JBY9	RCSD1	583571	618328
B7ZKY8;B3KTR4;A0A384P5U7;Q13795-4;Q13795-2;Q13795;Q13795-3	ARFRP1	6646	9040
B7ZL14;B7ZL13;Q96RU3-4;Q96RU3-3;Q96RU3-5;Q96RU3-2;Q96RU3;H0Y7W6	FNBP1	477552	517878
B7ZLB7;B7ZLB5;A5PLN9-2;A5PLN9-4;A5PLN9;A5PLN9-5	C5orf44;TRAPPC13	5694	6122
B7ZLC9;Q8TEQ6;Q58EZ8	GEMIN5	5454	5223
B7ZLI5;Q17RN3;Q17RN3-2	FAM98C	3494	8078
B7ZLK2;B7ZLK1;A0A024RB03;Q86YS7;Q86YS7-2;Q86YS7-3;Q86YS7-4;Q86YS7-5	KIAA0528;C2CD5	6671	6393
B7ZLP5;A8K329;Q15424;Q15424-4;Q15424-3;B7Z2Z1;Q15424-2;B7Z5X3;B7Z1C7;B7Z2F6;B7Z959	SAFB	220361	242976
B7ZM10;Q96QU8;B3KW08;Q96QU8-2	XPO6	4051	4893
B7ZM44;Q1WIR0;Q1WIQ9;B2RAH3;A0A2K8FKV1;O00329;A7E2E0;Q5SR50;F8W9P4;A0A2K8FKT1;O00334;A0A2K8FKQ1;A0A2K8FKR1;Q59HC4;A0A024R4H1	PIK3CD	105597	110271
B7ZM73;A0A286YFF8;Q7Z3U7-2;Q7Z3U7-6;Q7Z3U7-5;Q7Z3U7;Q7Z3U7-3	MON2	4516	2988
B7ZMD6;Q8WZA9	IRGQ	10634	11289
B7ZME8	FAM21A	1228	1369
B7ZMF2;Q9NVI1;F8W7R3;Q9NVI1-2;Q9NVI1-1;B3KNW8;H3BP78	FANCI	9052	8869
B7ZVY9;A7E244;Q9BXI6;B3KSB3;B5MD46;Q9BXI6-2	TBC1D10A	7194	10686
B7ZVZ1;A6NMH6;A6NFQ9;F8W8I8;Q92599-2;Q92599-4;Q92599;A0A087X142;Q92599-3	SEPT8	105548	75675
B7ZW30;Q96BJ3;B7Z7D5;Q96BJ3-3	AIDA	35280	26585
B8ZZ77;A0A024R3V4;A0A0S2Z5A8;Q9H2H8;Q9H2H8-2;H7BZ14;B4DN80;C9K058	PPIL3	341912	372074
B8ZZ87;Q6NZ67;A0A494C0V9	MZT2B	41561	39224
B8ZZ99;A0A024QZZ6;Q96NT0;F8WCZ3;Q96NT0-2	CCDC115;MGC12981	12687	NA
B8ZZU6;P15336-5;P15336;E9PEK8;H7C2N6;A4D7V5;A4D7U3;E9PBF9;A4D7U9;B3KY57;P15336-3;P15336-7;P15336-4	ATF2	12429	31669
B8ZZV5;Q8TCC3-3;Q8TCC3;Q8TCC3-2	MRPL30	26387	28126
B9A008;E7ENR5;B8ZZ47;H0Y714;Q96G21	IMP4	14782	16290
B9A6J6;Q86TI0-2;Q86TI0;H0Y8P0;Q7Z6H2;Q6PJJ8;B4E0Y2;C9JIE2	TBC1D1	9495	21418
B9A6K1;A0A024R2J9;A0A024R2H0;Q92609;Q92609-2;C9J3F6	TBC1D5	27137	23817
B9EGQ5;M0QXA7;O95785-4;O95785-3;A0A2R8YFV2;O95785	WIZ	1986	1777
B9EK47;Q9P2D3-3;Q9P2D3	HEATR5B	2481	2847
B9ZVN9;O95602;B7ZKR9;B7Z8X7;B7Z284	POLR1A	3626	3365
B9ZVT1;Q8IXT5	RBM12B	5683	6390
C0JYY2;P04114;E1A689	APOB	21022	21681
C0LQF2;B3KQS9;A0A024R7F4;O00115-2;O00115	DNASE2	31319	38311
C1IDX9;O94817;B2R8C8	ATG12	14710	13466
C1L3E0;P29965;Q3L8U2	CD40LG;TNFSF5	71880	NA
C3UMV2;C3UMV3		55701	56114
C3VPR7;H3BLT9;Q7RTR2-3;Q7RTR2-4;Q7RTR2;Q7RTR2-2;Q8NF06	NLRC3;FLJ00398	5272	6721
C4AMC7;Q6VEQ5;Q9NSV7;Q7Z3N4;A8K0Z3	WASH3P;WASH2P;DKFZp434K1323;DKFZp686C24272;WASH1	34834	26854
C6JWH4;X2C0Y9;X2C0J4;X2C0J1;X2C0Y5;X2C0X2;X2C0I8;X2C0V0;A0A346LZY1;A0A346M0F3;A0A346LZV9;A0A344AKF1;A0A344AK85;A0A344AJW7;A0A344AJA8;A0A346M011;A0A344AJD7;A0A344AJP1;A0A344AJI9;A0A344AJC4;A0A344AJ46;A0A344AJ96;A0A344AJK3;A0A344AJL5;A0A344AK73;A0A344AJG3;A0A344AK47;A0A344AK98;A0A343GUC7;A0A343JMJ4;A6ZGN8;A6ZGG3;A0A343GM17;A0A343GGA2;A0A343GRV7;A0A343GQY2;A0A075X839;A0A345ALM7;A0A345ALP2;A0A343LPY7…	ND2;ndh2;NADH2;nd2;MT-ND2	31671	50074
C7C5T7;A0A1W2PQT7;A0A024QZD6;O43561-2;O43561;O43561-3;O43561-4;O43561-5;C7C5T8	LAT	62934	63278
C9IY40;Q5T653;A0A024RD44;B4DVE2	MRPL2	56689	24584
C9IZG4;O60888-3;O60888;O60888-2	CUTA	60789	56924
C9J066;Q8N4C6-11;Q8N4C6-4;Q8N4C6-2;Q8N4C6;Q8N4C6-10;Q8N4C6-7;E9PN67;Q8N4C6-6;Q8N4C6-9;Q8N4C6-5;H0YDJ4;H9KV85;Q5XUU0	NIN	56370	46031
C9J0I9;Q86WB0;A4D1L4;Q86WB0-3;Q86WB0-2	ZC3HC1;NIPA	10309	10430
C9J0K6;P30626-2;P30626;P30626-3;B4DHQ6	SRI	1300823	1192528
C9J148;Q96S94-5;Q96S94-2;Q96S94-4;Q96S94	CCNL2	NA	NA
C9J1X0;A4D1P6-2;A4D1P6;A0A024R751;A4D1P6-3	WDR91;HSPC049	8063	11470
C9J236;C9JS27;B4DQY3;B4DXV9;Q7L592-2;Q7L592	NDUFAF7	10554	15952
C9J2V2	IKBKG	21876	19045
[truncated: 3,368 more rows]
