# Supplementary material for: Systems-level conservation of the proximal TCR signaling network of mice and humans
Source: J Exp Med. 2022 Jan 21;219(2):e20211295. doi: 10.1084/jem.20211295 (PMC8789201; doi:10.1084/jem.20211295)
Supplement: Data S3 — lists the bait–prey interactions identified in the SLP-76 interactomes of human primary CD4+ T cells in presence or absence of dasatinib treatment. [file JEM_20211295_DataS3.xlsx]

## Sheet: Description
Column name	Legend
id	Interactomes’s identifier
bait	name of the bait
prey	name of the prey
names.primary	primary gene names for all reviewed entries in protein group.
Protein.IDs	UNIPROT AC/ID of protein group
max_stoichio	maximum stochiometry between bait and prey across all stimulation conditions
max_fold_change	maximum fold enrichment of the prey between WT and OST samples across all stimulation conditions
min_p_val	minimum p-value for the enrichment of the prey between WT and OST samples across all stimulation conditions
Copy_Number	prey abundance, copy number per cell
is_interactor	1 if protein is identified as an interactor (fold-change>=5 and p-value<=0.05 in at least one condition), 0 otherwise
n_success	number of conditions of stimulation for which enrichment criteria (flod-change >=5 and p-value<=0.05) are met
regulation	specify if the prey-bait association is significantly regulated upon TCR stimulation (fold-change>=2 and p-value <=0.1 as compared to the unstimulated condition)
selected	TRUE if protein is both an interactor and regulated by TCR stimulation
p_val_(condition)	P-value associated with a two fold enrichment of the prey between WT and OST samples in the corresponding condition
fold_change_(condition)	fold enrichment of the prey between WT and OST samples in the corresponding condition
stoichio_(condition)	stochiometry between bait and prey in the corresponding condition

## Sheet: SLP76.CD4.DASATINIB
id	bait	prey	names.primary	Protein.IDs	max_stoichio	max_fold_change	min_p_val	Copy_Number	is_interactor	n_success	regulation	selected	p_val_CD3-CD28-120	p_val_CD3-CD28-30	p_val_DASATINIB-CD3-CD28-120	p_val_DASATINIB-CD3-CD28-30	p_val_DASATINIB-NS	p_val_NS	fold_change_CD3-CD28-120	fold_change_CD3-CD28-30	fold_change_DASATINIB-CD3-CD28-120	fold_change_DASATINIB-CD3-CD28-30	fold_change_DASATINIB-NS	fold_change_NS	stoichio_CD3-CD28-120	stoichio_CD3-CD28-30	stoichio_DASATINIB-CD3-CD28-120	stoichio_DASATINIB-CD3-CD28-30	stoichio_DASATINIB-NS	stoichio_NS
SLP76.CD4.DASATINIB	SLP76	SLP76	LCP2	Q13094;B4DT07;A0A0D9SGG1;E7ESF6	1	3131.16	6.13104e-18	893261	1	6	not_regulated	FALSE	2.29737e-09	8.75059e-07	8.51905e-11	6.13104e-18	5.27461e-05	3.71471e-06	3119.17	2826.66	2770.65	3131.16	2231.12	2835.51	1	1	1	1	1	1
SLP76.CD4.DASATINIB	SLP76	GRAP2	GRAP2	Q6FI14;O75791;Q6FHA6;B7Z8F8;B7Z8M2;B7Z8E3;B7Z8J2	1.8049	1055.34	5.74187e-18	1185372	1	6	not_regulated	FALSE	2.90456e-12	8.21187e-11	6.23184e-14	5.74187e-18	9.90729e-05	1.84304e-07	990.507	854.442	869.687	1055.34	668.232	800.835	1.70053	1.61873	1.68092	1.8049	1.60387	1.51243
SLP76.CD4.DASATINIB	SLP76	YWHAZ	YWHAZ	D0PNI1;P63104;E7EX29;B0AZS6;P63104-2;B7Z2E6;H0YB80	1.24358	101.453	4.84526e-07	14467082	1	6	induced	TRUE	4.40973e-05	0.00304812	0.00048942	4.84526e-07	0.00942683	0.00311997	101.453	31.4874	9.58025	9.6914	6.94674	8.78093	1.24358	0.4259	0.132203	0.118339	0.119043	0.118401
SLP76.CD4.DASATINIB	SLP76	YWHAB	YWHAB	P31946-2;V9HWD6;P31946;B5BU24	0.55476	78.8555	1.69308e-05	3585940	1	6	induced	TRUE	1.69308e-05	0.00203286	0.000229548	0.000189289	0.0122337	0.00150655	78.8555	27.2264	7.67404	8.30919	5.41568	7.25844	0.55476	0.211363	0.0607793	0.0582325	0.053265	0.0561725
SLP76.CD4.DASATINIB	SLP76	YWHAE	YWHAE	V9HW98;P62258;P62258-2;G9K389;G9K388;B7ZA86	0.510784	91.782	5.49823e-19	7295816	1	6	induced	TRUE	0.000102372	0.00164273	2.29464e-06	5.49823e-19	0.0108688	0.00263746	91.782	29.1688	8.7915	9.35431	6.42341	7.28472	0.510784	0.179128	0.0550809	0.0518592	0.049976	0.0445964
SLP76.CD4.DASATINIB	SLP76	YWHAH	YWHAH	A0A024R1K7;Q04917;B2R6N6;Q9H4N8;A2IDB2	0.0976557	111.908	5.50366e-06	1150743	1	6	induced	TRUE	0.000165347	0.00390195	0.000228876	5.50366e-06	0.00672671	0.00210222	111.908	39.4443	11.5963	12.2232	8.42757	12.2044	0.0976557	0.0379826	0.0113923	0.0106256	0.0102814	0.0117155
SLP76.CD4.DASATINIB	SLP76	YWHAG	YWHAG	P61981;B3KNB4;B4DE78;B4DHC4	0.0883168	271.484	1.19997e-08	851160	1	6	induced	TRUE	1.19997e-08	0.000721215	9.64237e-08	4.2695e-05	0.00258778	5.54339e-07	271.484	89.0791	20.1826	20.5976	13.8405	18.8785	0.0883168	0.0319772	0.00739152	0.00667499	0.00629457	0.00675575
SLP76.CD4.DASATINIB	SLP76	YWHAQ	YWHAQ	P27348;B4DMT8;Q53S41;B4DY04;E9PG15	0.0784346	183.498	9.27998e-07	2576619	1	6	induced	TRUE	1.1566e-05	0.000512711	0.000105102	9.27998e-07	0.00846668	4.2295e-05	183.498	72.4997	14.8281	17.1839	11.5154	15.0975	0.0784346	0.0341963	0.00713543	0.00731702	0.00688136	0.00709891
SLP76.CD4.DASATINIB	SLP76	PRRC2A	PRRC2A	B4DLY2;A0A1U9X9A5;A0A1U9X987;A0A1U9X9A9;A0A1U9X999;A0A1U9X998;A0A1U9X996;A0A1U9X993;A0A1U9X988;A0A1U9X985;A0A1U9X982;A0A1U9X977;A0A1U9X975;A0A1U9X974;A0A1U9X972;P48634-2;P48634-3;P48634	0.0659639	755.419	8.98852e-12	3322	1	6	not_regulated	FALSE	2.41674e-06	7.29525e-05	3.16671e-06	8.98852e-12	0.000433144	0.00017035	677.046	657.198	587.723	755.419	499.094	649.484	0.0593475	0.0635692	0.0579984	0.0659639	0.0611623	0.0626269
SLP76.CD4.DASATINIB	SLP76	RPS3A	RPS3A	Q6NXR8;A8K4W0;P61247;D6RG13;D6RAT0;B7Z3M5;H0Y8L7;D6RB09;E9PFI5;H0Y9Y4	0.0257594	13.5193	0.00163568	3526749	1	4	not_regulated	FALSE	0.00163568	0.0725934	0.233462	0.0338683	0.0123976	0.00941506	13.5193	5.18711	3.70073	7.70259	10.5916	11.0608	0.0235185	0.00995746	0.00724773	0.0133484	0.0257594	0.0211666
SLP76.CD4.DASATINIB	SLP76	CD6	CD6	G5E973;Q8N4Q7;P30203-5;P30203-3;P30203-4;P30203-2;P30203;F6UFK6;E7ER04;P30203-6;P30203-7	0.00593435	16.6908	2.09262e-09	55330	1	1	induced	TRUE	2.65697e-07	2.09262e-09	0.587539	0.293715	0.730656	0.0542209	4.15487	16.6908	1.07311	0.579211	1.19145	2.01169	0.00133872	0.00593435	0.000389255	0.00018591	0.000536689	0.000713016
SLP76.CD4.DASATINIB	SLP76	MAP4K1	MAP4K1	Q92918-2;K7ER95;Q92918;K7EJS6	0.00400775	55.3274	2.79076e-05	93293	1	2	induced	TRUE	0.000179331	2.79076e-05	0.162991	0.577485	0.236255	0.0171764	15.9573	55.3274	0.562828	0.936314	0.511825	0.386871	0.0010475	0.00400775	4.15938e-05	6.1228e-05	4.69713e-05	2.79362e-05
SLP76.CD4.DASATINIB	SLP76	VAV1	VAV1	F5H5P4;Q96D37;A0A2X0SZ57;B2R8B5;P15498-2;P15498;A0A0A0MR07	0.00267949	94.8147	0.000426412	111631	1	1	induced	TRUE	0.102287	0.000426412	0.398933	0.679901	0.293671	0.383841	6.8876	94.8147	0.878628	0.937013	1.07059	1.08038	0.000176392	0.00267949	2.53322e-05	2.3905e-05	3.83309e-05	3.04365e-05
SLP76.CD4.DASATINIB	SLP76	GRB2	GRB2	A0A384ME16;Q6ICN0;B3KR50;B0LPF3;P62993;P62993-2;J3KT38	0.00244494	32.7507	2.25501e-05	1037006	1	1	induced	TRUE	0.149282	2.25501e-05	0.0304014	0.0579592	0.30141	0.00577796	2.27647	32.7507	2.64709	2.15558	1.7194	2.21633	0.000154008	0.00244494	0.000201608	0.000145271	0.00016262	0.000164939
SLP76.CD4.DASATINIB	SLP76	UBASH3A	UBASH3A	P57075-2;P57075;A0A0U1RRC9;P57075-3;Q8N6V2;A0A0U1RQY9	0.00208188	23.0826	0.000304921	71563	1	2	induced	TRUE	0.00124154	0.000304921	0.0974308	0.0560115	0.227346	0.0852752	6.86643	23.0826	1.86251	2.37995	2.09163	2.66351	0.000561223	0.00208188	0.00017138	0.000193779	0.000239004	0.000239479
SLP76.CD4.DASATINIB	SLP76	NAP1L1	NAP1L1	H0YH88;H0YHC3;F8W118;F8VUX1;F8VY35;F8VV59;F8W543;B7Z9C2;A0A024RBE6;F8W0J6;F5H4R6;B7Z2V4;H0YIV4;A0A024RBB7;P55209-3;P55209-2;P55209;F8W020;F8VXI6	0.00157903	5.27447	0.00157758	965531	1	1	not_regulated	FALSE	0.00157758	0.510902	0.4258	0.107585	0.335768	0.298795	5.27447	1.75057	1.98113	2.7137	2.20562	2.03966	0.00157903	0.000578305	0.000667703	0.000809297	0.000923124	0.000671702
SLP76.CD4.DASATINIB	SLP76	PLCG1	PLCG1	Q4LE43;P19174;P19174-2;B4DMA3	0.000699027	7.33219	0.000282431	97490	1	1	induced	TRUE	0.180036	0.000282431	0.0992897	0.286731	0.0353117	0.359973	0.445501	7.33219	0.445177	0.572942	0.195403	1.04442	3.84896e-05	0.000699027	4.32998e-05	4.93105e-05	2.36017e-05	9.92604e-05
SLP76.CD4.DASATINIB	SLP76	ZAP70	ZAP70	B4E0E2;P43403	0.00028032	5.06614	0.00720074	556963	1	1	induced	TRUE	0.35471	0.00720074	0.275484	0.314174	0.226572	0.185031	1.69898	5.06614	0.824827	0.743335	0.667333	0.672189	8.5192e-05	0.00028032	4.65621e-05	3.71305e-05	4.67811e-05	3.70775e-05
SLP76.CD4.DASATINIB	SLP76	NCK1	NCK1	A0A0S2Z4E4;B2R6S4;A0A0S2Z4Y3;P16333;C9JAB9;P16333-2	0.000160649	9.25304	0.0327533	105351	1	1	induced	TRUE	0.698525	0.0327533	0.498451	0.30266	0.252929	0.570441	0.968729	9.25304	1.24262	0.947023	0.951901	1.14726	1.52416e-05	0.000160649	2.20102e-05	1.4843e-05	2.0938e-05	1.98563e-05
SLP76.CD4.DASATINIB	SLP76	ACTB	ACTB	Q53G99;Q1KLZ0;P60709;B4E335;Q53GK6;Q53G76;B4DW52	16.6317	1.55979	0.00487013	20636	0	0	not_regulated	FALSE	0.42443	0.853001	0.700116	0.766081	0.363549	0.00487013	0.696663	0.928884	0.871031	0.876093	0.808367	1.55979	6.75282	9.93551	9.50506	8.45955	10.9544	16.6317
SLP76.CD4.DASATINIB	SLP76	ACTC1	ACTC1|ACTA1|ACTG2	P68032;A8K3K1;P68133;B7Z6P1;Q7Z7J6;A6NL76;B3KUD3;P63267-2	1.82828	1.52672	0.00454693	8731404	0	0	not_regulated	FALSE	0.622509	0.829997	0.926239	0.922034	0.362971	0.00454693	0.792299	0.915664	0.962711	0.95371	0.802382	1.52672	0.862511	1.09996	1.17986	1.03425	1.22116	1.82828
SLP76.CD4.DASATINIB	SLP76	MYH9	MYH9	A0A024R1N1;P35579;A0A0U4BW16;Q86XU5;P35579-2	0.339843	1.45884	0.0424291	6756902	0	0	not_regulated	FALSE	0.75868	0.945088	0.494498	0.951622	0.851241	0.0424291	0.843386	1.03079	0.725556	1.03843	0.913456	1.45884	0.178603	0.240878	0.172979	0.219066	0.270438	0.339843
SLP76.CD4.DASATINIB	SLP76	TPM3	TPM3	P06753-2;A0A0S2Z4G4;B2RDE1;A0A087WWU8;Q5HYB6;P06753-5;A0A0S2Z4I4;P06753-3;B4DWT5;Q8NAG3;D6R904;B4DQ80	0.157018	1.5668	0.0478891	11726192	0	0	not_regulated	FALSE	0.568692	0.414044	0.819931	0.732239	0.815731	0.0478891	0.68677	0.630455	0.913249	0.739321	0.903299	1.5668	0.0625661	0.0633793	0.0936646	0.0670958	0.115047	0.157018
SLP76.CD4.DASATINIB	SLP76	CAPZA2	CAPZA2	Q53GE2;Q53GC7;A4D0V4;P47755;F8W9N7;C9JUG7;A0A0D9SET8;B4DE01;P47755-2	0.0774008	1.55617	0.0464498	648039	0	0	not_regulated	FALSE	0.829524	0.88581	0.882624	0.893533	0.644489	0.0464498	0.884042	0.942632	0.931103	1.07583	1.17893	1.55617	0.0399718	0.0470315	0.0473955	0.048457	0.0745222	0.0774008
SLP76.CD4.DASATINIB	SLP76	HSPA8	HSPA8	V9HW22;P11142;E9PKE3;Q53GZ6;Q96IS6;B3KTV0;Q53HF2;P11142-2;E9PNE6;E9PN89;B4E1Q1;A8K7Q2	0.0714958	1.84073	0.000786876	9850884	0	0	not_regulated	FALSE	0.0435918	0.101092	0.0106514	0.000786876	0.153941	0.0185342	1.44478	1.46442	1.79774	1.62306	1.49063	1.84073	0.0495676	0.0554406	0.0694355	0.0554708	0.0714958	0.0694694
SLP76.CD4.DASATINIB	SLP76	TUBB	TUBB	A0A384NYT8;Q5SU16;P07437;Q5JP53;B7ZAF0;B4DY90;Q6LC01;Q5ST81;Q9BUU9;B4E052;B4DQN9;B7ZAK1;B4DMU8;B4DXZ5;Q96B85;Q1KSF8;B4DMJ5	0.0595161	1.34508	0.0140523	20546795	0	0	not_regulated	FALSE	0.267999	0.0536973	0.496909	0.0140523	0.919923	0.343423	1.25011	1.34508	1.22679	1.30272	1.02371	1.20817	0.0501266	0.0595161	0.0553798	0.0520363	0.0573874	0.0532914
SLP76.CD4.DASATINIB	SLP76	TUBA1B	TUBA1B|TUBA1A|TUBA3D|TUBA3C|TUBA3E	B3KT06;P68363;B3KPS3;A8JZY9;Q71U36-2;Q71U36;P68363-2;B4DQK4;B4DDU2;Q1ZYQ1;P0DPH8;P0DPH7;Q9UQM3;P0DPH7-2;Q6PEY2	0.0472772	1.35358	0.0171742	19837907	0	0	not_regulated	FALSE	0.202397	0.0171742	0.582187	0.0789408	0.385046	0.920055	1.19205	1.35358	1.16415	1.12775	0.837063	0.990039	0.037731	0.0472772	0.0414831	0.0355592	0.0370406	0.0344717
SLP76.CD4.DASATINIB	SLP76	HSPD1	HSPD1	B3GQS7;A0A024R3X4;P10809;B7Z597;B7Z5E7;B7Z4F6	0.0143721	1.687	0.00109777	3754190	0	0	not_regulated	FALSE	0.413002	0.638315	0.767671	0.897419	0.858732	0.00109777	0.836484	0.962413	1.05736	0.971661	0.952383	1.687	0.00647823	0.00822482	0.00921889	0.00749632	0.0103116	0.0143721
SLP76.CD4.DASATINIB	SLP76	RPS14	RPS14	A0A2R8Y811;P62263;E5RH77	0.0110988	1.34131	0.0333165	2170927	0	0	not_regulated	FALSE	0.483074	0.963619	0.0333165	0.617297	0.0861813	0.569825	1.16106	0.987983	1.34131	1.19458	0.574925	0.855635	0.00853388	0.00801319	0.0110988	0.00874664	0.0059077	0.00691809
SLP76.CD4.DASATINIB	SLP76	HSPA1B	HSPA1B|HSPA1A	P0DMV9;P0DMV8;A8K5I0;A0A0G2JIW1;A0A1U9X7W4;Q59EJ3;P0DMV8-2;B4DNT8;B4DI39;B4DFN9;B4DWK5;B4E388;B4DVU9;B4E1S9;V9GZ37;B3KTT5;B4DNX1	0.00997146	2.41957	2.66187e-06	1818848	0	0	not_regulated	FALSE	0.000336264	0.0613551	2.66187e-06	0.00100982	0.0673231	0.00233375	1.72151	1.7736	2.08411	1.86153	1.91139	2.41957	0.00642393	0.00730321	0.0087553	0.00691985	0.00997146	0.00993206
SLP76.CD4.DASATINIB	SLP76	HSPA9	HSPA9	B7Z4V2;V9HW84;A0A384P5G6;P38646;Q8N1C8;B7Z4T3;B7Z1V7	0.00770826	1.73807	0.0460453	1355772	0	0	not_regulated	FALSE	0.567631	0.276459	0.100341	0.0460453	0.580295	0.229682	1.21803	1.55491	1.73807	1.47943	1.29659	1.67782	0.00479832	0.00675929	0.00770826	0.00580575	0.00714083	0.00727083
SLP76.CD4.DASATINIB	SLP76	RPS13	RPS13	P62277;J3KMX5	0.00563688	1.72771	0.00643918	4765695	0	0	not_regulated	FALSE	0.00804375	0.0415566	0.633246	0.00643918	0.731197	0.936231	1.72771	1.5421	1.30136	1.63039	0.831558	1.02081	0.00563688	0.00555194	0.00477996	0.00529898	0.00379294	0.0036637
SLP76.CD4.DASATINIB	SLP76	RPL12	RPL12	P30050;Q59FI9;P30050-2;D3DS95	0.00545227	1.29164	0.00406249	4188420	0	0	not_regulated	FALSE	0.912764	0.581885	0.270943	0.00406249	0.921238	0.0637047	0.975965	1.11907	0.860931	1.29164	1.02101	1.13879	0.00372792	0.00471687	0.00370219	0.00491482	0.00545227	0.004785
SLP76.CD4.DASATINIB	SLP76	RPL27	RPL27	E4W6B6;B2R4D8;A0A024R1V4;P61353;K7ELC7	0.00520478	1.75618	0.0186245	5000149	0	0	not_regulated	FALSE	0.503691	0.162264	0.654632	0.161901	0.0186245	0.617514	1.25893	1.75618	1.20277	1.28935	1.68246	0.775698	0.00278575	0.00428819	0.00299626	0.00284215	0.00520478	0.00188817
SLP76.CD4.DASATINIB	SLP76	RAB1B	RAB1B|RAB1C	Q6FIG4;Q9H0U4;E9PLD0;Q92928	0.00480143	1.27632	0.0276116	2200992	0	0	not_regulated	FALSE	0.139166	0.0276116	0.399929	0.482754	0.384902	0.955636	1.27632	1.2549	1.1692	1.21357	0.724713	0.988391	0.00442542	0.00480143	0.00456397	0.00419174	0.003513	0.00376992
SLP76.CD4.DASATINIB	SLP76	GNAI2	GNAI2	P04899;B3KX51;Q96C71;P04899-6;P04899-3;P04899-5;P04899-2;P04899-4;B3KP24;Q93020	0.00452188	1.36843	0.0200503	1996815	0	0	not_regulated	FALSE	0.433004	0.0200503	0.28744	0.214982	0.657341	0.743077	1.23001	1.22585	1.29849	1.36843	1.14185	0.912678	0.00348418	0.00383176	0.00414087	0.00386145	0.00452188	0.00284393
SLP76.CD4.DASATINIB	SLP76	VDAC2	VDAC2	A0A0A0MR02;A0A024QZT0;A0A024QZN9;P45880-2;P45880;P45880-1;B4DKM5;Q5JSD2;Q5JSD1	0.00439256	2.27447	0.0160728	1749006	0	0	not_regulated	FALSE	0.645006	0.490695	0.476364	0.752294	0.0160728	0.472053	1.11556	0.724393	0.606728	0.761941	2.27447	1.52209	0.00154105	0.00110423	0.00094357	0.00104852	0.00439256	0.00231296
SLP76.CD4.DASATINIB	SLP76	SPCS1	SPCS1	Q9Y6A9;C9JBL1;X6R2S6	0.00429508	1.51842	0.0175127	826626	0	0	not_regulated	FALSE	0.350952	0.0191335	0.0175127	0.59349	0.300028	0.562344	1.11634	1.36951	1.51842	1.16438	1.17646	1.08968	0.0028049	0.00379711	0.00429508	0.00291442	0.00413254	0.00301181
SLP76.CD4.DASATINIB	SLP76	FAU	FAU	E9PR30;P62861	0.00416083	1.31936	0.00263314	1636061	0	0	not_regulated	FALSE	0.829058	0.784339	0.00263314	0.136504	0.205779	0.623349	1.02105	1.04334	1.31936	1.12404	1.12328	1.07558	0.00270534	0.00305046	0.00393547	0.00296681	0.00416083	0.00313491
SLP76.CD4.DASATINIB	SLP76	RALY	RALY	Q5QPL9;A8K4T9;Q53GL6;Q9UKM9-2;Q9UKM9;B4DSJ1;Q5QPM1	0.00375413	4.3845	0.000641554	1093416	0	0	not_regulated	FALSE	0.0878532	0.00505917	0.238517	0.000641554	0.318034	0.102193	3.11382	3.84433	2.31654	4.3845	1.85247	2.31366	0.00267638	0.0036462	0.00224157	0.00375413	0.00222598	0.00218757
SLP76.CD4.DASATINIB	SLP76	TUBA4A	TUBA4A	P68366-2;P68366	0.00366967	1.42525	0.0102233	1124810	0	0	not_regulated	FALSE	0.0102233	0.917489	0.314527	0.130158	0.214904	0.0387825	1.42499	1.02725	1.24446	1.42525	0.708124	0.560627	0.00366967	0.00291915	0.0036079	0.00365628	0.00254942	0.00158817
SLP76.CD4.DASATINIB	SLP76	CANX	CANX	P27824;P27824-2;P27824-3	0.00352969	1.35351	0.0177716	1421595	0	0	not_regulated	FALSE	0.280212	0.0177716	0.916882	0.288115	0.845921	0.800507	1.28992	1.35351	0.958558	1.23659	1.06919	1.07213	0.00304598	0.00352688	0.00254825	0.00290887	0.00352969	0.00278498
SLP76.CD4.DASATINIB	SLP76	RPS19	RPS19	B0ZBD0;Q8WVX7;P39019;A0A075B6E2;M0R2L9;M0QXK4;M0QYF7;M0R140	0.00302313	1.43987	0.0197921	3542327	0	0	not_regulated	FALSE	0.451018	0.788949	0.0197921	0.712698	0.393425	0.867511	0.76474	0.9697	1.43987	1.12094	0.823819	1.0199	0.00142623	0.00199562	0.00302313	0.00208253	0.00214795	0.00209237
SLP76.CD4.DASATINIB	SLP76	RPA2	RPA2	B2R7E8;P15927;P15927-2;P15927-3;Q5TEJ7;B4DQD9	0.00290496	1.94755	0.00631867	606855	0	0	not_regulated	FALSE	0.166566	0.546501	0.496802	0.00631867	0.388254	0.779914	1.62283	1.31969	1.5054	1.94755	0.642698	0.888163	0.00242991	0.0021805	0.00253764	0.00290496	0.00134537	0.00146291
SLP76.CD4.DASATINIB	SLP76	RPL31	RPL31	H7C2W9;C9JU56;B7Z4E3;B2R4C1;B7Z4C8;P62899-3;P62899;P62899-2;Q76N53;B8ZZK4	0.00289191	1.60992	0.0284425	2402620	0	0	not_regulated	FALSE	0.395871	0.538322	0.678878	0.651469	0.261478	0.0284425	0.904355	0.747269	0.859768	1.23264	1.2449	1.60992	0.00147677	0.00134653	0.00158057	0.00200514	0.00284201	0.00289191
SLP76.CD4.DASATINIB	SLP76	RPS15A	RPS15A	B2R4W8;A8K7H3;P62244;I3L3P7;I3L246	0.00285356	1.47302	0.0480994	2858463	0	0	not_regulated	FALSE	0.0726075	0.68289	0.928622	0.0480994	0.324096	0.493063	1.47302	0.899667	1.02361	1.38298	0.792745	0.855154	0.00285356	0.00192321	0.0022324	0.00266889	0.00214699	0.00182235
SLP76.CD4.DASATINIB	SLP76	RPL11	RPL11	Q5VVD0;P62913;Q5VVC8;Q08ES8;P62913-2	0.00284826	1.32251	0.00248187	2452186	0	0	not_regulated	FALSE	0.00248187	0.0518478	0.716321	0.241061	0.263743	0.587037	1.32251	1.18379	1.07425	1.15817	0.747126	0.931851	0.00284826	0.00281334	0.00260462	0.00248477	0.00224953	0.00220768
SLP76.CD4.DASATINIB	SLP76	YTHDF3	YTHDF3	A0A087X0Q1;Q7Z739;Q8NA80;A0A024R7W5;B4DPX9;A0A087WY31;Q658Z6;Q96MZ5;Q8N3V9	0.0027848	2.4833	0.0249672	10366	0	0	not_regulated	FALSE	0.648104	0.848851	0.0249672	0.3702	0.264896	0.673763	1.1762	1.09455	2.4833	1.6606	0.342437	0.709882	0.00117163	0.00120312	0.0027848	0.00164781	0.000476874	0.000777857
SLP76.CD4.DASATINIB	SLP76	EVL	EVL	B4DW58;Q9UI08-2;A0A2D1PGY7;A0A024R6K5;Q9UI08-5;Q9UI08;Q9UI08-4;Q9UI08-3	0.00267162	1.57747	0.0314159	3677480	0	0	not_regulated	FALSE	0.781734	0.478005	0.0314159	0.121385	0.445595	0.32549	1.0753	1.10202	1.5308	1.57747	1.3577	1.55517	0.0015135	0.00171163	0.00242566	0.00221182	0.00267162	0.0024079
SLP76.CD4.DASATINIB	SLP76	PTPRC	PTPRC	P08575-4;P08575-9;P08575-10;P08575-8;P08575-7;P08575-5;P08575-6;P08575;B4E0V3;M3ZCP1;A0A075B788;Q6PJK7;B4DSZ5	0.00266971	1.40596	0.00188117	1612036	0	0	not_regulated	FALSE	0.4402	0.00188117	0.684675	0.14454	0.637013	0.494108	1.20879	1.40596	1.10628	1.24509	0.79852	0.884219	0.00208005	0.00266971	0.00214312	0.00213432	0.00192099	0.00167375
SLP76.CD4.DASATINIB	SLP76	LCK	LCK	A0A0S2Z3Y8;B4DZS7;A0A0S2Z3T3;P06239;P06239-3;A0A0S2Z3Y4;Q573B4;E9PAP0;E9PJ92;P06239-2	0.00256512	1.90228	4.10407e-05	915800	0	0	not_regulated	FALSE	0.996217	0.00362035	0.279015	4.10407e-05	0.010102	0.789808	1.00131	1.90228	1.27211	1.70788	1.39138	0.842795	0.00122359	0.00256512	0.00175006	0.00207903	0.00237701	0.00113292
SLP76.CD4.DASATINIB	SLP76	GTF2I	GTF2I	X5D2J9;Q499G6;X5D939;X5DNP5;B4DH52;X5DR09;A0A494C1K3;P78347-2;P78347-4;P78347-3;P78347;A8K9W7;A0A1W6S962;B4DRA9	0.00253537	2.12854	0.0083011	149181	0	0	not_regulated	FALSE	0.0083011	0.599229	0.162145	0.238527	0.243449	0.44448	2.12854	1.2851	1.87842	1.66983	0.590098	0.63231	0.00253537	0.00168913	0.0025189	0.00198137	0.000982653	0.00082851
SLP76.CD4.DASATINIB	SLP76	COX4I1	COX4I1	P13073;H3BN72;H3BNV9;Q86WV2;H3BPG0	0.00247354	2.30654	0.0475481	1123321	0	0	not_regulated	FALSE	0.597183	0.716706	0.284672	0.0475481	0.398072	0.538915	0.723568	1.07327	1.43748	2.30654	1.90849	1.67305	0.000670797	0.00109796	0.00150028	0.00213013	0.00247354	0.0017062
SLP76.CD4.DASATINIB	SLP76	CORO1A	CORO1A	A0A024R611;P31146;Q59G88;H3BRY3	0.0023019	1.87836	0.0127347	14425586	0	0	not_regulated	FALSE	0.442787	0.127192	0.351536	0.341416	0.0127347	0.173182	0.679008	1.50937	1.43115	1.27883	1.87836	1.61692	0.000595203	0.00145999	0.00141233	0.0011167	0.0023019	0.00155914
SLP76.CD4.DASATINIB	SLP76	CHCHD3	CHCHD3	A4D1N4;C9JRZ6;Q9NX63;B7Z1X9;F8WAR4	0.00223011	2.23115	0.0200787	219182	0	0	repressed	FALSE	0.123769	0.46367	0.502585	0.028932	0.0200787	0.021177	0.648015	1.10154	0.708522	1.61149	2.23115	2.22782	0.000463304	0.000869054	0.000570285	0.00114774	0.00223011	0.00175214
SLP76.CD4.DASATINIB	SLP76	STAT1	STAT1	P42224;J3KPM9;P42224-2	0.00212644	1.84413	9.13776e-05	1428220	0	0	not_regulated	FALSE	0.251534	9.13776e-05	0.297671	0.0709971	0.947789	0.130653	1.35982	1.84413	1.36552	1.34145	1.03078	1.30822	0.00142095	0.00212644	0.00160639	0.00139639	0.00150584	0.00150379
SLP76.CD4.DASATINIB	SLP76	TMX1	TMX1	G3V448;Q9H3N1	0.00208476	1.44822	0.00569507	365214	0	0	not_regulated	FALSE	0.513643	0.00569507	0.588049	0.414025	0.496147	0.853774	1.23095	1.44822	1.12986	1.21209	1.17174	1.0216	0.00156657	0.00203381	0.0016188	0.00153666	0.00208476	0.00143021
SLP76.CD4.DASATINIB	SLP76	SEC13	SEC13	Q53GB2;P55735;P55735-2;P55735-4;P55735-3;A8MXL6;Q59FA6	0.00206636	1.83362	0.0244028	367622	0	0	not_regulated	FALSE	0.0825564	0.430736	0.0327967	0.0244028	0.543269	0.52086	1.83362	1.28291	1.81342	1.70272	0.810255	0.693279	0.00185592	0.00143288	0.00206636	0.00171683	0.00114653	0.000771906
SLP76.CD4.DASATINIB	SLP76	RAB7A	RAB7A	C9J592;B4DPH9;A0A158RFU6;P51149;C9IZZ0;C9J8S3	0.0020252	1.70572	0.00808541	1786002	0	0	not_regulated	FALSE	0.00808541	0.0782982	0.140627	0.0205652	0.697364	0.946439	1.70572	1.56321	1.44018	1.46074	0.776918	0.968573	0.0020026	0.0020252	0.00190353	0.00170841	0.0012752	0.00125091
SLP76.CD4.DASATINIB	SLP76	TMED10	TMED10	A0A024R6I3;Q53GF9;P49755;G3V2K7;B4DL12	0.00193778	1.78575	0.0174834	970258	0	0	not_regulated	FALSE	0.0174834	0.0434246	0.0383719	0.249117	0.680288	0.957111	1.62752	1.78575	1.44952	1.40163	0.873345	0.980485	0.00160045	0.00193778	0.00160472	0.00137305	0.00120066	0.00106064
SLP76.CD4.DASATINIB	SLP76	HNRNPH1	HNRNPH1	E9PCY7;A0A384MEJ3;G8JLB6;P31943;D6RIU0;D6RBM0;D6RFM3	0.00178827	2.08646	0.00134029	1465656	0	0	not_regulated	FALSE	0.371409	0.956482	0.00134029	0.908584	0.0444411	0.146406	1.44033	1.02884	2.08646	1.06231	1.66444	1.37932	0.00109654	0.000864328	0.00178827	0.000805659	0.00177153	0.00115515
SLP76.CD4.DASATINIB	SLP76	NAP1L4	NAP1L4	E9PNW0;E9PJJ2;E9PS34;E9PNJ7;C9J6D1;A0A024RCC9;B7ZAK9;B7ZB83;B4DS05;A0A2U9QGI0;Q99733;Q99733-2;E9PKI2;E9PP22;A8MXH2;E9PKT8;C9JZI7;B7ZAC7	0.00169613	2.41004	0.00016569	968427	0	0	not_regulated	FALSE	0.490424	0.0126437	0.00016569	0.663529	0.418039	0.813609	1.202	2.41004	1.98451	0.976827	0.694255	1.08505	0.00076661	0.00169613	0.00142489	0.000620615	0.000619022	0.00076125
SLP76.CD4.DASATINIB	SLP76	CD28	CD28	P10747-2;P10747-4;P10747-3;P10747;P10747-7	0.00159813	1.83485	0.0302861	15633	0	0	not_regulated	FALSE	0.0302861	0.488599	0.336783	0.957003	0.292383	0.0112483	1.83485	0.622718	0.373369	1.01824	0.576362	0.404307	0.00159813	0.000598504	0.000366106	0.000883478	0.000701814	0.000387373
SLP76.CD4.DASATINIB	SLP76	TPP1	TPP1	B4DSE2;A0A2R8YGD1;B4E0C7;A0A2R8YD45;Q53HP2;D3DQU2;O14773-2;O14773;B4DE89;A0A2R8Y7U1;B2R608;B4DIV8	0.00157024	2.15775	0.0200023	1052332	0	0	not_regulated	FALSE	0.902813	0.161543	0.174059	0.0200023	0.0676412	0.0398551	0.936861	1.34923	1.8444	2.15775	1.63116	1.45878	0.000645101	0.00102519	0.00142977	0.00148009	0.00157024	0.00110497
SLP76.CD4.DASATINIB	SLP76	ISG15	ISG15	A0A096LNZ9;A0A096LPJ4;P05161	0.00152368	2.16983	0.00311884	609180	0	0	not_regulated	FALSE	0.856841	0.222043	0.619592	0.865591	0.00311884	0.344856	1.069	1.70768	0.769084	1.00822	2.16983	1.69993	0.000536947	0.000946506	0.000434894	0.000504476	0.00152368	0.000939272
SLP76.CD4.DASATINIB	SLP76	ESYT1	ESYT1	A0A024RB17;A0A024RB16;Q9BSJ8;Q9BSJ8-2;B3KMV5;B3KY56	0.00121668	1.66358	0.00126461	1090955	0	0	not_regulated	FALSE	0.0948916	0.194663	0.658416	0.00126461	0.84935	0.48816	1.42411	1.56533	1.20141	1.66358	1.07332	1.22222	0.0010031	0.00121668	0.000952695	0.0011673	0.00105693	0.000947017
SLP76.CD4.DASATINIB	SLP76	SSR4	SSR4	P51571;A6NLM8	0.00120744	2.32615	0.0137946	862712	0	0	not_regulated	FALSE	0.330021	0.0137946	0.514898	0.843207	0.949252	0.852398	1.90035	2.32615	1.5281	1.1218	1.04809	0.909207	0.000893913	0.00120744	0.00080923	0.000525667	0.00068925	0.000470471
SLP76.CD4.DASATINIB	SLP76	ATP5PB	ATP5PB	Q5QNZ2;Q53GB3;Q08ET0;A8K4W2;P24539	0.00114117	3.82547	0.00446467	787212	0	0	not_regulated	FALSE	0.178941	0.00446467	0.181644	0.754368	0.452352	0.972915	2.45352	3.82547	2.70253	1.24455	1.72328	1.02137	0.000663264	0.00114117	0.000822481	0.000335154	0.000651282	0.000303732
SLP76.CD4.DASATINIB	SLP76	SEC22B	SEC22B	O75396	0.001134	1.57752	0.0473032	553078	0	0	not_regulated	FALSE	0.336673	0.0473032	0.472605	0.390979	0.604049	0.562974	1.17671	1.57752	1.21402	1.30999	0.754209	1.1516	0.000766555	0.001134	0.000890339	0.00085011	0.00068688	0.000825242
SLP76.CD4.DASATINIB	SLP76	POLDIP3	POLDIP3	F6VRR5;B4E0L0;Q9BY77;Q96DI9;Q9BY77-2;F8WCX5;B4DMM2;Q8WUT1;Q659C6	0.00112676	2.14664	0.00564394	87326	0	0	not_regulated	FALSE	0.00564394	0.749407	0.198039	0.258958	0.5742	0.606158	2.14664	1.21526	1.88901	1.65789	0.716701	0.767275	0.00112676	0.000703897	0.00111626	0.000866886	0.000525929	0.000443028
SLP76.CD4.DASATINIB	SLP76	SEC16A	SEC16A	O15027;O15027-2;O15027-4;O15027-3;O15027-5;F1T0I1;A0A3F2YNX0;A0A3F2YNZ0;A4QN18;A4QN19	0.00112146	2.65236	0.00639024	16835	0	0	not_regulated	FALSE	0.00639024	0.483147	0.153538	0.0666128	0.408276	0.850035	2.65236	1.60886	2.42329	2.51517	0.64965	0.848572	0.00109031	0.000729797	0.00112146	0.00102996	0.000373349	0.000383721
SLP76.CD4.DASATINIB	SLP76	PRKAR1A	PRKAR1A	Q68DQ4;B2R5T5;P10644;P10644-2	0.00109869	2.07773	0.00583703	558909	0	0	not_regulated	FALSE	0.914238	0.0219976	0.26275	0.706268	0.290328	0.00583703	1.02548	1.36929	1.26285	1.10236	1.4168	2.07773	0.000492951	0.000726339	0.000683417	0.000527881	0.000952145	0.00109869
SLP76.CD4.DASATINIB	SLP76	CD5	CD5	H6DA51;H6DA29;H6D9Y3;A0A384ME09;H6DA28;H6DA16;H6DA10;H6D9X2;H6D9U9;H6D9T5;P06127	0.00101789	1.26052	0.0463721	329439	0	0	not_regulated	FALSE	0.0463721	0.477738	0.51503	0.838103	0.76773	0.812536	1.26052	1.13733	1.19713	1.08419	0.892	1.06349	0.00095203	0.000947881	0.00101789	0.000815717	0.00094185	0.000883567
SLP76.CD4.DASATINIB	SLP76	RELA	RELA	Q2TAM5;E9PKH5;B4E082;A0A087X0W8;Q04206-2;Q04206-3;Q04206-4;Q04206;E9PI38;E9PQS6;Q96F54;E9PKV4;Q96CP1;A0A087WVP0	0.00101675	1.74304	0.0376249	318044	0	0	not_regulated	FALSE	0.578074	0.298601	0.704986	0.29822	0.371931	0.0376249	1.16261	1.46316	1.11161	1.42452	0.495749	1.74304	0.000616497	0.000856163	0.000663602	0.000752493	0.000367516	0.00101675
SLP76.CD4.DASATINIB	SLP76	UQCRC2	UQCRC2	H3BRG4;P22695;H3BSJ9	0.00100697	1.30983	0.04277	638752	0	0	not_regulated	FALSE	0.904874	0.413114	0.48217	0.04277	0.374781	0.350993	0.938586	0.862338	1.14645	1.30983	1.2458	0.793706	0.000542661	0.000550171	0.000746219	0.000754401	0.00100697	0.000504803
SLP76.CD4.DASATINIB	SLP76	SRSF7	SRSF7	A0A0B4J1Z1;B4DEK2;C9JAB2;Q16629-3;Q16629-2;Q16629-4;Q16629;Q8NB80	0.00100545	1.93452	0.0136744	988609	0	0	not_regulated	FALSE	0.0531777	0.724018	0.109378	0.309797	0.0136744	0.747645	1.73792	0.789599	1.45774	1.41006	1.93452	0.799365	0.000646103	0.000323924	0.000610113	0.000522206	0.00100545	0.000326907
SLP76.CD4.DASATINIB	SLP76	RHOG	RHOG	Q6ICQ8;P84095	0.000934977	1.47671	0.041746	2027358	0	0	not_regulated	FALSE	0.796029	0.221745	0.429027	0.041746	0.419369	0.188016	1.06836	1.37865	1.32244	1.47671	1.20684	1.25779	0.000592045	0.000843051	0.000825029	0.000815201	0.000934977	0.000766746
SLP76.CD4.DASATINIB	SLP76	HLA-B	HLA-B|HLA|NA	U6EFV3;W0G8J4;N1NUT7;F2XI45;D0AB32;B2DG11;B1PWD3;A0A1W7IP33;A0A1G4NQT5;A0A0N9QV62;A0A0N9Q867;A0A0A0YKE9;F4YTG5;A4URH7;U6BN99;U6BN69;F4NC29;F4NC28;F4NC27;A0A1Z2RP29;A0A1J0KHA6;A0A0A7TVJ0;J7FTC9;F4YTG6;Q5QT34;A0A4V0NP82;A0A4P2SS07;A0A4P2SR71;A0A493QP64;A0A3S6RID8;A0A286MCF0;A0A090KM56;P10319;Q7YPH4;A0A090KJ24;U6BMC2;F4NC32;F4NC30;F4NC26;A0A142J2H2;A0A1C3PHV5;A0A4D6NYY6;D7GM38;F4NC31;U6BQR7;A0A455JT…	0.000841794	2.42764	0.0146735	NA	0	0	not_regulated	FALSE	0.612416	0.806106	0.385406	0.315323	0.565703	0.0146735	0.863855	0.863274	0.671982	1.33682	0.874467	2.42764	0.000272305	0.000300282	0.000238468	0.00041978	0.000385367	0.000841794
SLP76.CD4.DASATINIB	SLP76	EIF4G1	EIF4G1	E7EX73;E9PGM1;E7EUU4;B4DGF1;B2RU10;B2RU06;Q4LE58;Q04637-6;Q04637-7;Q04637-5;Q04637-4;Q04637-3;Q04637;Q04637-8;Q04637-9;Q96I65;B4DSI9	0.0008361	2.31534	0.00362203	216787	0	0	not_regulated	FALSE	0.00362203	0.598472	0.00422414	0.150701	0.675571	0.404982	2.31534	1.33457	1.96199	1.96422	0.796443	0.629431	0.0008361	0.000531803	0.000797622	0.000706591	0.000402082	0.000250034
SLP76.CD4.DASATINIB	SLP76	HMOX2	HMOX2	Q6IBP2;Q6FHB5;B3KSE0;P30519;I3L159;I3L1F5;Q53HF1;A0A087WT44;P30519-2;I3L276;I3L4P8;A0A1B0GXH0;I3L463	0.000808211	2.07768	0.0380239	436548	0	0	not_regulated	FALSE	0.0931162	0.584171	0.0380239	0.710603	0.679031	0.681883	1.48315	1.2228	2.07768	1.13441	0.896238	1.15815	0.000512474	0.000466239	0.000808211	0.000390472	0.000432939	0.000440208
SLP76.CD4.DASATINIB	SLP76	VAMP8	VAMP8	Q9BV40;B8ZZT4;C9JXZ5	0.000774095	1.48676	0.0321551	235565	0	0	not_regulated	FALSE	0.368525	0.14335	0.365818	0.205131	0.466915	0.0321551	1.20635	1.48676	1.3549	1.09953	1.27705	1.34834	0.000523049	0.000711337	0.000661359	0.000474911	0.000774095	0.0006431
SLP76.CD4.DASATINIB	SLP76	ATP1A1	ATP1A1	P05023-4;P05023;P05023-3;B7Z3V1;P05023-2	0.000712172	1.371	0.020416	726854	0	0	not_regulated	FALSE	0.874313	0.020416	0.439282	0.766509	0.675994	0.612416	1.0401	1.371	1.31158	1.06746	0.755262	1.06796	0.000489617	0.000712172	0.000695082	0.000500573	0.000497046	0.000553024
SLP76.CD4.DASATINIB	SLP76	RPN2	RPN2	P04844-2;P04844;B2RE46;B4DJL0;Q5JYR7	0.000668427	1.91902	0.021675	1088631	0	0	not_regulated	FALSE	0.969768	0.021675	0.457876	0.359485	0.433018	0.703382	0.988626	1.91902	1.3249	1.37134	0.716498	1.06968	0.000312062	0.000668427	0.000470817	0.00043121	0.000316185	0.000371423
SLP76.CD4.DASATINIB	SLP76	PSMD7	PSMD7	P51665;B2RD27;B4DXI8;H3BNT7;H3BTM8	0.000668112	1.6466	0.00331375	579829	0	0	not_regulated	FALSE	0.00331375	0.182636	0.257788	0.141428	0.0923783	0.588326	1.58783	1.55653	1.50732	1.3231	1.6466	0.80434	0.000460839	0.000498505	0.000492503	0.000382536	0.000668112	0.000256798
SLP76.CD4.DASATINIB	SLP76	SEC11A	SEC11A	H0YNX5;H0YNA5;H0YNG3;Q6IAM7;A0A024RC78;Q7Z4Z6;P67812-2;P67812-4;P67812;P67812-3	0.00066053	1.35509	0.00779602	453818	0	0	not_regulated	FALSE	0.724813	0.511562	0.00779602	0.712381	0.479675	0.430958	1.03603	1.08943	1.35509	1.04418	0.980126	1.07216	0.00044858	0.000520513	0.00066053	0.000450379	0.000593289	0.000510666
SLP76.CD4.DASATINIB	SLP76	CAP1	CAP1	D3DPU2;B2RDY9;B4DNW7;B4DI38;Q01518-2;Q01518;Q5T0R7;Q5T0R6;Q5T0R5;Q5T0R4;Q5T0R3;Q5T0R2;Q5T0R1;Q5T0R9;B4DNY3;B4DUZ8;B4DNA3	0.000648208	2.47207	0.0134395	8734607	0	0	not_regulated	FALSE	0.457018	0.400511	0.920408	0.675888	0.0134395	0.522555	1.34346	1.40008	0.937268	0.858737	2.47207	1.27478	0.000251978	0.000289772	0.000197906	0.000160447	0.000648208	0.000263015
SLP76.CD4.DASATINIB	SLP76	ITGB7	ITGB7	F5H6T4;B7Z6U6;P26010-2;P26010;F8VNX4;B7Z769	0.000607708	2.41313	0.018084	261161	0	0	not_regulated	FALSE	0.053685	0.018084	0.280918	0.545298	0.118474	0.609106	2.41313	1.9574	1.54224	1.32102	1.94402	1.41937	0.000539584	0.000482973	0.000388229	0.000294253	0.000607708	0.000349126
SLP76.CD4.DASATINIB	SLP76	SURF4	SURF4	Q5T8U5;Q5T8U7;B7Z605;O15260-3;O15260-2;O15260	0.000577622	1.77369	0.00142328	1069210	0	0	induced	FALSE	0.119941	0.874252	0.00142328	0.0772498	0.454562	0.0643959	1.77369	0.948782	1.72765	1.64407	0.713659	0.523092	0.000526752	0.000310928	0.000577622	0.000486387	0.000296303	0.000170889
SLP76.CD4.DASATINIB	SLP76	XRCC5	XRCC5	P13010;Q53T09	0.000574246	1.77048	0.00963527	1587495	0	0	not_regulated	FALSE	0.187769	0.00963527	0.196989	0.42702	0.33075	0.292193	1.48238	1.77048	1.71328	1.45697	0.716273	0.486036	0.000435714	0.000574246	0.000566929	0.000426607	0.000294332	0.000157152
SLP76.CD4.DASATINIB	SLP76	ACADVL	ACADVL	B3KPA6;B4DEA8;P49748-2;P49748;P49748-3;Q53HR2;B3KPX1	0.000557024	2.45901	0.000638574	1325901	0	0	not_regulated	FALSE	0.000638574	0.0234317	0.57954	0.0487593	0.364717	0.956252	2.45901	2.23122	1.452	2.37417	1.42742	0.984955	0.000556321	0.000557024	0.00036982	0.00053507	0.000451476	0.000245126
SLP76.CD4.DASATINIB	SLP76	FMNL1	FMNL1	O95466;O95466-2;O95466-3;K7EK60;K7EJE6	0.000513065	1.7181	0.0149776	429668	0	0	not_regulated	FALSE	0.10188	0.977995	0.664012	0.274782	0.0149776	0.890678	1.37117	0.988816	0.861368	1.35198	1.7181	1.05212	0.000292886	0.000233071	0.000207135	0.000287681	0.000513065	0.000247218
SLP76.CD4.DASATINIB	SLP76	PSMC2	PSMC2	Q75L23;A0A140VK70;P35998;P35998-2	0.0004523	1.82335	0.000181792	684717	0	0	not_regulated	FALSE	0.000181792	0.480618	0.643062	0.928506	0.651274	0.885011	1.82335	1.22062	0.860318	0.973596	0.90263	0.974345	0.0004523	0.000334119	0.000240256	0.000240585	0.000313027	0.000265874
SLP76.CD4.DASATINIB	SLP76	PTBP1	PTBP1	A0A0D9SF20;A6NLN1;A0A0U1RRM4;P26599;P26599-2;P26599-3;A0A087WUW5	0.000451352	2.12857	0.0417072	2043040	0	0	not_regulated	FALSE	0.393526	0.0417072	0.344673	0.0541734	0.680472	0.736673	2.12857	1.46076	1.21423	1.5586	1.00811	0.893155	0.000451352	0.0003418	0.000289858	0.000329227	0.000298849	0.000208335
SLP76.CD4.DASATINIB	SLP76	PSMD11	PSMD11	O00231;O00231-2;B4DTS5	0.00044314	1.69656	0.0208264	798586	0	0	not_regulated	FALSE	0.156893	0.143393	0.0208264	0.355155	0.953608	0.168956	1.4784	1.69656	1.67803	1.273	0.974508	1.28613	0.000346797	0.000439154	0.00044314	0.000297473	0.000319584	0.000331876
SLP76.CD4.DASATINIB	SLP76	AARS1	AARS1	P49588;P49588-2	0.00043045	1.63802	0.0127599	398486	0	0	not_regulated	FALSE	0.442767	0.484061	0.0127599	0.564035	0.41656	0.562256	0.890345	1.11492	1.63802	0.97548	1.01149	0.850142	0.000207827	0.000287179	0.00043045	0.000226828	0.000330084	0.000218295
SLP76.CD4.DASATINIB	SLP76	IFI16	IFI16	D3DUZ3;Q16666-3;Q16666-6;Q16666-2;Q16666;A0A346JEQ3	0.000382543	1.70998	0.0213921	987880	0	0	not_regulated	FALSE	0.164812	0.809044	0.251902	0.0213921	0.582285	0.864083	1.28073	0.832628	1.27457	1.70998	0.73543	0.878522	0.000287617	0.000206335	0.000322238	0.000382543	0.000230894	0.000217028
SLP76.CD4.DASATINIB	SLP76	PPP2R1A	PPP2R1A	B4DQY1;B4DDF7;A8K7B7;P30153;B3KQV6;Q8NB89;B4DE69;A8K3H8;B4E1Q0	0.000306316	1.92705	0.0386166	1138449	0	0	repressed	FALSE	0.193119	0.630214	0.701769	0.955029	0.90537	0.0386166	0.414653	0.703498	0.845361	0.968772	1.08105	1.92705	5.99176e-05	0.000112175	0.000137521	0.000139452	0.00021839	0.000306316
SLP76.CD4.DASATINIB	SLP76	COPB1	COPB1	P53618;E9PP73	0.000274902	2.06655	0.000768271	456895	0	0	not_regulated	FALSE	0.0203205	0.0776192	0.728043	0.0639615	0.256776	0.000768271	1.96593	1.7424	1.16668	1.90711	1.57406	2.06655	0.000237735	0.000232508	0.000158831	0.000229738	0.000266111	0.000274902
SLP76.CD4.DASATINIB	SLP76	PPP1R12C	PPP1R12C	A0A024R4S2;Q9BZL4;K7EL81;Q9BZL4-5;Q9BZL4-3;Q9BZL4-4;Q9BZL4-2;B4DLW4	0.000270619	2.30273	0.0376025	67798	0	0	not_regulated	FALSE	0.330123	0.226629	0.527972	0.0376025	0.072269	0.674392	1.37275	1.51888	1.14742	2.10096	2.30273	1.34388	0.000115397	0.000140893	0.000108588	0.000175934	0.000270619	0.000124271
SLP76.CD4.DASATINIB	SLP76	NAPA	NAPA	M0R0Y2;A0A024R0R9;P54920;M0R213;M0R027;A0A024R0V6;M0R058;M0R0I4;M0R2M1	0.000252939	2.26755	0.0255295	438953	0	0	not_regulated	FALSE	0.0255295	0.342458	0.282891	0.27212	0.292954	0.463457	2.26755	1.16913	1.61346	1.51829	1.07437	1.34919	0.000252939	0.000143909	0.000202617	0.000168713	0.000167544	0.000165554
SLP76.CD4.DASATINIB	SLP76	TUFM	TUFM	A0A384ME17;P49411	0.000246962	1.76325	0.0457651	1034941	0	0	not_regulated	FALSE	0.501659	0.603994	0.0457651	0.635711	0.736629	0.157153	1.53066	1.32675	1.76325	1.15476	1.16129	1.55987	0.000190431	0.000182143	0.000246962	0.000143115	0.000201984	0.000213479
SLP76.CD4.DASATINIB	SLP76	KPNB1	KPNB1	B2RBR9;Q14974;B7Z5M1;J3KTM9;Q14974-2	0.000244171	1.77914	0.0191288	816026	0	0	not_regulated	FALSE	0.409699	0.502152	0.233515	0.338696	0.0191288	0.117521	1.49167	1.20138	1.43616	1.67256	1.77914	1.29071	0.000146434	0.00013014	0.000158719	0.000163562	0.000244171	0.000139381
SLP76.CD4.DASATINIB	SLP76	RAB10	RAB10	P61026;Q53T70	0.000234734	1.6637	0.00560208	2149804	0	0	not_regulated	FALSE	0.00560208	0.212086	0.250524	0.115044	0.419128	0.502336	1.6637	1.20162	1.27344	1.32279	1.20125	1.05741	0.000232542	0.000185336	0.000200385	0.000184184	0.000234734	0.000162583
SLP76.CD4.DASATINIB	SLP76	OGDH	OGDH	B4DF00;A0A0D9SFS3;E9PDF2;E9PCR7;Q02218-2;Q02218;B4E3E9;B4DH65;E9PFG7;B4DK55;B4DZ95	0.000211057	1.83343	0.0276325	280353	0	0	not_regulated	FALSE	0.39145	0.193113	0.0276325	0.0689251	0.0816905	0.212692	0.260149	0.417615	1.80874	1.83343	1.59335	0.495316	2.46487e-05	4.3663e-05	0.000192933	0.000173049	0.000211057	5.16253e-05
SLP76.CD4.DASATINIB	SLP76	NAGK	NAGK	C9JEV6;A0A384N6G7;Q9UJ70;Q9UJ70-2;H7C286;H7C3G9	0.000191123	2.54739	0.00437963	232856	0	0	not_regulated	FALSE	0.198603	0.541865	0.364888	0.00437963	0.466935	0.179954	1.1236	1.34239	1.86925	2.54739	1.76238	2.11756	8.46244e-05	0.000111565	0.000158493	0.000191123	0.000185566	0.00017544
SLP76.CD4.DASATINIB	SLP76	PPP2R2A	PPP2R2A|PPP2R2C	Q56VW8;A0A140VJT0;P63151;P63151-2;Q59GC6;Q9Y2T4-3;Q9Y2T4-4;Q9Y2T4-2;Q9Y2T4	0.000179356	2.02462	0.00835182	158634	0	0	not_regulated	FALSE	0.619798	0.710875	0.298815	0.138282	0.0752884	0.00835182	1.1726	1.05392	1.33273	1.44996	1.77919	2.02462	8.45528e-05	8.38587e-05	0.000108187	0.000104152	0.000179356	0.000160593
SLP76.CD4.DASATINIB	SLP76	COPB2	COPB2	P35606-2;P35606	0.0001587	1.55271	0.0256819	541939	0	0	not_regulated	FALSE	0.514766	0.933316	0.65517	0.518396	0.378696	0.0256819	0.712107	0.965177	0.801708	1.22843	1.21019	1.55271	6.61642e-05	9.89578e-05	8.38594e-05	0.0001137	0.000157198	0.0001587
SLP76.CD4.DASATINIB	SLP76	RBM33	RBM33	B4DVQ2;H0Y3K4;Q96EV2	0.000146553	1.48342	0.0277698	4202	0	0	not_regulated	FALSE	0.0277698	0.664968	0.324842	0.194042	0.320504	0.278033	1.48342	1.07984	1.32602	1.36002	1.09367	0.741785	0.000142187	0.000114214	0.000143088	0.00012986	0.000146553	7.82132e-05
SLP76.CD4.DASATINIB	SLP76	KHSRP	KHSRP	A0A384P5V3;A0A087WTP3;Q92945;M0QYH3;M0R0I5;B4DV73	0.000141678	1.9258	0.0269724	628948	0	0	not_regulated	FALSE	0.437682	0.403362	0.0269724	0.610396	0.393692	0.471023	1.22027	1.27295	1.9258	1.12358	0.75628	0.627808	7.97422e-05	9.1793e-05	0.000141678	7.31427e-05	6.90928e-05	4.51303e-05
SLP76.CD4.DASATINIB	SLP76	ERMP1	ERMP1	E7ER77;Q7Z2K6;A0A0C4DGF0;D3DRI3;Q7Z2K6-2	0.000131428	3.51989	0.0195628	130981	0	0	not_regulated	FALSE	0.0195628	0.160242	0.393677	0.43366	0.418606	0.369121	3.51989	1.25487	0.90053	1.12089	1.04069	1.22624	0.000131428	5.17039e-05	3.78543e-05	4.16924e-05	5.43246e-05	5.03666e-05
SLP76.CD4.DASATINIB	SLP76	MYO18B	MYO18B	A0A024R1E2;A0A024R1G4;Q8IUG5-2;Q8IUG5;Q8IUG5-3;F5H6I8	0.00011648	1.53762	0.0444323	NA	0	0	not_regulated	FALSE	0.56638	0.415526	0.0444323	0.699809	0.529767	0.537821	1.34726	0.741034	1.53762	1.35245	0.785002	0.94854	9.06561e-05	5.50236e-05	0.00011648	9.06565e-05	7.38469e-05	7.02115e-05
SLP76.CD4.DASATINIB	SLP76	SHIP1	INPP5D	Q92835-2;Q92835;H0Y5Q9;Q92835-3	8.53189e-05	1.75948	0.0137908	325846	0	0	not_regulated	FALSE	0.42655	0.0137908	0.354226	0.363266	0.645309	0.438521	0.835897	1.75948	0.744229	0.661287	0.889216	1.09238	3.67322e-05	8.53189e-05	3.68179e-05	2.8948e-05	5.46283e-05	5.28053e-05
SLP76.CD4.DASATINIB	SLP76	ERP44	ERP44	A0A384MEE7;Q9BS26	7.92827e-05	3.20126	0.0061519	376665	0	0	not_regulated	FALSE	0.273021	0.145496	0.0142682	0.0776931	0.179443	0.0061519	1.48313	1.80271	2.57784	2.20113	2.02248	3.20126	3.33911e-05	4.47859e-05	6.53379e-05	4.93661e-05	6.36576e-05	7.92827e-05
SLP76.CD4.DASATINIB	SLP76	PRKDC	PRKDC	P78527-2;P78527	4.23214e-05	2.01507	0.0316183	338229	0	0	not_regulated	FALSE	0.879465	0.433549	0.0782471	0.0316183	0.0330482	0.284473	1.03223	1.49316	1.95126	2.01507	1.93343	1.5442	1.61619e-05	2.5798e-05	3.43944e-05	3.14296e-05	4.23214e-05	2.65966e-05
SLP76.CD4.DASATINIB	SLP76	CBLB	CBLB	A0A2R8Y8D8;A0A2R8Y5E1;A0A2R8YFD4;B7ZAG1;B4DYP3;B8K284;H0Y3L9;Q13191;B3KVR2;Q68CY2;B3KSS7;B5MC15;Q13191-3;Q13191-2	3.50418e-05	2.96913	0.031158	10468	0	0	not_regulated	FALSE	0.0390784	0.031158	0.394497	0.308764	0.042194	0.534097	1.85306	2.96913	0.904353	0.617076	0.476395	1.10246	1.9819e-05	3.50418e-05	1.0889e-05	6.57452e-06	7.1232e-06	1.29707e-05
SLP76.CD4.DASATINIB	SLP76	ACTN4	ACTN4	A0A0S2Z3G9;O43707;O43707-2;Q96BG6;F5GXS2;O43707-3;B4E337	0.227697	2.72477	0.082226	3643737	0	0	not_regulated	FALSE	0.758209	0.503933	0.999736	0.931837	0.472135	0.082226	0.797034	0.615382	1.00025	0.933518	1.65553	2.72477	0.0605478	0.051586	0.0855438	0.0706444	0.175823	0.227697
SLP76.CD4.DASATINIB	SLP76	RPL23	RPL23	Q9BTQ7;A0A024R1Q8;P62829;J3KT29;C9JD32;B9ZVP7	0.0308297	1.55887	0.0775889	4121191	0	0	not_regulated	FALSE	0.0775889	0.845169	0.534426	0.685707	0.618659	0.815601	1.55887	0.922411	1.28565	1.1881	0.830199	0.899896	0.0308297	0.0201303	0.0286248	0.0234072	0.022954	0.0195776
SLP76.CD4.DASATINIB	SLP76	ACT	ACT	Q562Z4	0.0193668	2.23127	0.0911437	189454	0	0	not_regulated	FALSE	0.816614	0.55263	0.267716	0.721314	0.0911437	0.636656	1.20301	0.598481	0.344322	0.705888	2.23127	1.35631	0.00746897	0.00410021	0.00240665	0.00436576	0.0193668	0.0092631
SLP76.CD4.DASATINIB	SLP76	EEF1A1	EEF1A1|EEF1A1P5|EEF1A2	Q6IPT9;Q6IPS9;Q6IPN6;Q53HR5;Q53HQ7;Q53HM9;Q53GE9;Q53G85;P68104;A0A4D5RAN2;A0A4D5RAC7;A0A4D5RAC9;A8K9C4;Q53GA1;Q5VTE0;Q96RE1;A0A4D5RAE2;Q8IUB0;A0A4D5RA98;A0A4D5RA76;B4DV42;Q9NZS6;A0A087WVQ9;A0A4D5RA52;P68104-2;A0A4D5RBG5;Q53HR1;B4DNE0;A0A087WV01;Q9H2I7;Q504Z0;B4E2C5;Q53G89;Q96CD8;Q6P4C9;Q16577;Q96C29;Q8TBL1;Q6P082;A0A4D5RA61;A0A4D5RAR2;A0A2U3TZH3;Q05639	0.0182643	1.56669	0.0909256	20072102	0	0	not_regulated	FALSE	0.0909256	0.49166	0.133905	0.495735	0.116594	0.270805	1.56669	1.08276	1.23403	1.15148	0.733393	0.865284	0.0182643	0.0139289	0.0161957	0.0133724	0.0119529	0.0110965
SLP76.CD4.DASATINIB	SLP76	MYO18A	MYO18A	A0A0D9SFK2;A0A024QZ63;Q92614-4;Q92614;Q92614-3;Q92614-5;B4DYM1;B4DZ32	0.0138931	2.035	0.0726777	91864	0	0	not_regulated	FALSE	0.84255	0.967	0.653033	0.773007	0.850038	0.0726777	0.862795	1.0292	0.782635	1.23741	1.12699	2.035	0.0053547	0.00704845	0.00546821	0.00765026	0.00977833	0.0138931
SLP76.CD4.DASATINIB	SLP76	PPP1R12A	PPP1R12A	B2RAH5;O14974;O14974-5;O14974-4;O14974-3;O14974-2;A0A024RBF1;F8VZN8	0.00923948	3.07766	0.0526224	107018	0	0	not_regulated	FALSE	0.993329	0.865529	0.969733	0.974993	0.780934	0.0526224	0.994149	0.888423	0.970934	1.03183	1.30313	3.07766	0.00271313	0.0026755	0.00298309	0.0028052	0.00497192	0.00923948
SLP76.CD4.DASATINIB	SLP76	TUBB4B	TUBB4B|TUBB4A	Q8IZ29;Q8IWP6;P68371;Q8N6N5;P04350;B3KML9;B4DE77;B4DJ43;Q96HX0	0.00502688	1.25701	0.0805392	1751524	0	0	not_regulated	FALSE	0.564938	0.0805392	0.226192	0.162499	0.282702	0.292167	1.05722	1.16773	1.25701	1.2317	0.819903	0.794303	0.0037555	0.00457728	0.00502688	0.00435851	0.00407173	0.0031038
SLP76.CD4.DASATINIB	SLP76	HLA-C	HLA-C|HLA-Cw|HLA-CW|NA|HLA-C*04|HLAC|HLA-C*12NEW|HLC-C|HLA	A0A4P2STQ5;Q8HWE9;Q707T8;Q707T7;D0F1S2;A0A0P1GLR6;B2G4X1;A0A4P8D7G4;A0A3G3NG95;A0A2K9VPW0;A0A2K9VPV6;A0A1V0EFI6;A0A0P1IVW8;A0A2K4Y389;A0A0U5PUT0;Q5D1W8;F4MKW1;C7FFM0;A0A4P2SUH9;A0A4P2SS74;A0A4P2SS60;A0A455JW43;A0A455JTY6;A0A455JSA0;A0A3S6RIN5;A0A3S6RG67;A0A3S6RFX1;A0A383S417;A0A383S2E6;A0A383S1W2;A0A2X0RER3;A0A2R4QL99;A0A2P9G7T4;A0A2P9G7S4;A0A2P0W8H1;A0A2L0V4I4;A0A2K4XGT4;A0A2K4XGQ7;A0A2D1CHE9;A0…	0.00492782	1.54787	0.0955595	347494	0	0	not_regulated	FALSE	0.610469	0.889244	0.506755	0.35963	0.0955595	0.93004	0.69509	0.934651	0.724373	1.32241	1.54787	0.963479	0.00158287	0.00234866	0.00185705	0.00299989	0.00492782	0.00241354
SLP76.CD4.DASATINIB	SLP76	RPL13	RPL13	Q6NZ55;A8K4C8;P26373;J3QSB4;P26373-2	0.00440359	1.29549	0.0635766	2646148	0	0	not_regulated	FALSE	0.123691	0.511123	0.897666	0.0635766	0.670084	0.588567	1.19971	1.13701	1.01919	1.29549	0.840546	0.887661	0.00409369	0.00428122	0.00391517	0.00440359	0.00400974	0.0033319
SLP76.CD4.DASATINIB	SLP76	SH3BGRL3	SH3BGRL3	Q5T123;Q86Z22;D3DPK5;Q9H299	0.00373302	1.84739	0.0614768	4346041	0	0	not_regulated	FALSE	0.564581	0.554611	0.152529	0.340803	0.0614768	0.429613	0.611799	0.911021	1.48385	1.23855	1.84739	1.52963	0.000884289	0.00145305	0.00241453	0.00178334	0.00373302	0.00243208
SLP76.CD4.DASATINIB	SLP76	BAX	BAX	Q07812-5;Q07812-8;Q07812;Q07812-2;Q07812-7	0.00340503	1.52171	0.0825469	1475126	0	0	not_regulated	FALSE	0.544648	0.0825469	0.914258	0.918971	0.610971	0.827662	1.17869	1.52171	0.937979	1.02958	0.681401	1.05018	0.00239014	0.00340503	0.00214128	0.00207977	0.00193171	0.00234257
SLP76.CD4.DASATINIB	SLP76	HLA	HLA|HLA-B|NA|HLA-B44	A4HQM5;A0A346HG07;W0HHM6;U6ETR8;U6ERN2;Q860B7;N1NUU1;J7QID7;I2GUK4;I2G867;G9IIV0;F8LFN4;E9ABX4;E1Y7G1;E0WMW0;E0WMM5;D2U6Y8;D2KZ26;C6L832;C6L831;C6KEB2;A0A387L8J0;A0A387L8C4;A0A348HAV3;A0A2P1CQ60;A0A167RN79;A0A120N5Z8;A0A023T5V9;A0N001;Q861F5;B3W6N3;A3F719;A0A143Y4M2;A0A1D3TZL9;B6ED01;A0A1X6WJC9;U6BR78;S5ZR34;R5AJZ3;F4NBX7;F4NBX6;F4NBX5;F4NBX4;A9JPE8;A0A1Z2RP51;A0A0K2CWY6;Q2L6G2;Q1RPB8;Q08GE3;I3RQ…	0.00302761	1.72987	0.079866	846920	0	0	not_regulated	FALSE	0.522262	0.740016	0.767722	0.388948	0.079866	0.740222	1.27715	0.738617	0.898607	1.44245	1.72987	0.786137	0.00159886	0.00102036	0.00126648	0.00179889	0.00302761	0.00108262
SLP76.CD4.DASATINIB	SLP76	RPS18	RPS18	P62269	0.00265559	1.57895	0.0745071	3444384	0	0	not_regulated	FALSE	0.666433	0.0745071	0.389464	0.614555	0.641022	0.100082	1.14225	1.57895	1.34179	1.20652	1.04935	1.35633	0.00174097	0.00265559	0.00230234	0.00183187	0.00223597	0.00227406
SLP76.CD4.DASATINIB	SLP76	RPL28	RPL28	H0YLP6;H0YMF4;H0YKD8;P46779-4;P46779-5;P46779;P46779-2;P46779-3;Q59F34	0.00246737	1.34963	0.051236	1184478	0	0	not_regulated	FALSE	0.793887	0.051236	0.300833	0.637616	0.876017	0.344234	1.06547	1.34963	0.765223	1.17589	0.923926	1.21941	0.00176521	0.00246737	0.00142725	0.00194069	0.00213998	0.00222234
SLP76.CD4.DASATINIB	SLP76	TMED2	TMED2	B4DP27;Q6FHT8;Q15363;F5GX39;E7EQ72;B4E020	0.00228635	1.5856	0.0585995	607593	0	0	not_regulated	FALSE	0.395237	0.557523	0.331262	0.0585995	0.630911	0.593904	1.31018	1.17367	1.18885	1.5856	0.784626	1.14103	0.00189647	0.00187467	0.00193731	0.00228635	0.00158779	0.00181685
SLP76.CD4.DASATINIB	SLP76	PTPRCAP	PTPRCAP	Q14761	0.00205047	1.48564	0.0788758	537772	0	0	not_regulated	FALSE	0.450295	0.559639	0.598471	0.0788758	0.523005	0.427656	1.24752	1.24649	1.35396	1.48564	0.714121	0.706174	0.00167817	0.0018503	0.00205047	0.00199084	0.001343	0.00104498
SLP76.CD4.DASATINIB	SLP76	SET	SET|SETSIP	A0A0C4DFV9;B2RCX0;A0A024R895;Q5VXV3;Q01105-3;Q01105-4;Q01105-2;Q01105;A0A087X027;P0DME0	0.0018583	3.20631	0.0541166	19597	0	0	induced	FALSE	0.557489	0.27116	0.0541166	0.34494	0.663263	0.315821	1.363	0.736335	3.20631	1.88943	1.12767	0.823089	0.000701693	0.000418305	0.0018583	0.000968983	0.000811618	0.000466129
SLP76.CD4.DASATINIB	SLP76	PSME1	PSME1	A0A384NQ35;A0A0K0K1L8;Q06323;Q6FHU3;Q06323-3;Q06323-2;Q86SZ9	0.00184476	1.6881	0.0798578	7842843	0	0	induced	FALSE	0.181894	0.0798578	0.172216	0.845817	0.561225	0.400039	1.45384	1.40432	1.6881	1.08637	0.656309	0.65955	0.00141124	0.00150423	0.00184476	0.00105049	0.000890652	0.00070427
SLP76.CD4.DASATINIB	SLP76	PPIA	PPIA	V9HWF5;B2RE56;A8K486;P62937;F8WE65;C9J5S7;Q71V99;B4DM82;P62937-2	0.00168954	2.27189	0.0762316	30828682	0	0	not_regulated	FALSE	0.0762316	0.247661	0.273722	0.65614	0.136878	0.402228	2.27189	0.423694	1.42686	0.849781	2.27093	0.528864	0.00120903	0.00024881	0.000854847	0.000450496	0.00168954	0.000309601
SLP76.CD4.DASATINIB	SLP76	CD4	CD4	Q13969;A0A4Y5UGE4;P01730	0.0015923	1.44192	0.0841848	350321	0	0	not_regulated	FALSE	0.391063	0.0841848	0.351429	0.167005	0.334736	0.333526	1.24642	1.26394	0.766581	1.44192	1.35609	1.26488	0.00104684	0.00117142	0.000724826	0.0012064	0.0015923	0.00116862
SLP76.CD4.DASATINIB	SLP76	GZMK	GZMK	P49863	0.00156193	1.90582	0.0937799	731630	0	0	not_regulated	FALSE	0.572899	0.66212	0.178331	0.0937799	0.47909	0.148419	1.26053	1.04642	1.65851	1.90582	0.857894	1.59757	0.00103705	0.000949989	0.00153611	0.00156193	0.000986726	0.00144582
SLP76.CD4.DASATINIB	SLP76	RPS7	RPS7	P62081;A0A2R8Y623;B5MCP9	0.00155302	1.81444	0.074131	4006881	0	0	not_regulated	FALSE	0.63957	0.962594	0.264668	0.074131	0.0989622	0.180385	1.21101	0.96732	1.48007	1.81444	1.75565	1.2591	0.000766253	0.000675397	0.0010543	0.00114367	0.00155302	0.000876379
SLP76.CD4.DASATINIB	SLP76	DNAJA1	DNAJA1	B7Z5C0;P31689;Q9NXZ8;P31689-2	0.00145071	2.43971	0.0516679	267927	0	0	not_regulated	FALSE	0.690426	0.419992	0.608219	0.0516679	0.11717	0.055369	0.866409	0.46857	0.648762	1.90953	1.93728	2.43971	0.000464084	0.000276958	0.000391217	0.00101891	0.00145071	0.00143754
SLP76.CD4.DASATINIB	SLP76	VDAC3	VDAC3	Q9Y277;Q9Y277-2;E5RK27;E5RFP6;E5RJN6;E5RHZ6	0.00135351	2.46756	0.0955972	1593293	0	0	not_regulated	FALSE	0.718401	0.423157	0.0816273	0.400941	0.0955972	0.384149	0.84673	0.708746	0.446094	1.62196	2.46756	1.69516	0.000332217	0.000306856	0.000197043	0.000633944	0.00135351	0.000731636
SLP76.CD4.DASATINIB	SLP76	DNAJA2	DNAJA2	A0A024R6S1;O60884	0.00130648	3.28072	0.0962316	281542	0	0	not_regulated	FALSE	0.350291	0.273939	0.377993	0.473546	0.210437	0.0962316	2.15353	1.77026	1.60267	0.576273	2.99977	3.28072	0.00067089	0.00060856	0.000562085	0.000178839	0.00130648	0.00112429
SLP76.CD4.DASATINIB	SLP76	HK1	HK1	B3KXY9;B4DG62;A8K7J7;A0A024QZK7;Q59FD4;P19367-4;P19367-2;P19367;P19367-3;B3KRA9	0.00115156	2.18347	0.0746522	887531	0	0	not_regulated	FALSE	0.59441	0.254763	0.0695372	0.661664	0.0746522	0.886159	1.24891	0.325863	0.319302	0.635896	2.18347	1.14163	0.000471144	0.000135651	0.000135607	0.00023897	0.00115156	0.000473757
SLP76.CD4.DASATINIB	SLP76	PCBP1	PCBP1	Q53SS8;Q15365	0.00111868	1.47339	0.0547333	3427648	0	0	not_regulated	FALSE	0.204761	0.298116	0.0547333	0.226253	0.518084	0.290235	1.3159	1.29681	1.47339	1.28814	0.930594	0.586307	0.00088747	0.000965096	0.00111868	0.000865423	0.000877418	0.000434973
SLP76.CD4.DASATINIB	SLP76	GRPEL1	GRPEL1	Q9HAV7;B4DWV5	0.00108327	2.10429	0.0875747	324287	0	0	induced	FALSE	0.0875747	0.851361	0.116796	0.150438	0.274609	0.850669	1.67691	1.06729	2.10429	1.50255	1.3457	0.893151	0.000766804	0.000538544	0.00108327	0.000684441	0.000860279	0.000449269
SLP76.CD4.DASATINIB	SLP76	RTN4	RTN4	Q6IPN0;F8W914;Q9NQC3-2;Q9NQC3-5;Q9NQC3;Q53R94;Q53SY1;A6XGP7;H7C106;D6W5C2;Q3LIF4;Q9NQC3-3;Q9NQC3-4;Q9NQC3-6	0.00101419	1.43052	0.0975775	272345	0	0	not_regulated	FALSE	0.242008	0.663126	0.860465	0.0975775	0.281573	0.588894	0.744989	0.917605	0.9946	1.43052	1.0932	0.826049	0.000494371	0.000671931	0.000743036	0.000945655	0.00101419	0.000602999
SLP76.CD4.DASATINIB	SLP76	PGAM1	PGAM1|PGAM2	B4DMJ7;B4DKL5;Q6P6D7;Q6FHU2;Q6FHK8;Q53G35;P18669;B7Z9E5;B4DJA4;Q0D2Q6;A4D2J6;P15259	0.000982847	1.75366	0.0803486	7581903	0	0	not_regulated	FALSE	0.165374	0.53014	0.0803486	0.553596	0.731726	0.528108	1.75366	0.888574	1.58284	1.31732	0.765267	0.945047	0.000967244	0.000540817	0.000982847	0.000723797	0.000590093	0.000573392
SLP76.CD4.DASATINIB	SLP76	PPT1	PPT1	A0A2C9F2P4;A0A286YFF7;P50897-2;P50897;B4DWU3;Q5T0S4;A0A286YFE3;A0A286YFL8	0.000969411	1.86667	0.0863657	306695	0	0	not_regulated	FALSE	0.172853	0.0863657	0.507399	0.150205	0.654025	0.754009	1.63697	1.86667	1.48888	1.76313	0.826769	0.870172	0.000770396	0.000969411	0.000788846	0.000826592	0.000543969	0.000450491
SLP76.CD4.DASATINIB	SLP76	LUZP1	LUZP1	A0A024RAC0;Q86V48;Q86V48-2;Q86V48-3	0.000899729	4.68405	0.0661827	4007	0	0	not_regulated	FALSE	0.765661	0.733837	0.457679	0.839721	0.335317	0.0661827	1.38723	1.28462	1.94956	1.2583	2.86425	4.68405	0.000242232	0.000247528	0.000383245	0.000218878	0.000699213	0.000899729
SLP76.CD4.DASATINIB	SLP76	RPS5	RPS5	M0R0F0;Q53G25;A0A024R4Q8;P46782;M0R0R2;M0QZN2	0.000887599	1.89842	0.0584931	1662317	0	0	not_regulated	FALSE	0.0584931	0.482419	0.450548	0.702983	0.419497	0.0301052	1.89842	1.36848	1.30074	0.835771	1.3444	0.509865	0.000887599	0.000706038	0.000684653	0.000389264	0.000878757	0.000262232
SLP76.CD4.DASATINIB	SLP76	DPP4	DPP4	P27487	0.00087616	1.35385	0.0834756	1064019	0	0	not_regulated	FALSE	0.863477	0.715914	0.916716	0.0834756	0.747552	0.68587	1.10719	1.16717	1.02986	1.35385	0.746649	0.744155	0.000719285	0.00083672	0.000753213	0.00087616	0.00067813	0.000531804
SLP76.CD4.DASATINIB	SLP76	RPS16	RPS16	P62249;M0R3H0;M0R1M5;M0R210;Q6IPX4	0.000846587	1.72405	0.0885563	4489775	0	0	not_regulated	FALSE	0.454537	0.879439	0.0885563	0.699497	0.630565	0.758734	1.48222	0.944037	1.72405	1.21941	1.35042	1.1967	0.000646513	0.00045438	0.000846587	0.000529846	0.000823477	0.000574194
SLP76.CD4.DASATINIB	SLP76	GNB2	GNB2|GNB4	Q6FHM2;P62879;E7EP32;C9JIS1;C9JXA5;Q9HAV0;C9JZN1;A8K3F6;P62879-2	0.000806834	1.33207	0.0563075	392768	0	0	not_regulated	FALSE	0.673635	0.400678	0.459071	0.0563075	0.634858	0.818576	0.768514	1.20038	1.2026	1.33207	0.810473	0.926875	0.000457992	0.000789391	0.000806834	0.000790803	0.000675245	0.000607624
SLP76.CD4.DASATINIB	SLP76	DBNL	DBNL	B4DXL9;Q9UJU6;Q9UJU6-2;Q9UJU6-3;Q59FH4;H0Y5J4;B4DDU5;B4DKZ4;Q9UJU6-5;B4DDD6;Q9UJU6-4;B4DUF9;Q9UJU6-6	0.000787483	2.74405	0.0925668	1052910	0	0	not_regulated	FALSE	0.869439	0.925305	0.112031	0.900283	0.0925668	0.116847	1.05077	1.03936	1.60474	0.930798	2.65626	2.74405	0.000222825	0.000243213	0.000383105	0.000196627	0.000787483	0.000640109
SLP76.CD4.DASATINIB	SLP76	LGALS3BP	LGALS3BP	B4DI70;B4DWA8;B3KP88;B4DDG4;B4DVE1;A0A0S2Z3Y1;Q08380	0.000782335	1.38336	0.0910838	154674	0	0	not_regulated	FALSE	0.0910838	0.703281	0.521826	0.407484	0.503064	0.273087	1.38336	0.979702	0.975257	0.942006	1.18167	1.32318	0.000655109	0.000511964	0.000519945	0.000444393	0.000782335	0.000689297
SLP76.CD4.DASATINIB	SLP76	FAM107B	FAM107B	C9J6N5;C9JQ40;C9JW51;A0A1C7CYX8;Q9H098;Q9H098-2;C9JYP1;C9J6Y8;X6RET8;C9JP05;C9J3Q3	0.000758026	1.92279	0.0946871	345771	0	0	not_regulated	FALSE	0.221465	0.232084	0.355937	0.181553	0.0946871	0.422991	1.63617	1.30392	0.822528	1.39603	1.92279	1.60814	0.000461388	0.000405745	0.000261123	0.000392162	0.000758026	0.000498849
SLP76.CD4.DASATINIB	SLP76	GLIPR2	GLIPR2	D3DRP5;Q9H4G4;Q5VZR0;B4DQC5	0.000744138	1.46393	0.0993084	351149	0	0	not_regulated	FALSE	0.000189793	0.945527	0.60168	0.761637	0.45062	0.0993084	0.494358	0.968119	0.830389	0.862154	1.24073	1.46393	0.00021208	0.000458304	0.00040105	0.00036845	0.000744138	0.000690857
SLP76.CD4.DASATINIB	SLP76	CLPX	CLPX	Q9H072;A0A024R5X7;O76031	0.000678421	1.48619	0.0808202	10310	0	0	not_regulated	FALSE	0.0808202	0.127525	0.237266	0.565961	0.41437	0.522732	1.48619	1.47444	1.21797	1.13924	1.12872	0.922684	0.000619698	0.000678421	0.000571742	0.000473213	0.000657975	0.000423221
SLP76.CD4.DASATINIB	SLP76	MPRIP	MPRIP	A0A494BZV2;H0Y2S9	0.000649385	3.07242	0.0988226	4721	0	0	not_regulated	FALSE	0.817082	0.929503	0.733564	0.0988226	0.186558	0.20249	0.746744	0.927951	0.697562	3.07242	2.83068	2.66533	0.000122537	0.00016803	0.000128865	0.000502238	0.000649385	0.00048112
SLP76.CD4.DASATINIB	SLP76	PSMD2	PSMD2	Q59EG8;Q13200;B4DM22;Q9NSM5;C9JPC0;Q13200-3	0.000580227	1.70857	0.0944167	530758	0	0	not_regulated	FALSE	0.764412	0.514827	0.611195	0.770695	0.0944167	0.77467	1.11342	1.25952	0.82187	1.11563	1.70857	0.895721	0.000270463	0.000337614	0.000224756	0.000269964	0.000580227	0.000239348
SLP76.CD4.DASATINIB	SLP76	HNRNPK	HNRNPK	B4DUQ1;A0A024R228;P61978-3;P61978;P61978-2;Q5T6W2;Q5EC54;B4DFF1	0.000573986	1.61087	0.0952728	67682	0	0	not_regulated	FALSE	0.398605	0.0952728	0.572039	0.817975	0.981973	0.353437	1.35643	1.61087	1.21322	1.06403	0.992042	1.39245	0.000437999	0.000573986	0.000441035	0.000342266	0.000447838	0.000494607
SLP76.CD4.DASATINIB	SLP76	VAPB	VAPB	Q53XM7;O95292;E5RK64;O95292-2	0.000571045	1.48062	0.078859	122843	0	0	not_regulated	FALSE	0.078859	0.637432	0.174252	0.381595	0.297654	0.775613	1.48062	0.961591	1.43977	0.797714	0.909058	1.02265	0.000521632	0.000373832	0.000571045	0.000279963	0.000447742	0.000396328
SLP76.CD4.DASATINIB	SLP76	CLU	CLU	B4DW11;H0YC35;A0A384NKS6;P10909-3;P10909-4;P10909-6;P10909;P10909-5;P10909-2;H0YAS8	0.00053966	1.24745	0.0898085	46582	0	0	not_regulated	FALSE	0.0898085	0.418844	0.476321	0.567314	0.43628	0.530737	1.02067	0.94202	0.873189	1.06288	1.10712	1.24745	0.000355872	0.00036244	0.00034275	0.00036917	0.00053966	0.000478454
SLP76.CD4.DASATINIB	SLP76	PLEKHG3	PLEKHG3	A0A2X0SFH4;A1L390-3;A1L390;G3V311;A1L390-2	0.000495007	1.61791	0.0699661	NA	0	0	not_regulated	FALSE	0.374865	0.515325	0.488098	0.541033	0.0699661	0.840202	0.813409	1.15151	0.663013	1.09937	1.61791	1.03586	0.000178012	0.000278082	0.000163351	0.000239672	0.000495007	0.000249374
SLP76.CD4.DASATINIB	SLP76	VASP	VASP	A0A0S2Z4I9;A0A0S2Z4N8;A0A024R0V4;P50552;A0A0S2Z4I7	0.000427868	2.16502	0.061875	1058293	0	0	not_regulated	FALSE	0.396642	0.168079	0.061875	0.683244	0.882627	0.184528	0.871012	1.70231	2.16502	1.05585	0.92137	1.67559	0.000152902	0.000329757	0.000427868	0.00018464	0.000226121	0.000323568
SLP76.CD4.DASATINIB	SLP76	SEPTIN9	SEPTIN9	A0A0S2Z5A5;A0A024R8V0;Q9UHD8-7;Q9UHD8-2;Q9UHD8-5;Q9UHD8;A0A024R8Q0;Q9UHD8-3;A0A0S2Z5W9;Q9UHD8-4;Q9UHD8-9;Q9UHD8-8;K7EK18;K7EL40	0.000420336	2.39987	0.0912005	1792378	0	0	not_regulated	FALSE	0.543322	0.677158	0.334527	0.877297	0.418471	0.0912005	0.741521	0.748974	1.58356	0.921104	1.27108	2.39987	0.000118066	0.000131593	0.000283855	0.000146098	0.000282939	0.000420336
SLP76.CD4.DASATINIB	SLP76	TES	TES	B2RDR4;A4D0U5;Q9UGI8-2;Q9UGI8;E0X098;Q53GU1;F8W7T0	0.000417496	2.34095	0.0923578	742830	0	0	not_regulated	FALSE	0.278214	0.333687	0.258466	0.106581	0.205005	0.0923578	1.32004	1.33693	1.38822	1.58342	1.81122	2.34095	0.000214012	0.000239181	0.000253378	0.000255731	0.000410525	0.000417496
SLP76.CD4.DASATINIB	SLP76	MX2	MX2	P20592;Q75MY8	0.0003777	4.71411	0.0724141	3357	0	0	not_regulated	FALSE	0.154855	0.0724141	0.720498	0.575729	0.114718	0.100997	1.70386	1.81541	1.05443	1.61888	3.42324	4.71411	0.0001241	0.000145908	8.64599e-05	0.00011746	0.000348572	0.0003777
SLP76.CD4.DASATINIB	SLP76	CCT3	CCT3	B4DUR8;B3KX11;Q2TU64;Q59H77;P49368;P49368-2	0.000353637	1.69682	0.0874549	1831693	0	0	not_regulated	FALSE	0.512048	0.445974	0.645981	0.668418	0.421964	0.0874549	0.679498	0.726439	0.969197	0.903065	0.541544	1.69682	0.000128737	0.000151872	0.000206721	0.000170438	0.000143438	0.000353637
SLP76.CD4.DASATINIB	SLP76	SH2D3C	SH2D3C	A8K9K3;Q8N5H7;A8K7M6;Q8N5H7-3;Q8N5H7-6;Q8N5H7-5;Q8N5H7-2;Q8N5H7-4;B4DG32	0.000349138	1.98382	0.0932614	NA	0	0	induced	FALSE	0.772304	0.868115	0.0932614	0.384129	0.720998	0.339168	1.16181	1.06201	1.98382	1.64282	1.15531	0.492113	0.000181624	0.000183202	0.000349138	0.000255835	0.000252496	8.46272e-05
SLP76.CD4.DASATINIB	SLP76	CALU	CALU	Q6IAW5;B3KQF5;O43852-9;O43852-5;O43852;O43852-3;B3KNG6;A0A024R755;O43852-2;O43852-4;O43852-13;O43852-14;O43852-11;O43852-10;O43852-6	0.000335954	1.79626	0.0597414	270597	0	0	not_regulated	FALSE	0.857618	0.983593	0.174133	0.0597414	0.775254	0.169256	1.10881	0.988374	1.45848	1.79626	1.09959	1.56928	0.000208178	0.000204769	0.000308274	0.000335954	0.00028862	0.000324105
SLP76.CD4.DASATINIB	SLP76	RASAL3	RASAL3	Q86YV0;Q86YV0-2	0.000277998	1.41813	0.0794716	286146	0	0	not_regulated	FALSE	0.0356076	0.769987	0.239845	0.295286	0.411121	0.0794716	0.491471	1.05765	1.20386	1.41813	1.18944	1.18514	8.21636e-05	0.000195114	0.000226576	0.000236174	0.000277998	0.000217951
SLP76.CD4.DASATINIB	SLP76	GSN	GSN	P06396-2;B7Z2X4;B7Z992;A0A0A0MS51;B7Z9A0;B7Z6N2;A0A0A0MT01;A0A384MEF1;P06396-4;P06396-3;P06396;B7Z4U6;Q5T0I0;A0A0U1RQL8;CON__Q3SX14	0.00027401	1.92892	0.0503156	9257	0	0	repressed	FALSE	0.810972	0.0058367	0.475291	0.257873	0.615937	0.0503156	1.04305	0.40147	0.888845	0.60841	1.05521	1.92892	0.000134694	5.72089e-05	0.00012922	7.82664e-05	0.000190502	0.00027401
SLP76.CD4.DASATINIB	SLP76	PTPN1	PTPN1	A8K3M3;P18031;B4DSN5	0.000257874	1.56176	0.0679133	538448	0	0	not_regulated	FALSE	0.868542	0.451119	0.486403	0.625531	0.347177	0.0679133	1.00433	1.41286	0.606233	1.176	1.36907	1.56176	0.000135314	0.000210053	9.19525e-05	0.000157837	0.000257874	0.000231466
SLP76.CD4.DASATINIB	SLP76	ADGRE5	ADGRE5	B4E336;B3KUI0;B4DTS6;P48960-2;P48960-3;P48960	0.000206303	1.44587	0.0522405	153540	0	0	not_regulated	FALSE	0.636799	0.890242	0.334684	0.406445	0.0522405	0.81745	1.13249	1.07796	1.44587	1.34707	1.4233	1.02994	0.000117416	0.000123328	0.000168764	0.000139128	0.000206303	0.000117465
SLP76.CD4.DASATINIB	SLP76	FAM25G	FAM25G|FAM25C|FAM25A	B3EWG6;B3EWG5;B3EWG3;B7ZW47	0.000201483	1.71652	0.0730057	NA	0	0	not_regulated	FALSE	0.315882	0.0730057	0.133048	0.370072	0.492062	0.219999	1.71652	1.04339	0.87763	1.04297	1.03044	0.722712	0.000201483	0.000135145	0.000115974	0.000121954	0.000169094	9.33175e-05
SLP76.CD4.DASATINIB	SLP76	SIPA1L1	SIPA1L1	O43166-3;O43166-2;A6H8W6;O43166;F5GYF8;B4DYX7	0.000187412	2.49196	0.0958806	3254	0	0	not_regulated	FALSE	0.0958806	0.767759	0.874497	0.23501	0.571501	0.391269	2.12232	1.17965	0.8522	2.04603	2.06194	2.49196	0.00013798	8.46301e-05	6.2374e-05	0.00013251	0.000187412	0.000178219
SLP76.CD4.DASATINIB	SLP76	NDUFS1	NDUFS1	B4DJ81;E5KRK5;A0A291FIZ5;P28331-3;P28331-4;P28331-5;P28331;P28331-2;Q9P1A0	0.00017492	1.53227	0.0877816	289064	0	0	not_regulated	FALSE	0.387928	0.41576	0.0877816	0.357943	0.394921	0.564446	0.79495	0.897491	1.53227	0.667536	0.700098	0.83863	8.06092e-05	0.000100425	0.00017492	6.74301e-05	9.92477e-05	9.35456e-05
SLP76.CD4.DASATINIB	SLP76	DDX17	DDX17	A0A1X7SBZ2;A0A1W2PQ51;Q59F66;Q92841-1;Q92841-3;Q92841-2;Q92841;B4DZQ7	0.000168091	1.88123	0.0856678	1384275	0	0	not_regulated	FALSE	0.584259	0.694919	0.708287	0.342417	0.328768	0.0856678	1.12697	1.15103	1.055	1.203	1.46655	1.88123	9.15396e-05	0.000103169	9.64729e-05	9.7341e-05	0.000166536	0.000168091
SLP76.CD4.DASATINIB	SLP76	ATP2A3	ATP2A3	A8K9K1;Q93084-4;Q93084-2;Q93084-3;Q93084-7;Q93084;Q93084-6;Q93084-5	0.000132698	2.11262	0.0783761	208988	0	0	not_regulated	FALSE	0.749006	0.491228	0.613098	0.224075	0.0783761	0.576805	1.12914	1.33316	1.05225	1.88939	2.11262	1.32826	5.07314e-05	6.6096e-05	5.32235e-05	8.45638e-05	0.000132698	6.56475e-05
SLP76.CD4.DASATINIB	SLP76	PDIA6	PDIA6	A0A384NPU5;Q15084-3;Q15084;Q15084-4;Q15084-5;Q15084-2	0.000131847	1.70486	0.0819608	1794805	0	0	not_regulated	FALSE	0.16161	0.581011	0.0819608	0.212161	0.294662	0.442015	1.36431	0.830008	1.70486	1.20669	0.814743	0.981944	9.37203e-05	6.29171e-05	0.000131847	8.25756e-05	7.82453e-05	7.4202e-05
SLP76.CD4.DASATINIB	SLP76	DSTN	DSTN	F6RFD5;B7Z9M9;V9HWA6;P60981-2;P60981	0.00011282	1.66818	0.0732485	305126	0	0	not_regulated	FALSE	0.0732485	0.625611	0.489881	0.431038	0.178371	0.453553	1.66818	0.917095	0.921171	0.884953	0.695116	0.809928	0.00011282	6.84423e-05	7.01363e-05	5.96209e-05	6.57231e-05	6.02557e-05
SLP76.CD4.DASATINIB	SLP76	ARHGAP25	ARHGAP25	C9JB56;H7C4P1;Q53R16;B7Z5A5;B7Z4C4;V9HWC8;A0A2X0TVS2;A0A384MTM1;P42331-5;P42331-3;P42331-6;P42331;P42331-4	8.92793e-05	1.31861	0.0619387	320819	0	0	not_regulated	FALSE	0.246057	0.241737	0.399425	0.0619387	0.342947	0.415384	0.808823	1.00706	1.02443	1.31861	0.990331	1.15024	5.21564e-05	7.16595e-05	7.43692e-05	8.47043e-05	8.92793e-05	8.15922e-05
SLP76.CD4.DASATINIB	SLP76	USP5	USP5	A0A140VJZ1;P45974-2;P45974	8.68722e-05	1.68392	0.070959	319322	0	0	not_regulated	FALSE	0.705926	0.263466	0.254318	0.070959	0.0924631	0.746293	0.857789	1.28093	1.274	1.68392	1.37509	0.815969	3.87627e-05	6.38743e-05	6.48128e-05	7.58036e-05	8.68722e-05	4.05616e-05
SLP76.CD4.DASATINIB	SLP76	PGM2	PGM2	Q96G03;Q4W5D6;E9PD70;E7ENQ8;B4DN40;Q96G03-2	8.19416e-05	1.32478	0.0874404	331429	0	0	not_regulated	FALSE	0.245384	0.242279	0.0874404	0.243219	0.472262	0.173674	1.32478	0.851523	1.09082	1.15385	1.02315	1.15441	7.58913e-05	5.38284e-05	7.03494e-05	6.58464e-05	8.19416e-05	7.27476e-05
SLP76.CD4.DASATINIB	SLP76	HSPH1	HSPH1	B4DY72;B4DF68;A0A0A0MSM0;A0A024RDQ0;A0A024RDS1;Q92598-2;Q92598-3;Q92598;Q92598-4	7.99704e-05	3.48502	0.091019	378979	0	0	not_regulated	FALSE	0.202477	0.625392	0.211236	0.257636	0.091019	0.189579	1.8889	0.968681	1.86121	1.76448	3.48502	1.8916	3.10039e-05	1.7545e-05	3.43923e-05	2.88508e-05	7.99704e-05	3.41541e-05
SLP76.CD4.DASATINIB	SLP76	CCDC88C	CCDC88C	Q9P219	5.89311e-05	2.8231	0.0634703	451	0	0	not_regulated	FALSE	0.598553	0.520709	0.384813	0.463673	0.289677	0.0634703	0.785078	0.635358	0.677848	1.22313	2.04526	2.8231	1.48978e-05	1.33044e-05	1.44811e-05	2.31215e-05	5.42596e-05	5.89311e-05
SLP76.CD4.DASATINIB	SLP76	DENND1C	DENND1C	Q8IV53	4.85367e-05	1.31047	0.0921938	53986	0	0	not_regulated	FALSE	0.446754	0.340331	0.490649	0.485846	0.228148	0.0921938	1.14337	1.27531	0.970138	1.14478	1.2686	1.31047	3.1291e-05	3.85133e-05	2.98898e-05	3.12095e-05	4.85367e-05	3.94517e-05
SLP76.CD4.DASATINIB	SLP76	MACF1	MACF1	H3BPE1;H3BQK9;Q9UPN3;Q9UPN3-4;Q9UPN3-3;Q9UPN3-2;H0Y390;Q9UPN3-5	1.11509e-05	2.35687	0.0985538	54291	0	0	not_regulated	FALSE	0.25163	0.67979	0.32267	0.846737	0.0985538	0.658802	0.598937	0.884269	0.702332	1.10571	2.35687	1.39696	2.02693e-06	3.30223e-06	2.67583e-06	3.72764e-06	1.11509e-05	5.20053e-06
SLP76.CD4.DASATINIB	SLP76	LSP1	LSP1	P33241;P33241-3;E7EMG9	0.664686	1.7879	0.192054	367230	0	0	not_regulated	FALSE	0.695806	0.623775	0.860005	0.948865	0.900816	0.192054	0.738797	0.720856	0.90361	1.04079	1.07445	1.7879	0.249685	0.268832	0.3438	0.350401	0.507654	0.664686
SLP76.CD4.DASATINIB	SLP76	EFHD2	EFHD2	A0A024QZ77;Q96C19;H0Y4Y4	0.216872	2.04841	0.194425	1643374	0	0	not_regulated	FALSE	0.682905	0.5747	0.865158	0.986861	0.893773	0.194425	0.715145	0.681102	0.887308	0.987644	1.09736	2.04841	0.0688294	0.0723365	0.0961418	0.0946922	0.147654	0.216872
SLP76.CD4.DASATINIB	SLP76	CAPZB	CAPZB	B2R7T8;A0A384MR50;P47756-2;B1AK87;B1AK88;B4DWA6;P47756;B1AK85	0.166672	1.67172	0.131513	4649093	0	0	not_regulated	FALSE	0.807494	0.959115	0.574586	0.985395	0.93078	0.131513	0.860199	0.971312	0.749917	1.01087	0.959046	1.67172	0.0779636	0.0971445	0.0765182	0.091269	0.12152	0.166672
SLP76.CD4.DASATINIB	SLP76	CAPZA1	CAPZA1	A0A024R0E5;P52907;A8K0T9	0.131352	1.55726	0.101804	4059378	0	0	not_regulated	FALSE	0.852741	0.959898	0.690416	0.915138	0.981536	0.101804	0.896065	0.975913	0.827169	0.939907	0.99208	1.55726	0.0687081	0.0825743	0.0714037	0.0717938	0.106349	0.131352
SLP76.CD4.DASATINIB	SLP76	RPL38	RPL38	A0A024R8P8;P63173;J3KT73;J3QL01;J3KSP2	0.0582518	1.815	0.115893	1989392	0	0	not_regulated	FALSE	0.115893	0.536	0.157533	0.338987	0.34233	0.483176	1.815	1.14059	1.6658	1.27093	0.69177	0.79048	0.0563774	0.0390953	0.0582518	0.0393266	0.0300405	0.0270102
SLP76.CD4.DASATINIB	SLP76	TPM4	TPM4	V9HW56;P67936;B4DVY2;A0A2R8YGX3;B4DTB1	0.0576333	1.41812	0.177915	5314884	0	0	not_regulated	FALSE	0.536861	0.393965	0.590936	0.768251	0.62745	0.177915	0.712904	0.631453	0.826211	0.819607	0.822041	1.41812	0.0263382	0.0257431	0.034364	0.0301644	0.0424584	0.0576333
SLP76.CD4.DASATINIB	SLP76	ACTG2	ACTG2	F8WB63;B8ZZJ2	0.0410527	1.78422	0.158038	443823	0	0	not_regulated	FALSE	0.688685	0.483432	0.608852	0.158038	0.271462	0.30226	1.17734	1.28452	1.24168	1.78422	1.48309	1.39042	0.0233109	0.028065	0.0276775	0.0351918	0.0410527	0.0302839
SLP76.CD4.DASATINIB	SLP76	ARPC4	ARPC4	F8WCF6;P59998;P59998-3;H7C0A3;R4GN08;F8WDD7;A0A0A6YYG9;P59998-4;P59998-2	0.0408207	1.42894	0.155803	3689603	0	0	not_regulated	FALSE	0.962528	0.744172	0.172299	0.938329	0.846045	0.155803	0.972317	1.22981	0.589458	1.04819	0.934116	1.42894	0.0252504	0.0352423	0.0172334	0.0271164	0.0339139	0.0408207
SLP76.CD4.DASATINIB	SLP76	ARPC1B	ARPC1B	A4D275;O15143;C9JEY1;C9K057	0.0362041	1.5326	0.196796	1101111	0	0	not_regulated	FALSE	0.966327	0.698343	0.359721	0.880333	0.747889	0.196796	0.971187	1.31102	0.571311	1.09966	0.835604	1.5326	0.0208557	0.0310669	0.0138118	0.0235241	0.0250864	0.0362041
SLP76.CD4.DASATINIB	SLP76	ACTG1	ACTG1	P63261;Q8WVW5;B4E3A4;B4DVQ0;Q6PJ43;B7ZAP6;B3KWQ3;I3L3I0;I3L1U9	0.027964	1.7	0.163946	61459977	0	0	not_regulated	FALSE	0.728482	0.301886	0.617573	0.582285	0.163946	0.820952	0.720153	0.536215	0.639357	0.7032	1.7	1.14325	0.00847344	0.00696209	0.00846909	0.0082423	0.027964	0.0147973
SLP76.CD4.DASATINIB	SLP76	ATP5F1B	ATP5F1B	V9HW31;P06576;Q0QEN7;H0YH81;F8W079	0.0219307	1.22777	0.108468	5611097	0	0	not_regulated	FALSE	0.72963	0.406837	0.108468	0.53516	0.675152	0.615447	1.08775	1.1185	1.22777	1.0748	0.954247	0.90328	0.0172586	0.019583	0.0219307	0.0169879	0.0211669	0.0157655
SLP76.CD4.DASATINIB	SLP76	RPS27	RPS27	P42677;A4D1G5	0.0208384	1.48617	0.168341	2842212	0	0	not_regulated	FALSE	0.168341	0.242771	0.756999	0.227545	0.219348	0.548515	1.48617	1.38132	1.06612	1.40519	0.570951	0.699561	0.0203176	0.0208384	0.0164084	0.019137	0.0109124	0.0105205
SLP76.CD4.DASATINIB	SLP76	RAC2	RAC2|RAC1	B1AH77;B1AH80;A0A024R1P2;P15153;B1AH78;A4D2P2;A4D2P1;A4D2P0;P63000;P63000-2	0.018762	1.25304	0.143608	9675356	0	0	not_regulated	FALSE	0.280299	0.778457	0.580264	0.143608	0.942455	0.775295	1.16455	1.09751	1.21437	1.25304	0.969035	1.13572	0.0159819	0.0166205	0.018762	0.0171304	0.0185919	0.0171454
SLP76.CD4.DASATINIB	SLP76	H1-2	H1-2	P16403	0.0182139	1.68539	0.145845	3344926	0	0	not_regulated	FALSE	0.540796	0.761321	0.215189	0.145845	0.722601	0.256014	0.874192	1.06006	0.752451	1.68539	0.915745	0.826362	0.00948365	0.0126901	0.00918978	0.0182139	0.0138886	0.00986158
SLP76.CD4.DASATINIB	SLP76	RPS11	RPS11	P62280;M0QZC5	0.0118754	1.47237	0.132412	3933800	0	0	not_regulated	FALSE	0.411355	0.886785	0.132412	0.144954	0.234607	0.279564	1.25744	1.03782	1.33847	1.47237	0.724521	0.684558	0.00990986	0.00902541	0.0118754	0.0115593	0.00798267	0.0059347
SLP76.CD4.DASATINIB	SLP76	RPL27A	RPL27A	Q9BQQ5;E9PLL6;Q6NZ52;P46776;E9PJD9	0.0109172	1.24486	0.19396	2588561	0	0	not_regulated	FALSE	0.19396	0.663742	0.959402	0.871987	0.196048	0.141926	1.24486	0.886768	0.989508	0.967802	0.569826	0.726901	0.0109172	0.00858161	0.00976946	0.00845499	0.00698637	0.00701255
SLP76.CD4.DASATINIB	SLP76	CFL1	CFL1	V9HWI5;P23528;G3V1A4;E9PP50;E9PK25;E9PQB7;B4E112;E9PLJ3;E9PS23	0.00934235	1.539	0.119358	33366290	0	0	not_regulated	FALSE	0.348702	0.119358	0.884353	0.725151	0.956675	0.401739	1.47207	1.539	1.06774	0.871841	0.980508	0.705907	0.00809801	0.00934235	0.00661267	0.00477774	0.00754082	0.00427175
SLP76.CD4.DASATINIB	SLP76	VDAC1	VDAC1	A0A1L1UHR1;P21796;B3KTS5;C9JI87;B4DEI3	0.00737617	2.12503	0.137842	5536046	0	0	not_regulated	FALSE	0.752676	0.352869	0.807162	0.137842	0.482803	0.22121	0.857515	0.48089	0.839099	1.98038	1.65439	2.12503	0.00270582	0.00167444	0.00298078	0.00622501	0.00729813	0.00737617
SLP76.CD4.DASATINIB	SLP76	RPL19	RPL19	Q8IWR8;J3QR09;J3KTE4;Q53G49;P84098	0.00719192	1.47056	0.167892	1412159	0	0	not_regulated	FALSE	0.285086	0.787244	0.542051	0.167892	0.894399	0.797083	1.26491	0.887266	0.840922	1.47056	0.94126	1.10824	0.00620991	0.00480669	0.00464773	0.00719192	0.0064603	0.00598508
SLP76.CD4.DASATINIB	SLP76	FLJ00293	FLJ00293	Q6ZNK5	0.00709941	1.85043	0.196992	124282	0	0	not_regulated	FALSE	0.59777	0.96528	0.365263	0.853702	0.918868	0.196992	0.645461	0.975167	0.547979	0.84037	1.07369	1.85043	0.00225118	0.00375307	0.00215161	0.00291975	0.00523526	0.00709941
SLP76.CD4.DASATINIB	SLP76	RPL18	RPL18	Q0QEW2;H0YHA7;A0A024QZD1;J3QQ67;Q07020-2;Q07020;F8VUA6;G3V203;F8VYV2;B4DDY5;A0A075B7A0	0.00672816	1.3889	0.166225	2136533	0	0	not_regulated	FALSE	0.696087	0.292863	0.410016	0.166225	0.866955	0.831982	0.937705	1.2866	0.501421	1.3889	0.918365	0.944147	0.00444377	0.00672816	0.00267514	0.00655679	0.00608439	0.00492189
SLP76.CD4.DASATINIB	SLP76	RPL6	RPL6	Q8TBK5;Q8N5Z7;A0A024RBK3;Q9HBB3;Q02878;B2R4K7;B4DRX3	0.00585062	1.35625	0.15417	3265767	0	0	not_regulated	FALSE	0.666081	0.779293	0.549739	0.15417	0.682474	0.957647	0.88056	0.828447	0.829904	1.35625	0.848278	0.979607	0.00381319	0.00395876	0.0040459	0.00585062	0.00513551	0.00466647
SLP76.CD4.DASATINIB	SLP76	RPL14	RPL14	Q6IPH7;E7EPB3;A0PJ62;B7Z6S8;A8K7N0;P50914;A8K3Q9	0.00547742	1.29827	0.164665	1261317	0	0	not_regulated	FALSE	0.551088	0.715096	0.708873	0.882923	0.164665	0.681714	0.784831	1.07542	1.07015	0.948767	1.29827	1.07704	0.00236849	0.00358127	0.00363578	0.00285225	0.00547742	0.00357547
SLP76.CD4.DASATINIB	SLP76	RPLP0	RPLP0|RPLP0P6	Q53HW2;A8K4Z4;A0A024RBS2;P05388;Q6NSF2;F8VWS0;Q53HK9;P05388-2;F8VW21;F8VU65;B4E3D5;F8VPE8;G3V210;Q8NHW5;F8VQY6;F8VRK7;F8VZS0	0.00533245	1.28212	0.16509	3690406	0	0	not_regulated	FALSE	0.339467	0.958701	0.415244	0.16509	0.555151	0.895393	1.28212	1.01011	1.14463	1.2178	1.15723	1.02716	0.00422589	0.00367389	0.0042473	0.00399853	0.00533245	0.00372424
SLP76.CD4.DASATINIB	SLP76	CD59	CD59	E9PNW4;A0A2U3TZL5;Q6FHM9;P13987;P13987-2;A0A3Q8TLE1;A0A3G2LMK5;A0A3G2LMK3;A0A3G2LMJ8;H0YET2	0.0050883	1.48215	0.175438	365931	0	0	not_regulated	FALSE	0.889797	0.880189	0.573966	0.175438	0.795094	0.84758	1.0643	1.03998	1.31026	1.48215	0.849234	1.11502	0.00366785	0.00395493	0.00508351	0.0050883	0.00409158	0.00422705
SLP76.CD4.DASATINIB	SLP76	RPS8	RPS8	Q5JR95;Q5JR94;P62241;Q9BS10	0.00503498	1.22772	0.141786	3639574	0	0	not_regulated	FALSE	0.448042	0.678679	0.782251	0.141786	0.167174	0.524428	0.864429	0.900528	0.961304	1.22772	0.64166	0.727202	0.00355873	0.00409098	0.00445537	0.00503498	0.00369306	0.00329327
SLP76.CD4.DASATINIB	SLP76	RAB11A	RAB11A|RAB11B	H3BMH2;H3BSC1;A0A024R5Z8;B4DMN1;P62491-2;Q15907-2;P62491;Q15907	0.00486178	1.37827	0.136864	2476035	0	0	not_regulated	FALSE	0.390197	0.136864	0.451573	0.592863	0.989733	0.386212	1.20001	1.37827	1.32908	1.12083	0.994679	0.686403	0.00383599	0.00486178	0.00478304	0.00356918	0.00444522	0.00241368
SLP76.CD4.DASATINIB	SLP76	CD3D	CD3D	B0YIY4;P04234;H0YE18;P04234-2;E9PMT5	0.00477481	2.49958	0.119071	600207	0	0	not_regulated	FALSE	0.649957	0.557528	0.439657	0.119071	0.198418	0.297879	1.29783	1.43875	1.437	2.49958	0.558205	0.801744	0.0024887	0.00304444	0.00310221	0.00477481	0.00149646	0.00169121
SLP76.CD4.DASATINIB	SLP76	LRRFIP2	LRRFIP2	Q9Y608-4;A0A1S5UZ17;A0A024R2K4;Q9Y608-2;Q9Y608;Q9Y608-5	0.00471187	2.07103	0.11891	NA	0	0	not_regulated	FALSE	0.668484	0.892044	0.973754	0.654353	0.906054	0.11891	1.11637	1.09061	1.02713	1.32425	0.918482	2.07103	0.00230892	0.00248907	0.00239157	0.00272837	0.00265575	0.00471187
SLP76.CD4.DASATINIB	SLP76	TMPO	TMPO	A0A024RBE7;P42167;G5E972;A0A024RBH7;P42167-2;Q59G12	0.00382444	1.3784	0.16855	872085	0	0	not_regulated	FALSE	0.466468	0.910648	0.259916	0.16855	0.376526	0.681232	1.23056	1.03041	1.36167	1.3784	0.762371	0.882461	0.00307002	0.00283672	0.00382444	0.0034257	0.00265902	0.00242182
SLP76.CD4.DASATINIB	SLP76	RPA1	RPA1	P27694	0.00361989	1.63065	0.119976	685497	0	0	not_regulated	FALSE	0.119976	0.417739	0.211865	0.319852	0.430745	0.529058	1.63065	1.25187	1.56458	1.379	0.681	0.74987	0.0033512	0.00283899	0.00361989	0.00282317	0.00195661	0.00169525
SLP76.CD4.DASATINIB	SLP76	LRCH4	LRCH4	O75427	0.0035362	3.1364	0.10925	76231	0	0	not_regulated	FALSE	0.685442	0.719165	0.782857	0.599527	0.720037	0.10925	1.22762	0.763451	1.25081	1.73141	1.51345	3.1364	0.00125823	0.000863463	0.00144327	0.00176779	0.0021686	0.0035362
SLP76.CD4.DASATINIB	SLP76	MYO1F	MYO1F	O00160;B0I1T1;Q4LE34;Q6ZNI9	0.00326958	2.68883	0.15763	498718	0	0	not_regulated	FALSE	0.437799	0.15763	0.146391	0.596728	0.449188	0.72242	1.82676	2.68883	0.460553	0.66411	0.604485	1.12926	0.002013	0.00326958	0.000571347	0.000729014	0.000931245	0.00136888
SLP76.CD4.DASATINIB	SLP76	RPL7	RPL7	A0A024R814;P18124;A8MUD9;O95036	0.00311623	1.49092	0.118844	3637245	0	0	not_regulated	FALSE	0.868801	0.9166	0.648311	0.118844	0.80418	0.755757	0.906642	0.932787	1.14736	1.49092	0.850659	1.14824	0.00190229	0.00215967	0.00271018	0.00311623	0.00249524	0.00265021
SLP76.CD4.DASATINIB	SLP76	DOCK8	DOCK8	A0A2X0SFD1;Q8NF50-3;Q8NF50-4;Q8NF50;Q8NF50-2;A2A369	0.00304537	2.46192	0.155335	154705	0	0	not_regulated	FALSE	0.503368	0.639533	0.929798	0.738066	0.871253	0.155335	0.629526	0.696546	0.941318	1.36831	1.18943	2.46192	0.000707901	0.000864319	0.00119166	0.00153277	0.00186989	0.00304537
SLP76.CD4.DASATINIB	SLP76	LIMA1	LIMA1	Q9UHB6-4;Q53GG0;Q9UHB6-5;Q9UHB6;F8VQE1;B4DN52;Q9UHB6-2;F8VS07;B3KTW2;Q9UHB6-3	0.00299192	3.05482	0.173435	46169	0	0	not_regulated	FALSE	0.574908	0.596051	0.971933	0.939689	0.738809	0.173435	0.441832	0.508777	0.970323	1.08284	1.43968	3.05482	0.000393381	0.000499862	0.000972593	0.000960405	0.00179201	0.00299192
SLP76.CD4.DASATINIB	SLP76	S100A14	S100A14	Q9HCY8	0.00283073	1.79539	0.102371	NA	0	0	not_regulated	FALSE	0.636039	0.664098	0.574426	0.207	0.102371	0.561518	1.1632	0.952151	1.05509	0.589843	1.79539	0.808581	0.00131182	0.00118493	0.00133958	0.000662664	0.00283073	0.00100312
SLP76.CD4.DASATINIB	SLP76	TAPBP	TAPBP	A0A1U9X8L5;A0A0G2JKZ1;A0A024RCT1;A2AB90;A0A0G2JH37;A0A0A0MSV9;O15533-2;O15533;O15533-3;B7Z4V3;A0A0A0MT98;O15533-4	0.00276283	1.36864	0.104772	851532	0	0	not_regulated	FALSE	0.230986	0.104772	0.68073	0.614002	0.923947	0.768137	1.29127	1.36864	0.784922	1.20864	0.948601	0.936772	0.00236221	0.00276283	0.00161653	0.00220258	0.00242605	0.00188513
SLP76.CD4.DASATINIB	SLP76	TRAT1	TRAT1	C9JF66;Q6PIZ9	0.00275224	1.8515	0.107167	443685	0	0	not_regulated	FALSE	0.733739	0.107167	0.28909	0.285436	0.193975	0.123496	0.813707	1.53079	1.55168	1.57481	1.59295	1.8515	0.00100562	0.0020876	0.00215887	0.00193878	0.00275224	0.00251708
SLP76.CD4.DASATINIB	SLP76	ASPRV1	ASPRV1	Q53RT3	0.00270539	1.46313	0.156549	NA	0	0	not_regulated	FALSE	0.156549	0.351289	0.220781	0.544132	0.293932	0.468583	1.46313	1.13394	0.878394	1.06745	1.07013	0.886274	0.00264583	0.00226273	0.00178824	0.00192291	0.00270539	0.001763
SLP76.CD4.DASATINIB	SLP76	HNRNPF	HNRNPF	A0A024R7T3;P52597;B4DKS8	0.00267389	1.39079	0.18206	1983438	0	0	not_regulated	FALSE	0.18206	0.975731	0.887569	0.976421	0.588567	0.854262	1.39079	1.00704	1.05418	1.00475	0.83675	1.03754	0.00267389	0.00213646	0.00228168	0.00192431	0.00224903	0.00219429
SLP76.CD4.DASATINIB	SLP76	TPM3	TPM3	J3KN67	0.00265169	2.00099	0.171028	54514	0	0	not_regulated	FALSE	0.665806	0.393589	0.241594	0.705235	0.650639	0.171028	1.05396	1.17777	2.00099	0.873638	1.02336	1.18434	0.00124064	0.00152984	0.00265169	0.00102444	0.00168408	0.00153356
SLP76.CD4.DASATINIB	SLP76	DLST	DLST	A0A024R6C9;P36957;Q86TQ8;Q6IBS5;P36957-2;Q86TW7;Q86SW4	0.00258967	2.1763	0.132289	333492	0	0	induced	FALSE	0.521291	0.656425	0.132289	0.378692	0.886494	0.397155	0.654134	0.777346	2.1763	1.33625	1.0809	0.742201	0.000691406	0.000906664	0.00258967	0.00140698	0.00159724	0.00086297
SLP76.CD4.DASATINIB	SLP76	PHB	PHB	Q6PUJ7;A8K401;P35232;C9JW96;Q6FHP5;Q53FV0;C9JZ20;E7ESE2;E9PCW0	0.00252616	1.50855	0.117566	1897213	0	0	not_regulated	FALSE	0.422252	0.277314	0.152081	0.117566	0.459412	0.637554	1.20945	1.26744	1.50855	1.36417	0.834205	0.83713	0.00179899	0.00208034	0.00252616	0.00202136	0.00173473	0.00136975
SLP76.CD4.DASATINIB	SLP76	NDRG1	NDRG1	Q8N959;B3KU62;Q597H1;Q53EU7;Q92597;A0A024R9I3;E5RI76;B7Z4H0;E5RH82;E5RIR1;E5RGM5;E5RK17;E5RIV1;B3KWB2;E5RIM2;B7Z505;Q92597-3;Q92597-2	0.00246293	1.52527	0.139206	749502	0	0	not_regulated	FALSE	0.493238	0.677521	0.571819	0.903852	0.297003	0.139206	0.730649	1.22581	1.25548	0.962124	1.52527	1.45415	0.000843913	0.00156235	0.00163251	0.00110702	0.00246293	0.0018476
SLP76.CD4.DASATINIB	SLP76	IL16	IL16	Q53HR8;I7GGY3;Q14005-3;Q14005-2;Q14005;Q9UME6;Q6ZTT5;Q05BE6;H0YLH9;B3KY62;Q14005-4;B7Z8M3	0.00242584	2.39711	0.115298	956969	0	0	not_regulated	FALSE	0.753849	0.959507	0.446142	0.378466	0.562297	0.115298	0.90868	0.989552	1.35304	1.47066	1.46728	2.39711	0.000835945	0.00100455	0.00140132	0.00134777	0.00188711	0.00242584
SLP76.CD4.DASATINIB	SLP76	ARL6IP5	ARL6IP5	B4DZZ0;B3KQB4;A0A024R371;O75915;F8WF90;C9JQU6;F8WF33;B4DWQ6	0.00239598	1.53432	0.114457	2369187	0	0	not_regulated	FALSE	0.743636	0.279209	0.21867	0.114457	0.512676	0.705222	1.17971	1.29121	1.53432	1.42242	1.18518	1.14952	0.00163638	0.00197639	0.00239598	0.00196549	0.00229832	0.00175402
SLP76.CD4.DASATINIB	SLP76	PPP1R9B	PPP1R9B	Q96SB3	0.00235117	3.10568	0.145111	27687	0	0	not_regulated	FALSE	0.251512	0.697291	0.755344	0.686497	0.906665	0.145111	1.87887	0.747854	0.720133	0.538417	1.17918	3.10568	0.00129305	0.000567941	0.000557945	0.000369124	0.00113453	0.00235117
SLP76.CD4.DASATINIB	SLP76	CD44	CD44	H0YD13;H0Y2P0;B4DN59;A8K309;A0A385KNS5;P16070-18;P16070-12;P16070-14;P16070-13;P16070-11;P16070-10;P16070-16;P16070-8;P16070-17;P16070-6;P16070-4;P16070-3;P16070-7;P16070-5;P16070;H0YE40;H0YDX6;A0A1Z1VXF2;H0YD17;H0YDW7;B4E2X0;H0YCV9;H0Y5E4;P16070-15;P16070-9	0.00230092	1.39185	0.119902	908459	0	0	not_regulated	FALSE	0.813113	0.949015	0.387556	0.602401	0.119902	0.778132	0.88134	0.988085	1.32311	1.24352	1.39185	0.825585	0.00104216	0.00128929	0.00176135	0.0014648	0.00230092	0.00107389
SLP76.CD4.DASATINIB	SLP76	SUN2	SUN2	A0A024R1P7;B4E2A6;Q9UH99;Q9UH99-2;Q9UH99-3;B4DIU6;A8K129;Q6NT72	0.00209391	1.39335	0.123572	1093947	0	0	not_regulated	FALSE	0.530579	0.281094	0.123572	0.223319	0.691347	0.703126	1.19294	1.26739	1.39335	1.34122	0.783222	1.20111	0.00159242	0.00186687	0.00209391	0.0017835	0.00146164	0.00176372
SLP76.CD4.DASATINIB	SLP76	ARG1	ARG1	P05089;P05089-2;P05089-3	0.00206177	1.61693	0.164587	NA	0	0	induced	FALSE	0.164587	0.14609	0.107221	0.206886	0.0926603	0.474952	1.61693	0.404136	0.370099	0.504211	0.266869	0.552179	0.00206177	0.000568646	0.000531282	0.000640464	0.000475733	0.000774525
SLP76.CD4.DASATINIB	SLP76	LMAN2	LMAN2	B4DWN1;A8K7T4;A0A384NPY7;Q12907;D6RBV2;D6RDX1;D6RIU4	0.00194445	2.04612	0.116219	912911	0	0	not_regulated	FALSE	0.258495	0.414696	0.692049	0.285263	0.116219	0.193194	1.74359	1.21936	1.33331	1.42142	2.04612	1.27939	0.0011852	0.000914634	0.00102032	0.000962508	0.00194445	0.000956662
SLP76.CD4.DASATINIB	SLP76	PXN	PXN	F5H836;F5GZ78;B3KVL0;A0A140VJQ8;A0A1B0GU60;Q59GS5;A0A1B0GTU4;P49023-2;P49023;P49023-3;B4DNT9	0.00182457	1.6165	0.146668	244072	0	0	not_regulated	FALSE	0.592567	0.587004	0.878344	0.178582	0.146668	0.716391	0.900449	1.34483	1.03783	0.776546	1.6165	1.1196	0.00072699	0.00119812	0.000943306	0.000624555	0.00182457	0.000994349
SLP76.CD4.DASATINIB	SLP76	RPS3	RPS3	E9PL09;Q53G83;P23396;P23396-2;E9PPU1;H0YEU2;F2Z2S8;H0YCJ7;Q9NQS8	0.00175251	1.39965	0.161278	5484210	0	0	not_regulated	FALSE	0.366505	0.816498	0.994783	0.161278	0.924795	0.524398	1.39965	1.07569	0.998616	1.19308	0.984116	0.869583	0.00175251	0.00148626	0.00140766	0.00148814	0.00172268	0.00119773
SLP76.CD4.DASATINIB	SLP76	TGM3	TGM3	A0A494C0J7;Q08188	0.00175041	1.94286	0.113674	NA	0	0	not_regulated	FALSE	0.113674	0.757767	0.00940602	0.114469	0.205883	0.424359	1.94286	0.869432	0.18291	0.43223	0.262582	0.242988	0.00175041	0.00086437	0.000185522	0.000387924	0.000330734	0.000240819
SLP76.CD4.DASATINIB	SLP76	ATP5MG	ATP5MG	E9PN17;A0A3B3ITX4;O75964	0.00174525	1.55084	0.155823	1584662	0	0	not_regulated	FALSE	0.272566	0.155823	0.196593	0.339086	0.690404	0.726941	1.3145	1.46764	1.55084	1.40903	1.03358	1.14981	0.00131399	0.00161889	0.00174525	0.00140309	0.00144442	0.00126435
SLP76.CD4.DASATINIB	SLP76	RPL13A	RPL13A|RPL13AP3	Q5QTS3;Q53H34;A0A384ME37;P40429;Q8J015;Q9BSQ6;M0QYS1;Q0VGL3;Q6NVV1	0.00159655	1.67622	0.14916	1975227	0	0	not_regulated	FALSE	0.676604	0.262485	0.652753	0.749974	0.14916	0.553301	1.08397	1.53005	1.07459	0.975221	1.67622	1.00596	0.000738502	0.00115029	0.000824213	0.000661871	0.00159655	0.000753915
SLP76.CD4.DASATINIB	SLP76	SMAP2	SMAP2	X6RCC3;A0A087WV97;Q8WU79-3;Q8WU79-2;Q8WU79	0.00158918	1.59549	0.13867	147985	0	0	not_regulated	FALSE	0.13867	0.237402	0.708249	0.766627	0.209852	0.762536	1.41719	1.59549	0.723476	1.07558	1.47612	0.87121	0.00109135	0.0013558	0.000627215	0.000825109	0.00158918	0.000738015
SLP76.CD4.DASATINIB	SLP76	ASS1	ASS1	Q5T6L4;A8KAP9;P00966;A0A0S2Z3D8;Q5T6L5;Q5T6L6;A0A0S2Z3B6;B4E395	0.00158772	1.18443	0.174353	NA	0	0	not_regulated	FALSE	0.309441	0.472444	0.344449	0.371382	0.174353	0.455393	1.18443	0.896459	0.7555	0.478727	1.18404	0.49304	0.00113606	0.000948825	0.000815798	0.000457417	0.00158772	0.000520212
SLP76.CD4.DASATINIB	SLP76	PFN1	PFN1	P07737;K7EJ44;CON__P02584	0.00157838	3.33521	0.170869	55957126	0	0	not_regulated	FALSE	0.274516	0.647316	0.430156	0.426925	0.170869	0.511711	1.70357	1.16285	2.19303	1.23317	3.33521	0.956956	0.000576676	0.000434371	0.000835745	0.000415844	0.00157838	0.000356346
SLP76.CD4.DASATINIB	SLP76	SQOR	SQOR	Q9UHS8;Q53HW7;B2R7T6;A0A024R5X2;Q9Y6N5;H3BNX3	0.00154058	1.53963	0.156006	1574691	0	0	not_regulated	FALSE	0.156006	0.195531	0.209056	0.16364	0.933285	0.774316	1.47369	1.42915	1.53963	1.42208	1.01523	0.938738	0.00130983	0.0014017	0.00154058	0.00125913	0.00126152	0.000917832
SLP76.CD4.DASATINIB	SLP76	GLB1	GLB1	Q53H18;Q53G40;B7Z6Q5;P16278-3;P16278;E7EQ29;B7Z5H9;P16278-2	0.00138035	1.93446	0.126186	74980	0	0	not_regulated	FALSE	0.182748	0.71168	0.278639	0.535739	0.126186	0.287464	0.707521	0.958768	0.541308	1.54901	1.93446	0.438347	0.00036112	0.000539997	0.000311039	0.000787592	0.00138035	0.000246115
SLP76.CD4.DASATINIB	SLP76	XRCC6	XRCC6	A0A024R1N4;P12956;B4DE32;B1AHC9;B2RDN9;P12956-2;B4E356;Q6IC76	0.00137706	1.73325	0.18861	2269440	0	0	not_regulated	FALSE	0.18861	0.309806	0.297112	0.381898	0.617781	0.132565	1.73325	1.18276	1.53481	1.33082	0.880754	0.694806	0.00137706	0.00103694	0.00137279	0.00105329	0.00097828	0.000607243
SLP76.CD4.DASATINIB	SLP76	CD38	CD38	H0Y950;B2R880;P28907;B4DMR7;B4E006;P28907-2	0.00136585	1.56583	0.100144	545046	0	0	not_regulated	FALSE	0.100144	0.371458	0.537579	0.410349	0.463107	0.534761	1.56583	1.24053	1.24126	1.35352	1.33842	1.16043	0.00114298	0.000999236	0.00102004	0.000984222	0.00136585	0.000931795
SLP76.CD4.DASATINIB	SLP76	CD99	CD99	P14209-3;P14209;A8MQT7;A0A096LP69;B2R932;P14209-2	0.00116405	1.59991	0.125779	370357	0	0	not_regulated	FALSE	0.530529	0.256129	0.125779	0.75698	0.267319	0.49275	0.93576	0.767643	1.59991	0.988593	0.723554	0.804845	0.000604759	0.000547449	0.00116405	0.000636458	0.000653741	0.000572187
SLP76.CD4.DASATINIB	SLP76	PSMA4	PSMA4	H0YMZ1;H0YL69;P25789;H0YMI6;H0YMA1;H0YN18;B2RDG0;H0YLS6;H0YLC2;H0YKT8;P25789-2	0.0011181	1.69604	0.176001	1388072	0	0	not_regulated	FALSE	0.621035	0.554015	0.564558	0.576651	0.176001	0.687422	1.30754	0.731923	1.42594	1.20338	1.69604	0.868985	0.000616571	0.000380855	0.000756985	0.000565284	0.0011181	0.000450764
SLP76.CD4.DASATINIB	SLP76	MTCH2	MTCH2	Q9Y6C9;E9PIE4;Q53G34	0.00111196	2.06743	0.112457	486104	0	0	repressed	FALSE	0.0406521	0.621584	0.0856208	0.194676	0.837169	0.112457	0.302649	1.06879	0.321647	0.598391	0.837478	2.06743	0.000147976	0.000576648	0.000177047	0.000291454	0.000572453	0.00111196
SLP76.CD4.DASATINIB	SLP76	EEF1D	EEF1D	E9PPR1;E9PL12;E9PQ49;E9PI39;E9PK01;P29692;E9PMW7;E9PL71;A0A087X1X7;Q71RH4;Q9H7G6;D3DWK1;B2RAR6;E9PRY8;P29692-3;P29692-2;E9PN91;E9PIZ1;E9PK06;H0YCK7;E9PQZ1;Q9BW34;P29692-4	0.00104733	1.35139	0.16659	2198944	0	0	not_regulated	FALSE	0.528812	0.16659	0.841587	0.706085	0.704221	0.067967	1.24771	1.35139	0.834573	1.15388	0.848098	0.653479	0.000876291	0.00104733	0.00065987	0.000807294	0.000832719	0.000504865
SLP76.CD4.DASATINIB	SLP76	TWF2	TWF2	Q6IBS0;D6RG15	0.00103516	2.30228	0.115633	1187244	0	0	not_regulated	FALSE	0.226165	0.115633	0.407461	0.789506	0.652189	0.514547	1.47236	2.30228	0.726477	0.832448	0.925413	0.635021	0.000599929	0.00103516	0.000333246	0.000337891	0.000527154	0.00028463
SLP76.CD4.DASATINIB	SLP76	MX1	MX1	P20591;F8W8T1;Q8NAA8;P20591-2	0.00102666	2.56419	0.18602	464515	0	0	not_regulated	FALSE	0.18602	0.312607	0.342239	0.236328	0.339035	0.299758	2.56419	2.17996	1.99583	1.97137	1.97802	2.20973	0.00095198	0.000893084	0.000834182	0.000729088	0.00102666	0.000902455
SLP76.CD4.DASATINIB	SLP76	LANCL1	LANCL1	F8WDS9;B4DGM7;E9PHS0;Q6FHH6;Q53TN2;B2R602;A0A024R3Z5;O43813	0.000997201	1.23604	0.176812	108494	0	0	not_regulated	FALSE	0.175109	0.605218	0.176812	0.586143	0.471334	0.643852	0.717023	0.913706	1.23604	0.968473	1.05372	0.984166	0.000485371	0.000682516	0.000941961	0.000653074	0.000997201	0.000732852
SLP76.CD4.DASATINIB	SLP76	RAP1A	RAP1A|RAP1B	Q5U0C3;A8KAH9;P62834;A0A075B6Q0;P61224-2;F5H4H0;F5GYH7	0.000996863	1.19041	0.136762	333183	0	0	not_regulated	FALSE	0.631475	0.694893	0.819922	0.136762	0.473653	0.483571	1.07971	1.03693	0.963287	1.19041	1.00365	1.01469	0.000767089	0.000812925	0.000770462	0.000842498	0.000996863	0.000793006
SLP76.CD4.DASATINIB	SLP76	REEP5	REEP5	B7Z6B3;B7Z2A3;E2QRG8;B2R6C4;Q00765	0.000992451	1.3798	0.157507	829763	0	0	not_regulated	FALSE	0.445928	0.157507	0.560927	0.683096	0.253167	0.34192	1.22276	1.3798	1.12256	0.866129	1.32486	1.01265	0.00065519	0.000815842	0.000677163	0.000462318	0.000992451	0.000596888
SLP76.CD4.DASATINIB	SLP76	PSD4	PSD4	Q8NDX1;Q59HG0;Q8NDX1-2;B3KN27;A0A024R521	0.000973428	2.48327	0.193872	147942	0	0	not_regulated	FALSE	0.0308786	0.744448	0.48689	0.937003	0.340672	0.193872	0.459435	0.798473	0.775556	1.029	1.8128	2.48327	0.000163718	0.000313977	0.000311131	0.000365276	0.000903103	0.000973428
SLP76.CD4.DASATINIB	SLP76	COTL1	COTL1	A0A384MTY2;Q14019;H3BT58	0.000927877	2.89016	0.174035	10380397	0	0	not_regulated	FALSE	0.464713	0.174035	0.242574	0.494735	0.228506	0.694447	1.49011	1.21704	1.46433	1.00086	2.89016	1.53241	0.000342192	0.000308407	0.000378573	0.00022896	0.000927877	0.000387109
SLP76.CD4.DASATINIB	SLP76	HNRNPUL1	HNRNPUL1	A8K3W4;A0A024R0J9;A0A0A0MRA5;B7Z4B8;A8K6U7;Q9BUJ2-4;Q9BUJ2-2;Q9BUJ2;A8K5K0;Q9BUJ2-3;M0R3F1	0.00087487	1.91503	0.150687	404568	0	0	not_regulated	FALSE	0.659025	0.482169	0.862455	0.453514	0.150687	0.470639	0.902336	0.680031	1.00967	1.37532	1.91503	1.42107	0.000294863	0.000245214	0.000371439	0.000447701	0.00087487	0.000510828
SLP76.CD4.DASATINIB	SLP76	HSP90B1	HSP90B1	Q5CAQ5;V9HWP2;P14625;Q59FC6;B4DHT9;B4DU71	0.000872025	1.5094	0.155865	2235181	0	0	not_regulated	FALSE	0.561047	0.297324	0.685146	0.631324	0.155865	0.54054	0.672389	1.5094	1.14928	1.09766	1.4612	1.17974	0.000287027	0.000711006	0.000552315	0.000466772	0.000872025	0.00055398
SLP76.CD4.DASATINIB	SLP76	HNRNPH3	HNRNPH3	Q53F48;A0A024QZK8;P31942-3;P31942-2;P31942;A0A024QZP1;B4DHY1;P31942-6;P31942-5;P31942-4	0.00084621	1.95385	0.142811	556670	0	0	not_regulated	FALSE	0.594958	0.142811	0.703001	0.548752	0.544544	0.269505	1.1989	1.95385	1.17423	1.26015	0.799067	1.32675	0.000470548	0.00084621	0.000518838	0.000492694	0.00043845	0.000572819
SLP76.CD4.DASATINIB	SLP76	TOR1AIP1	TOR1AIP1	J3KN66;Q5JTV8-3;A0A0A0MSK5;Q5JTV8;Q5JTV8-2	0.000838696	1.32825	0.12671	552647	0	0	not_regulated	FALSE	0.232547	0.12671	0.247985	0.440373	0.629632	0.564169	1.17074	1.27707	1.32825	1.22242	0.747024	1.09897	0.000656639	0.000790398	0.000838696	0.000682998	0.000585755	0.000678042
SLP76.CD4.DASATINIB	SLP76	CPA4	CPA4	B7Z5J4;A4D1M3;Q9UI42-2;Q9UI42;B7Z577	0.000817351	1.55811	0.116261	NA	0	0	not_regulated	FALSE	0.28769	0.420232	0.116261	0.54179	0.303007	0.65308	1.14077	1.03562	1.55811	0.763957	1.26292	1.14085	0.000528097	0.00052903	0.000812029	0.000352305	0.000817351	0.000580968
SLP76.CD4.DASATINIB	SLP76	TAP2	TAP2	Q9UMW6;Q9UQ60;Q9UP03;A0A140T9S0;Q5JNW1;A0A1V0E419;A0A1V0E415;A0A1V0E3X6;A0A0G2JLV0;A0A087WYD6;X5CMH5;A0A1V0E403;A0A1V0E3Z3;Q59H06;B4DS72;E7ENX8;Q03519-2;Q03519;Q9H4M2	0.000784387	1.36535	0.134539	343258	0	0	not_regulated	FALSE	0.134539	0.893031	0.408672	0.246123	0.229862	0.471355	1.32741	0.960221	0.675134	1.36535	1.31361	1.15567	0.00056696	0.000452567	0.000324634	0.000580928	0.000784387	0.000542984
SLP76.CD4.DASATINIB	SLP76	HMGB2	HMGB2	Q5U071;P26583	0.000779727	1.10236	0.171592	6466081	0	0	not_regulated	FALSE	0.417286	0.342651	0.609696	0.171592	0.237925	0.280162	1.01328	1.03611	0.822435	1.10236	0.773048	0.788543	0.000691037	0.000779727	0.000631437	0.000748906	0.000737044	0.000591566
SLP76.CD4.DASATINIB	SLP76	EIF5A	EIF5A	I3L397;I3L504;P63241;P63241-2	0.000761179	1.56656	0.190835	7946520	0	0	not_regulated	FALSE	0.190835	0.503699	0.548556	0.484981	0.505474	0.259271	1.56656	0.944881	1.24521	0.819293	1.18406	0.609772	0.000720349	0.000479446	0.000644609	0.000375293	0.000761179	0.000308441
SLP76.CD4.DASATINIB	SLP76	DDOST	DDOST	A0A0C4DGS1;A0A024RAD5;P39656-2;P39656;P39656-3;U3KQ84	0.000719958	1.51051	0.180484	814635	0	0	not_regulated	FALSE	0.180484	0.551483	0.314634	0.902941	0.831832	0.229491	1.51051	1.31717	1.26498	0.99175	1.05865	1.33875	0.000719958	0.000692772	0.000678772	0.00047089	0.000705427	0.000701925
SLP76.CD4.DASATINIB	SLP76	PSMC4	PSMC4	A8K2M0;P43686;P43686-2	0.00069047	1.23658	0.157033	780820	0	0	not_regulated	FALSE	0.157033	0.808729	0.432716	0.837622	0.697679	0.801218	1.23658	1.09999	1.1985	0.92721	1.1611	1.07815	0.000525996	0.000516315	0.000573927	0.000392891	0.00069047	0.000504482
SLP76.CD4.DASATINIB	SLP76	BST2	BST2	A0A024R7H5;B4E0Z6;Q10589-2;Q10589	0.000690369	1.45679	0.119568	86624	0	0	not_regulated	FALSE	0.119568	0.488171	0.392719	0.653393	0.599085	0.758623	1.45679	0.975601	1.02026	1.08989	0.711273	0.849686	0.000690369	0.000510178	0.000544319	0.000514518	0.000471234	0.000442945
SLP76.CD4.DASATINIB	SLP76	SLC2A3	SLC2A3|SLC2A14	Q59F54;B7Z5A7;B7Z966;P11169;B7Z5J8;Q8TDB8-4;Q8TDB8-2;Q8TDB8;Q8TDB8-5	0.000680918	1.69274	0.127878	569170	0	0	not_regulated	FALSE	0.127878	0.536296	0.943607	0.283019	0.507292	0.382469	1.53751	1.26577	1.03891	1.69274	1.2622	1.40987	0.000593291	0.000538976	0.000451321	0.000650688	0.000680918	0.000598461
SLP76.CD4.DASATINIB	SLP76	RPA3	RPA3	A4D105;P35244;B5MC59	0.000656074	1.71456	0.129581	869683	0	0	not_regulated	FALSE	0.683986	0.521779	0.541061	0.129581	0.398213	0.198032	1.03031	0.658425	1.32873	1.71456	1.05976	1.59503	0.000385249	0.000271673	0.000559331	0.000638649	0.000553984	0.000656074
SLP76.CD4.DASATINIB	SLP76	ALYREF	ALYREF	E9PB61;Q86V81	0.000615507	1.32498	0.195007	1446496	0	0	not_regulated	FALSE	0.383431	0.378472	0.210828	0.85533	0.595396	0.195007	0.765014	1.17791	1.32498	0.949165	1.13766	1.22734	0.000296056	0.000503017	0.000577261	0.000365915	0.000615507	0.000522489
SLP76.CD4.DASATINIB	SLP76	DDX5	DDX5	B4DN41;J3KTA4;B5BUE6;P17844;P17844-2;Q7Z2V5;Q59E92;B4DNG2;J3QRQ7	0.000597311	1.4114	0.105679	621367	0	0	not_regulated	FALSE	0.105679	0.88414	0.612191	0.45512	0.96383	0.544795	1.32633	1.09062	1.20852	1.20671	0.997196	1.4114	0.000510261	0.000462999	0.000523424	0.000462463	0.000536338	0.000597311
SLP76.CD4.DASATINIB	SLP76	HDAC1	HDAC1|HDAC2	Q6IT96;Q13547;E5RFI6;E5RJ04;E5RGV4;E5RHE7;E5RH52;E5RG37;E5RFP9;H3BM24;B7Z3S4;Q5TEE2;B4DSK9;Q5HYD4;B3KUJ5;B5BU61;Q92769-3;Q92769	0.00057787	1.61606	0.133474	407043	0	0	not_regulated	FALSE	0.615386	0.319372	0.590309	0.555815	0.445116	0.133474	0.8815	1.2842	0.797749	1.04775	0.84958	1.61606	0.000286541	0.000460641	0.000291937	0.000339278	0.000386088	0.00057787
SLP76.CD4.DASATINIB	SLP76	MYO5A	MYO5A	G3V394;Q9Y4I1-3;A8CDT9;A0A087WY00;F8W6H6;Q9Y4I1-2;Q9Y4I1;F8WE88;Q59FF5	0.000556437	1.90948	0.161882	8342	0	0	not_regulated	FALSE	0.691303	0.804039	0.379256	0.161882	0.384264	0.290972	0.740653	0.792659	0.430082	1.90948	1.84623	1.81051	0.000159672	0.000188567	0.000104381	0.000410074	0.000556437	0.000429359
SLP76.CD4.DASATINIB	SLP76	APOA1	APOA1	A0A024R3E3;P02647;F8W696	0.000551467	1.60419	0.161121	377103	0	0	not_regulated	FALSE	0.336964	0.63232	0.161121	0.283428	0.827577	0.644914	1.41262	0.790084	1.60419	1.48972	0.907922	0.782466	0.000431351	0.000266222	0.000551467	0.000453152	0.000387588	0.000262832
SLP76.CD4.DASATINIB	SLP76	LRRC59	LRRC59	Q96AG4	0.00052222	1.72383	0.108297	533752	0	0	not_regulated	FALSE	0.796848	0.198798	0.108297	0.294288	0.767268	0.192156	1.11413	0.723423	1.72383	1.53782	0.826878	0.495618	0.000299805	0.000214812	0.00052222	0.000412231	0.00031107	0.000146709
SLP76.CD4.DASATINIB	SLP76	PSMB4	PSMB4	A0A140VK46;P28070	0.000505441	1.4837	0.188838	1283416	0	0	not_regulated	FALSE	0.188838	0.500268	0.437638	0.44595	0.477531	0.534342	1.4837	1.12457	0.743044	1.31424	1.29411	0.788198	0.000414504	0.000346684	0.000233698	0.000365755	0.000505441	0.000242228
SLP76.CD4.DASATINIB	SLP76	LASP1	LASP1	A0A024R1S8;Q14847;Q14847-2;C9J9W2;A8K1D2;B4DIC4;B4DJI4	0.000460924	2.31018	0.173326	2690294	0	0	not_regulated	FALSE	0.30489	0.341998	0.229104	0.686032	0.173326	0.526091	0.865306	0.698683	1.1281	0.833145	2.31018	1.58486	0.000123491	0.00011003	0.000181247	0.000118446	0.000460924	0.000248808
SLP76.CD4.DASATINIB	SLP76	RAB5C	RAB5C	A0A024R1U4;P51148;P51148-2	0.000446747	1.34665	0.10331	867715	0	0	not_regulated	FALSE	0.365483	0.469325	0.183279	0.10331	0.529446	0.484534	0.872736	1.09115	0.655394	1.34665	0.739448	1.09373	0.00029064	0.000400981	0.000245716	0.000446747	0.000344268	0.000400671
SLP76.CD4.DASATINIB	SLP76	CHTOP	CHTOP	A0A087X1B7;X6R700;Q9Y3Y2-4;Q9Y3Y2;Q9Y3Y2-3	0.000443722	1.13638	0.113588	241705	0	0	not_regulated	FALSE	0.33976	0.113588	0.33467	0.392999	0.443922	0.451131	0.762103	1.10744	1.12198	0.893572	1.13638	0.949673	0.000212855	0.000341315	0.000352788	0.000248619	0.000443722	0.000291778
SLP76.CD4.DASATINIB	SLP76	ADD1	ADD1	E7EV99;E7ENY0;P35611-2;P35611-6;P35611-4;P35611;P35611-3;Q96D30;A0A0A0MSR2;P35611-5;Q4TT76;D6RF25;H0Y9H2	0.000443038	2.12041	0.100174	100192	0	0	not_regulated	FALSE	0.196804	0.380534	0.269863	0.100174	0.186237	0.560038	0.565138	0.565733	0.493195	1.95706	2.12041	1.22326	8.44617e-05	9.33001e-05	8.29816e-05	0.000291369	0.000443038	0.000201109
SLP76.CD4.DASATINIB	SLP76	STIP1	STIP1	V9HW72;A8K690;P31948-3;P31948;P31948-2	0.000416865	1.71875	0.17682	2003676	0	0	induced	FALSE	0.263472	0.723572	0.17682	0.273674	0.631155	0.642104	1.33133	1.03009	1.71875	1.02119	0.910783	0.726112	0.000286821	0.000244887	0.000416865	0.000219162	0.000274319	0.000172082
SLP76.CD4.DASATINIB	SLP76	RBM25	RBM25	P49756	0.000398739	1.57066	0.134303	95881	0	0	not_regulated	FALSE	0.134303	0.624527	0.314551	0.231696	0.81604	0.903251	1.42088	1.12278	1.50048	1.57066	0.91779	1.00991	0.000335398	0.000292456	0.000398739	0.000369332	0.000302873	0.000262235
SLP76.CD4.DASATINIB	SLP76	ABLIM1	ABLIM1	B4DQA3;B3KSG3;A0A2Z4N5U1;O14639-4;O14639-3;O14639-5;J3QSX6;B7Z4H1;A0A3B3IS55;O14639-2;O14639-6;O14639;F8W8M4;A0A0A0MRL6	0.000391308	2.01976	0.188649	NA	0	0	not_regulated	FALSE	0.188649	0.225689	0.348484	0.406631	0.278806	0.443548	1.34727	1.31881	1.5794	1.28593	2.01976	1.63164	0.000186706	0.000201674	0.000246407	0.000177522	0.000391308	0.000248734
SLP76.CD4.DASATINIB	SLP76	RPS12	RPS12	P25398	0.000381909	1.33247	0.153575	4766220	0	0	not_regulated	FALSE	0.73146	0.153575	0.517094	0.392426	0.618772	0.385538	0.998592	1.33247	1.19527	1.24884	0.905417	0.980718	0.000259373	0.000381909	0.000349511	0.000323131	0.000328777	0.000280213
SLP76.CD4.DASATINIB	SLP76	BCLAF1	BCLAF1	E9PJA7;Q6DCA8;A0A1W2PQ43;E9PK09;E9PQN2;E9PKI6;E9PK91;Q9NYF8-4;Q9NYF8-3;Q9NYF8-2;Q9NYF8	0.000370438	1.99882	0.152234	136658	0	0	not_regulated	FALSE	0.469459	0.250715	0.152234	0.444841	0.223881	0.66786	0.931411	1.41233	1.56331	1.06097	1.99882	1.10032	0.000123471	0.000206598	0.000233307	0.000140107	0.000370438	0.000160454
SLP76.CD4.DASATINIB	SLP76	CCT8	CCT8	Q7Z759;Q53HU0;P50990-2;P50990;P50990-3	0.000363537	1.62351	0.115775	1883489	0	0	not_regulated	FALSE	0.899468	0.751829	0.856519	0.696855	0.618753	0.115775	1.03382	0.949467	0.973817	1.10116	1.23719	1.62351	0.000210442	0.000213271	0.000223163	0.000223291	0.000352078	0.000363537
SLP76.CD4.DASATINIB	SLP76	MATR3	MATR3	A0A0R4J2E8;A8MXP9;P43243;Q68D11;D6REM6;Q9H4N1;D6R991;Q5CZA7;B3KM87;B4DRS1;P43243-2	0.000362602	1.73675	0.100479	924254	0	0	not_regulated	FALSE	0.113921	0.953232	0.311577	0.100479	0.628965	0.887095	1.61974	1.02254	1.66208	1.73675	1.21174	0.929753	0.000313882	0.000218658	0.000362602	0.000335269	0.000328282	0.000198197
SLP76.CD4.DASATINIB	SLP76	RBBP7	RBBP7|RBBP4	E9PC52;Q6FHQ0;Q16576;Q16576-2;H0YEU5;B4DRT0;Q5JP02;H0YCT5;H0YF10;H0YDK2;Q5JP01;A8K6A2;Q09028-4;Q09028-2	0.000361636	1.55186	0.100864	314434	0	0	not_regulated	FALSE	0.617692	0.864224	0.706184	0.893296	0.466455	0.100864	1.22295	0.92121	0.99165	1.03206	1.37037	1.55186	0.000230848	0.000191886	0.000210734	0.00019407	0.000361636	0.00032224
SLP76.CD4.DASATINIB	SLP76	ADD3	ADD3	Q59EK1;Q5VU08;Q9UEY8-2;Q9UEY8;Q53FL4	0.000358231	2.30676	0.127438	101851	0	0	not_regulated	FALSE	0.581633	0.362969	0.902007	0.365675	0.127438	0.83449	0.943703	1.40421	0.985542	1.59742	2.30676	1.125	0.000104829	0.000172124	0.000123247	0.000176765	0.000358231	0.000137469
SLP76.CD4.DASATINIB	SLP76	IKZF1	IKZF1	Q13422-4;Q13422-3;Q13422-7;Q13422;Q13422-5;Q13422-2;A0A0A0MRA0;A0A0A0MST1;A0A087WU46;Q13422-6	0.000334855	1.6093	0.123889	183135	0	0	not_regulated	FALSE	0.722984	0.254726	0.324041	0.514256	0.648112	0.123889	0.838129	1.6093	0.671553	1.14642	1.13952	1.45555	0.000158039	0.000334855	0.000142558	0.000215344	0.000300395	0.000301916
SLP76.CD4.DASATINIB	SLP76	PSMD6	PSMD6	Q15008;Q15008-4;C9J7B7;B3KT66;Q15008-3;Q15008-2	0.000328837	1.27514	0.170984	448918	0	0	not_regulated	FALSE	0.170984	0.861655	0.495599	0.346638	0.547181	0.828034	1.27514	1.04814	0.830679	0.678104	1.18711	0.95052	0.000252656	0.00022917	0.000185295	0.000133845	0.000328837	0.000207177
SLP76.CD4.DASATINIB	SLP76	BAP18	BAP18	F8W038;H0YIS7;Q8IXM2;Q8IXM2-3;F8W1H0;Q8IXM2-2	0.00031541	1.382	0.143629	1007811	0	0	not_regulated	FALSE	0.272501	0.685069	0.435413	0.230451	0.143629	0.415202	1.2681	1.0632	1.382	1.27284	1.24968	1.07265	0.000228936	0.000211807	0.000280885	0.000228912	0.00031541	0.000213023
SLP76.CD4.DASATINIB	SLP76	PRKACB	PRKACB|PRKACA	B7ZA00;A0A087WVC4;A8K8B9;B2RB89;A0A024R7J0;A0A0A0MS54;B4E2L0;P22694-10;P22694-4;P22694-3;P17612-2;P22694;P17612;P22694-5;P22694-7;P22694-6;P22694-9;P22694-2;B1APF7;B1APG1;B1APG0;Q15136;B1APG2;B1APF8;B1APF9;K7ERP6;B1APG3;P22694-8	0.000309115	1.67944	0.163145	396635	0	0	not_regulated	FALSE	0.236749	0.315171	0.163145	0.42128	0.268075	0.213453	0.890347	1.08285	1.05708	1.27793	1.18644	1.67944	0.000148973	0.000199931	0.00019912	0.000213004	0.00027753	0.000309115
SLP76.CD4.DASATINIB	SLP76	RBBP4	RBBP4	Q09028-3;Q09028;E9PNS2;E9PIC4;E9PNS6	0.000302805	1.30301	0.189076	1096022	0	0	not_regulated	FALSE	0.408781	0.429571	0.189076	0.278609	0.38961	0.348724	0.855702	1.12049	1.30301	1.23657	1.23831	0.856917	0.000149672	0.000216268	0.00025658	0.000215462	0.000302805	0.000164879
SLP76.CD4.DASATINIB	SLP76	MYH10	MYH10	P35580;P35580-5;P35580-2;P35580-3;P35580-4	0.000301544	2.22345	0.168812	1873	0	0	not_regulated	FALSE	0.3414	0.902772	0.578568	0.907183	0.168812	0.181228	1.3911	1.03688	1.22937	0.893347	2.22345	2.09044	0.000134947	0.000110994	0.00013426	8.63297e-05	0.000301544	0.000223076
SLP76.CD4.DASATINIB	SLP76	PSMD3	PSMD3	B3KNN7;B4DEB0;B4DPM7;Q96N86;Q8N9M2;Q6IBN0;O43242;B4DV84;O43242-2	0.000257916	1.25672	0.195382	640252	0	0	not_regulated	FALSE	0.669179	0.298124	0.195382	0.494153	0.701779	0.437442	0.801164	0.481115	1.24912	0.684952	1.15828	1.25672	0.000127606	8.45597e-05	0.000223981	0.000108678	0.000257916	0.000220189
SLP76.CD4.DASATINIB	SLP76	STXBP2	STXBP2	O00184;Q53GF4;Q15833-2;Q15833;Q15833-3;M0R0D4;M0R1A1;M0R0M7;B4DY46	0.00025318	1.26809	0.167728	282529	0	0	not_regulated	FALSE	0.33982	0.0258013	0.189597	0.208909	0.167728	0.149279	1.26809	0.434575	0.537931	0.674077	1.18834	0.756611	0.00019325	7.30805e-05	9.22902e-05	0.000102333	0.00025318	0.000126838
SLP76.CD4.DASATINIB	SLP76	FUBP1	FUBP1	B4E0X8;B4DWL1;A0A1Z1G4M2;A0A384MDX9;E9PEB5;B4DT31;Q96AE4;Q96AE4-2;Q59FU3	0.000241804	1.43495	0.185368	629084	0	0	not_regulated	FALSE	0.222754	0.480312	0.185368	0.596949	0.361018	0.501362	1.33112	1.26259	1.43495	1.1875	0.969918	1.13371	0.000199246	0.000208545	0.000241804	0.000177067	0.000202965	0.000186673
SLP76.CD4.DASATINIB	SLP76	SSH2	SSH2	B3KRE8;A0A3B3IS79;F5H527;B4DK64;Q76I76	0.000240286	1.92428	0.116033	NA	0	0	not_regulated	FALSE	0.766927	0.173697	0.276053	0.508237	0.116033	0.801118	1.02161	0.559087	0.765905	0.96234	1.92428	0.920128	9.12493e-05	5.51049e-05	7.70156e-05	8.56265e-05	0.000240286	9.04068e-05
SLP76.CD4.DASATINIB	SLP76	RCSD1	RCSD1	B7ZKW8;Q6JBY9	0.000239987	2.48278	0.173589	583571	0	0	not_regulated	FALSE	0.527337	0.782885	0.280008	0.587443	0.291523	0.173589	1.11758	0.9675	2.0027	1.34897	2.17847	2.48278	8.80643e-05	8.41271e-05	0.000177662	0.00010589	0.000239987	0.000215212
SLP76.CD4.DASATINIB	SLP76	MYO18A	MYO18A	Q92614-2	0.000224499	1.45146	0.160513	91864	0	0	not_regulated	FALSE	0.518798	0.732001	0.308655	0.227907	0.59071	0.160513	0.80631	0.849939	0.533652	1.38253	1.15524	1.45146	0.00011208	0.000130371	8.3511e-05	0.000191441	0.000224499	0.000221943
SLP76.CD4.DASATINIB	SLP76	HADHA	HADHA	B4DDZ5;E9KL44;H0YFD6;P40939;B4DRH6;A0A2R8Y4F5;A0A2R8YG21	0.000221705	1.63449	0.119134	708426	0	0	not_regulated	FALSE	0.853722	0.290582	0.852896	0.34468	0.119134	0.65658	0.9079	1.63449	0.852847	1.30267	1.5872	1.17584	9.07119e-05	0.000180208	9.59303e-05	0.000129657	0.000221705	0.000129235
SLP76.CD4.DASATINIB	SLP76	P4HB	P4HB	B4DLN6;B4DUA5;H7BZ94;B4DNL5;A0A024R8S5;P07237;H0Y3Z3;Q96C96;B3KTQ9;I3L398	0.000219129	1.75002	0.170066	3783475	0	0	not_regulated	FALSE	0.170066	0.765836	0.2972	0.235114	0.897738	0.306806	1.75002	1.09201	1.26868	1.35703	0.997855	1.45218	0.000219129	0.000150886	0.000178841	0.000169271	0.000174679	0.000200025
SLP76.CD4.DASATINIB	SLP76	EZR	EZR|RDX	V9HW42;Q6NUR7;E7EQR4;B2R6J2;P15311;J7M2B1;Q6PKD3;Q05CU6;B7Z437;A0A2R8Y7M3;B7Z5V2;B0YJ88;A0A2R8Y5S7;P35241;P35241-5;Q9UJZ7;Q9UJZ6;Q9UK20	0.000217195	1.68019	0.182543	1361774	0	0	not_regulated	FALSE	0.759634	0.533017	0.309529	0.510277	0.862113	0.182543	1.27412	0.898322	1.68019	0.825243	0.994158	1.2586	0.0001463	0.000113823	0.000217195	9.43946e-05	0.000159589	0.000158975
SLP76.CD4.DASATINIB	SLP76	ILF2	ILF2	B4DY09;Q53FG3;F4ZW63;F4ZW62;Q12905	0.000206561	1.31322	0.109786	1401941	0	0	not_regulated	FALSE	0.43905	0.561475	0.109786	0.392592	0.360991	0.468179	1.17317	1.1232	1.31322	1.00198	1.14254	1.20284	0.000151712	0.000160282	0.000191186	0.000129079	0.000206561	0.000171111
SLP76.CD4.DASATINIB	SLP76	PPP6R3	PPP6R3	A0A024R5F3;H7BXH2;E9PKF6;Q5H9R7-3;Q5H9R7-4;Q5H9R7-6;Q5H9R7-2;Q5H9R7;Q5H9R7-5;B4DTT7;B4DYU6;H0YEN2;E9PQP7;B4E0C2	0.000202754	2.34299	0.178195	98620	0	0	not_regulated	FALSE	0.356408	0.605556	0.473395	0.691881	0.245701	0.178195	0.754094	1.04809	1.06938	1.12031	2.34299	2.29373	4.66776e-05	7.1589e-05	7.45199e-05	6.90804e-05	0.000202754	0.000156183
SLP76.CD4.DASATINIB	SLP76	TCP1	TCP1	P17987;F5H726;F5GZI8;F5H676;F5H136;F5H282;E7EQR6;E7ERF2	0.000202418	1.55813	0.112348	1644541	0	0	not_regulated	FALSE	0.427039	0.112348	0.208713	0.819686	0.420638	0.273835	1.30437	1.39876	0.792979	0.944991	1.3644	1.55813	0.000138418	0.000163795	9.47352e-05	9.98971e-05	0.000202418	0.000181887
SLP76.CD4.DASATINIB	SLP76	CCT4	CCT4	B7Z9L0;B7Z2Z8;A8K3C3;P50991;B7Z2F4;P50991-2	0.000201145	1.61573	0.127513	1774173	0	0	not_regulated	FALSE	0.558226	0.57479	0.105819	0.50192	0.127513	0.573433	1.13391	0.890256	0.615266	1.06172	1.61573	1.25926	0.000100973	8.74792e-05	6.16802e-05	9.41816e-05	0.000201145	0.000123352
SLP76.CD4.DASATINIB	SLP76	PRPF40A	PRPF40A	B4DPY2;A0A3F2YNY6;O75400-2;O75400-3;O75400	0.000198066	1.91149	0.159539	54158	0	0	not_regulated	FALSE	0.42127	0.861935	0.159539	0.563426	0.664117	0.632092	1.33973	0.922316	1.91149	1.24128	1.19376	1.20532	0.000123309	9.36749e-05	0.000198066	0.00011381	0.000153607	0.000122036
SLP76.CD4.DASATINIB	SLP76	PPP6R1	PPP6R1	Q9UPN7;Q96ID3;B4DLT9	0.000181705	1.59722	0.1583	111824	0	0	not_regulated	FALSE	0.223711	0.200466	0.368638	0.617416	0.1583	0.675337	1.59078	1.34464	1.17588	1.21677	1.59722	0.763992	0.000129448	0.000120742	0.000107722	9.86345e-05	0.000181705	6.83883e-05
SLP76.CD4.DASATINIB	SLP76	THRAP3	THRAP3	A0A3B3ITZ9;Q9Y2W1	0.000171729	1.60836	0.154004	220949	0	0	not_regulated	FALSE	0.272795	0.481335	0.809559	0.154004	0.402655	0.581049	1.38693	1.35297	1.10878	1.37724	1.60836	1.28399	0.000105926	0.000114025	9.53339e-05	0.000104783	0.000171729	0.000107873
SLP76.CD4.DASATINIB	SLP76	LRCH3	LRCH3	B4DEQ7;Q96II8-3;Q96II8;Q96II8-2;Q96II8-4;E9PD99;B4DU23	0.000160677	1.46464	0.161049	19003	0	0	not_regulated	FALSE	0.252444	0.54959	0.408929	0.596704	0.583337	0.161049	0.544026	0.778616	1.21348	0.758798	1.46464	1.43831	4.26899e-05	6.74208e-05	0.000107201	5.93151e-05	0.000160677	0.000124155
SLP76.CD4.DASATINIB	SLP76	TBL2	TBL2	B4DY59;E9PF19;B4DY50;Q96E41;A0A0S2Z5F3;Q8N2L6;B2RB52;A0A384MDS4;Q9Y4P3	0.000128352	1.41743	0.10309	111480	0	0	not_regulated	FALSE	0.521575	0.379133	0.278078	0.10309	0.188341	0.503079	1.04567	1.24181	0.520654	1.41743	1.36019	0.821147	7.058e-05	9.24929e-05	3.95635e-05	9.53068e-05	0.000128352	6.09699e-05
SLP76.CD4.DASATINIB	SLP76	PYGB	PYGB	B4DSD8;Q59GM9;P11216	0.000116535	1.34153	0.130046	195814	0	0	not_regulated	FALSE	0.357638	0.130046	0.196907	0.772725	0.576418	0.162868	1.15933	1.34153	1.29081	1.00204	1.19589	0.807515	8.08085e-05	0.000103185	0.000101291	6.95776e-05	0.000116535	6.19166e-05
SLP76.CD4.DASATINIB	SLP76	COPG1	COPG1|COPG2	B3KW21;Q8WUI6;Q9Y678;Q9NUP3;B3KND4;Q9H9B7;A0A140VK12;Q9UBF2-2;Q9UBF2	9.01731e-05	1.53133	0.127808	470282	0	0	not_regulated	FALSE	0.651596	0.642454	0.127808	0.244565	0.714561	0.251062	1.07406	1.08922	1.53133	0.557474	1.0624	1.34366	5.61797e-05	6.28683e-05	9.01731e-05	2.90474e-05	7.76878e-05	7.73119e-05
SLP76.CD4.DASATINIB	SLP76	CSE1L	CSE1L	B4DM31;A0A384NKW7;P55060-4;P55060-3;P55060;B4DM67;B4DPS6;B4DUC5;P55060-2	8.73569e-05	1.55913	0.10901	264452	0	0	not_regulated	FALSE	0.243221	0.387521	0.238643	0.10901	0.237765	0.599529	1.20857	1.1531	1.35753	1.55913	1.35125	0.906873	5.58877e-05	5.88408e-05	7.06732e-05	7.18226e-05	8.73569e-05	4.61318e-05
SLP76.CD4.DASATINIB	SLP76	SCFD1	SCFD1	Q53GW1;Q8WVM8;G3V3K9;G3V4I1;G3V5F3;J3KNG4;B7Z5N7;B7Z738;Q8WVM8-2;Q8WVM8-3	8.49112e-05	1.26391	0.185276	128520	0	0	not_regulated	FALSE	0.354786	0.185276	0.458024	0.689265	0.448613	0.429247	0.837057	1.26391	1.12055	0.971033	1.18457	0.823957	4.29183e-05	7.15104e-05	6.46811e-05	4.9597e-05	8.49112e-05	4.64728e-05
SLP76.CD4.DASATINIB	SLP76	TMX4	TMX4	Q9H1E5	8.40312e-05	1.55742	0.154382	137957	0	0	not_regulated	FALSE	0.20954	0.373235	0.316696	0.460224	0.154382	0.704985	1.55742	1.1665	1.3006	1.15959	1.34197	0.911133	6.97567e-05	5.76542e-05	6.55817e-05	5.17393e-05	8.40312e-05	4.48922e-05
SLP76.CD4.DASATINIB	SLP76	VCL	VCL	B4E3Q9;B3KXA2;A0A384NYN5;A0A024QZN4;V9HWK2;P18206-2;P18206	7.6456e-05	1.25888	0.176228	353206	0	0	not_regulated	FALSE	0.543534	0.488437	0.373844	0.215462	0.176228	0.502682	1.11318	1.25888	1.01708	1.2018	1.11184	1.07675	5.47543e-05	6.83281e-05	5.63201e-05	5.88867e-05	7.6456e-05	5.82606e-05
SLP76.CD4.DASATINIB	SLP76	SVIL	SVIL	O95425-2;O95425-4;O95425-3;O95425	6.93583e-05	1.95159	0.18017	NA	0	0	not_regulated	FALSE	0.506562	0.346243	0.591993	0.311855	0.18017	0.779379	1.15626	1.00549	0.985619	1.27593	1.95159	1.19274	2.93934e-05	2.82058e-05	2.82073e-05	3.23112e-05	6.93583e-05	3.33539e-05
SLP76.CD4.DASATINIB	SLP76	SPG11	SPG11	H0YLK7;C4B7M4;Q96JI7-3;Q96JI7;C4B7M2	6.88343e-05	1.50785	0.151596	NA	0	0	not_regulated	FALSE	0.271984	0.151596	0.3607	0.227772	0.356859	0.151336	0.80548	1.06378	0.95997	0.976107	1.50785	0.945933	2.63018e-05	3.83309e-05	3.52896e-05	3.17513e-05	6.88343e-05	3.3978e-05
SLP76.CD4.DASATINIB	SLP76	PLS3	PLS3	A0A0A0MSQ0;P13797-3;P13797-2;P13797;B4DPW9;Q53GY0;Q96HI1	6.7087e-05	1.50169	0.183451	NA	0	0	not_regulated	FALSE	0.317082	0.274776	0.558061	0.615	0.428177	0.183451	1.50169	0.693791	1.02182	0.866865	0.876146	1.02986	6.7087e-05	3.4202e-05	5.13913e-05	3.85783e-05	5.47205e-05	5.06108e-05
SLP76.CD4.DASATINIB	SLP76	FSCN1	FSCN1	B3KTA3;A0A384MEG1;Q16658	6.6297e-05	1.32864	0.18316	37606	0	0	not_regulated	FALSE	0.38765	0.243293	0.712695	0.352826	0.393264	0.18316	0.863175	0.847925	1.0633	0.762792	0.969701	1.32864	3.91543e-05	4.24427e-05	5.42994e-05	3.44684e-05	6.14943e-05	6.6297e-05
SLP76.CD4.DASATINIB	SLP76	MYO9B	MYO9B	Q4LE74;M0R300;M0R0P8;B0I1T6;Q13459-2;Q13459	4.22751e-05	1.28401	0.188552	49613	0	0	not_regulated	FALSE	0.614538	0.587571	0.00446781	0.743109	0.546259	0.188552	1.01724	1.04654	0.531995	1.01363	0.923148	1.28401	3.04459e-05	3.45645e-05	1.79256e-05	3.02218e-05	3.86274e-05	4.22751e-05
SLP76.CD4.DASATINIB	SLP76	KIAA1671	KIAA1671	Q9BY89	2.60326e-05	2.45809	0.187786	NA	0	0	not_regulated	FALSE	0.367361	0.263276	0.692195	0.514473	0.391115	0.187786	1.16637	1.31401	1.06497	0.847756	1.68179	2.45809	1.12292e-05	1.39597e-05	1.15427e-05	8.1305e-06	2.26361e-05	2.60326e-05
SLP76.CD4.DASATINIB	SLP76	HUWE1	HUWE1	Q5H924;A0A024R9Y3;A0A024R9U8;A0A024R9W5;Q7Z6Z7-2;Q7Z6Z7-3;Q7Z6Z7;B4DGF6;Q5H962	1.1966e-05	1.29027	0.157772	68021	0	0	not_regulated	FALSE	0.455821	0.394816	0.115307	0.244454	0.292657	0.157772	1.07378	0.933856	0.76619	0.71365	1.22087	1.29027	7.52794e-06	7.2245e-06	6.04724e-06	4.98404e-06	1.1966e-05	9.95065e-06
SLP76.CD4.DASATINIB	SLP76	MYL12A	MYL12A	J3QRS3;P19105;Q53HL1;Q2F834;J3KTJ1	0.457237	1.27542	0.201739	7399917	0	0	not_regulated	FALSE	0.635082	0.834222	0.645712	0.894374	0.499228	0.201739	0.78635	0.935131	0.804845	0.92847	0.815679	1.27542	0.25627	0.336295	0.295293	0.301428	0.371636	0.457237
SLP76.CD4.DASATINIB	SLP76	VIM	VIM	V9HWE1;P08670;B0YJC4;Q53HU8;B3KRK8	0.243019	1.58493	0.516717	26563950	0	0	not_regulated	FALSE	0.427168	0.545867	0.706533	0.916623	0.858407	0.516717	0.457132	0.571051	0.724079	1.0921	1.16314	1.58493	0.0637186	0.0878345	0.113624	0.151643	0.226659	0.243019
SLP76.CD4.DASATINIB	SLP76	HCLS1	HCLS1	P14317;E7EVW7	0.104738	1.48667	0.251731	2202323	0	0	not_regulated	FALSE	0.972997	0.682827	0.638088	0.872767	0.847643	0.251731	0.976078	1.30708	0.758574	1.10419	0.901002	1.48667	0.062512	0.0923735	0.0546934	0.0704459	0.0806717	0.104738
SLP76.CD4.DASATINIB	SLP76	MYO1G	MYO1G	B0I1T2;A0A3B3IU30;B0I1T2-4	0.0987344	1.76993	0.272777	1314748	0	0	not_regulated	FALSE	0.737629	0.898639	0.573647	0.953794	0.886987	0.272777	0.776133	0.913507	0.707613	1.04725	1.10483	1.76993	0.0393587	0.0511189	0.0403978	0.0529039	0.0783282	0.0987344
SLP76.CD4.DASATINIB	SLP76	MYL6	MYL6	P60660-2;F8W1R7;G8JLA2;G3V1V0;P60660;J3KND3;B7Z6Z4;G3V1Y7;Q6IBG5;F8VPF3;F8VZU9;F8W180	0.0844843	1.29079	0.202062	10400863	0	0	not_regulated	FALSE	0.719951	0.774793	0.710961	0.984831	0.505163	0.202062	0.831005	0.883469	0.90064	0.990346	0.820942	1.29079	0.0494445	0.0580057	0.0603286	0.0586996	0.0682877	0.0844843
SLP76.CD4.DASATINIB	SLP76	ACTR3	ACTR3	A0A024RAI1;P61158;B4DXW1;Q59FV6;B4DT29;B4DTI0	0.0820026	1.59486	0.271586	3724342	0	0	not_regulated	FALSE	0.852978	0.635698	0.492921	0.91275	0.984691	0.271586	1.13688	1.36616	0.662435	1.0771	1.00997	1.59486	0.0531389	0.0704638	0.0348578	0.0501519	0.065997	0.0820026
SLP76.CD4.DASATINIB	SLP76	ACTR2	ACTR2	P61160;P61160-2;Q8IY98;F5H6T1;B4DHK9	0.0663818	1.44963	0.297918	3116424	0	0	not_regulated	FALSE	0.975874	0.664193	0.381035	0.845182	0.870184	0.297918	1.02206	1.31442	0.626816	1.12248	0.922264	1.44963	0.042546	0.0603788	0.0293753	0.0465474	0.0536729	0.0663818
SLP76.CD4.DASATINIB	SLP76	ARPC3	ARPC3	B2R4D5;O15145;B4DM63;Q2LE71	0.0543642	1.36329	0.474858	3388122	0	0	not_regulated	FALSE	0.989358	0.817517	0.396514	0.864603	0.852432	0.474858	0.98964	1.18339	0.578598	1.10523	0.888981	1.36329	0.0358751	0.0473382	0.023613	0.0399118	0.0450531	0.0543642
SLP76.CD4.DASATINIB	SLP76	ARPC2	ARPC2	Q53R19;O15144;Q9BXV5;A0A024R408	0.0466701	1.41654	0.218639	5300898	0	0	not_regulated	FALSE	0.997007	0.66853	0.415862	0.812547	0.839632	0.218639	1.0023	1.29442	0.682823	1.14576	0.917049	1.41654	0.0300194	0.0427801	0.0230233	0.0341845	0.0383982	0.0466701
SLP76.CD4.DASATINIB	SLP76	RPS27A	RPS27A|UBA52|UBB|UBC	A0A248RGE3;Q5RKT7;B2RDW1;P62979;J3QS39;J3QTR3;F5H6Q2;Q3MIH3;F5GYU3;F5H2Z3;F5H265;Q5UGI3;B4DV12;F5H388;A0A2R8Y422;F5H747;F5GXK7;J3QKN0;Q5U5U6;Q5PY61;Q9UFQ0;Q96C32;Q96MH4;L8B4I8;L8B196;Q96H31;L8B4R0;A8K674;L8B4Z6;L8B4M0;L8B4J3;Q66K58;Q59EM9;P62987;P0CG47;P0CG48;M0R1V7;Q49A90;M0R1M6;Q8WYN9;M0R2S1	0.0461523	1.00144	0.996443	27406120	0	0	not_regulated	FALSE	0.000414166	0.299378	0.12186	0.265306	0.169226	0.996443	0.540653	0.742461	0.555367	0.702765	0.637447	1.00144	0.0226506	0.0343242	0.0261938	0.0293295	0.0373354	0.0461523
SLP76.CD4.DASATINIB	SLP76	DCD	DCD	P81605;P81605-2	0.0448848	1.00678	0.993148	152994	0	0	not_regulated	FALSE	0.461286	0.520583	0.377914	0.993148	0.412223	0.500187	0.532188	0.697929	0.456169	1.00678	0.449482	0.53782	0.0238176	0.0344675	0.0229835	0.0448848	0.028123	0.0264775
SLP76.CD4.DASATINIB	SLP76	H2AZ2	H2AZ2|H2AZ1	Q71UI9;P0C0S5;C9J0D1;A0A494C189;Q71UI9-4;Q71UI9-2;Q71UI9-3	0.0291512	1.98457	0.258703	5577572	0	0	not_regulated	FALSE	0.314533	0.00860579	0.0741304	0.258703	0.930196	0.273087	0.752275	0.424011	0.652822	1.98457	1.02638	0.743076	0.0110925	0.00689918	0.010837	0.0291512	0.0211582	0.012053
SLP76.CD4.DASATINIB	SLP76	H4C1	H4C1	B2R4R0;P62805;Q0VAS5	0.0253526	1.59119	0.506146	95398534	0	0	not_regulated	FALSE	0.797654	0.125327	0.210446	0.506146	0.530836	0.107886	0.876468	0.482885	0.500423	1.59119	1.22739	0.50497	0.0129497	0.00787287	0.00832374	0.0234196	0.0253526	0.00820723
SLP76.CD4.DASATINIB	SLP76	TMOD3	TMOD3	Q5HYL6;Q9NYL9;H0YNJ8;H0YKU1	0.0191657	1.73312	0.377542	669109	0	0	not_regulated	FALSE	0.718328	0.775289	0.944518	0.875065	0.742142	0.377542	0.662413	0.769203	0.945668	1.15955	0.750015	1.73312	0.00665913	0.00853287	0.0107025	0.0116121	0.0105408	0.0191657
SLP76.CD4.DASATINIB	SLP76	H2BU1	H2BU1|H2BC21|H2BC3|H2BC17|H2BC11	A0A024RCJ2;Q8N257;Q16778;P33778;P23527;P06899	0.0178449	1.76388	0.413272	9270090	0	0	not_regulated	FALSE	0.450773	0.0285128	0.00934492	0.413272	0.656393	0.0876432	0.818964	0.572966	0.557585	1.76388	1.2408	0.633497	0.00831717	0.00642104	0.006375	0.0178449	0.0176169	0.00707723
SLP76.CD4.DASATINIB	SLP76	HLA-A	HLA-A|MHC|HLA-a|NA|HLA	Q9TQB6;A0A3T0TUN6;X5MPH1;X5MNS3;A0A060VHD9;A0A060VG17;Q861F7;Q8HX85;O78126;A0A386RVU2;A0A346FLI0;A0A346FLH9;A0A1V0S7J8;A0A1V0EFF1;A0A142J2B4;A0A142J2B3;A0A0S1Z204;A0A0S1Z1X8;Q9TQ73;Q53Z42;D9UB07;D5H3T6;D5H3T4;C5IWX9;A5A4G3;A0A4Y5RU99;A0A4V0NP48;A0A4P8DJ79;A0A4P2STY4;A0A4P2STB9;A0A4P2SSF7;A0A4P2SSC0;A0A4P2SQZ5;A0A455JWW7;A0A455JVV7;A0A411G9X3;A0A3S6RIA4;A0A3S6RFJ7;A0A3S6RF68;A0A3S6RF58;A0A3S6RF55;…	0.0169202	1.21163	0.261511	10582	0	0	not_regulated	FALSE	0.803394	0.261511	0.753438	0.395052	0.807969	0.95839	1.04029	1.21163	0.922158	1.16928	0.921957	1.00742	0.013165	0.0169202	0.013138	0.0147407	0.0163115	0.0140244
SLP76.CD4.DASATINIB	SLP76	S100A9	S100A9	P06702;B2R4M6	0.0152056	1.35103	0.281083	11749	0	0	repressed	FALSE	0.92685	0.0223989	0.188484	0.157375	0.411181	0.281083	0.925317	0.379748	0.333291	0.440089	0.314503	1.35103	0.00946719	0.00428737	0.00383895	0.00448544	0.00449855	0.0152056
SLP76.CD4.DASATINIB	SLP76	ARPC5	ARPC5	O15511;B1ALC0;O15511-2;Q6IPM3	0.0150679	1.45737	0.589352	3351666	0	0	not_regulated	FALSE	0.997837	0.741584	0.670752	0.789375	0.735283	0.589352	0.996878	1.38871	0.683934	1.24525	0.739202	1.45737	0.00936955	0.014403	0.00723684	0.0116592	0.00971307	0.0150679
SLP76.CD4.DASATINIB	SLP76	HSPA5	HSPA5	V9HWB4;P11021	0.0134205	1.19378	0.441231	3330944	0	0	not_regulated	FALSE	0.98391	0.768355	0.441231	0.539937	0.837228	0.59906	0.996137	1.10921	1.19378	0.922115	1.07313	1.18964	0.00891081	0.0109491	0.0120221	0.00821708	0.0134205	0.0117063
SLP76.CD4.DASATINIB	SLP76	FLNA	FLNA|FLJ00119	Q60FE6;Q60FE5;A6NDY9;A0A087WWY3;Q8TES4	0.0132722	2.51331	0.385979	1729	0	0	not_regulated	FALSE	0.855551	0.811581	0.913296	0.984942	0.754118	0.385979	0.819302	0.782862	0.896291	1.02047	1.48052	2.51331	0.00393308	0.00414706	0.00484391	0.00488003	0.00993617	0.0132722
SLP76.CD4.DASATINIB	SLP76	PSME2	PSME2	Q86SZ7;Q2TNB3;A0A087X1Z3;Q9UL46;H0YM70;Q6FHK9	0.0126849	1.93199	0.532	6878869	0	0	repressed	FALSE	0.299935	0.843076	0.0803556	0.731042	0.678151	0.532	0.498028	0.893434	0.28897	1.37774	0.656241	1.93199	0.00297254	0.00588439	0.00194171	0.00819171	0.00547587	0.0126849
SLP76.CD4.DASATINIB	SLP76	HSP90AB1	HSP90AB1	A0A024RD80;P08238;B4DMA2;B4DGL0;Q6PK50	0.0121048	1.04215	0.755579	8506752	0	0	not_regulated	FALSE	0.853229	0.879887	0.755579	0.0656743	0.886483	0.950876	1.01856	1.04215	1.0334	0.894821	1.03111	1.0126	0.00855318	0.00965681	0.00976932	0.00748531	0.0121048	0.00935373
SLP76.CD4.DASATINIB	SLP76	PDIA3	PDIA3	B3KQT9;V9HVY3;P30101;B3KQT2;B4DDM1;B4DJ98	0.0114799	1.06322	0.786507	4900681	0	0	not_regulated	FALSE	0.204212	0.786507	0.94771	0.474446	0.732208	0.808473	0.857727	1.06322	1.01343	0.909374	0.889664	0.942271	0.0079167	0.0108289	0.0105304	0.00836126	0.0114799	0.00956706
SLP76.CD4.DASATINIB	SLP76	CALM3	CALM3|CALM2|CALM1	Q9BRL5;P0DP25;P0DP24;P0DP23;B4DJ51;B2RDW0;H0Y7A7;E7ETZ0;E7EMB3;A8K1M2;F8WBR5;M0QZ52;G3V479;G3V361;Q96HY3	0.0110121	1.1269	0.741937	9702627	0	0	not_regulated	FALSE	0.733171	0.716933	0.868882	0.242106	0.11945	0.741937	0.89364	0.917392	0.936077	0.694253	0.739272	1.1269	0.0079385	0.00899283	0.00936151	0.00614367	0.00918115	0.0110121
SLP76.CD4.DASATINIB	SLP76	ACTBL2	ACTBL2	Q562R1	0.0108118	18.3084	0.219807	68405	0	0	not_regulated	FALSE	0.553782	0.0512623	0.226131	0.836742	0.373554	0.219807	4.83066	0.212259	0.355617	0.780088	0.425911	18.3084	0.00259326	0.00012574	0.000214922	0.000417174	0.00031965	0.0108118
SLP76.CD4.DASATINIB	SLP76	RPL39P5	RPL39P5|RPL39	Q59GN2;P62891	0.0103072	1.09134	0.661653	1903113	0	0	not_regulated	FALSE	0.837923	0.26582	0.661653	0.696921	0.0146159	0.00427597	0.982736	0.805656	1.09134	1.02948	0.621377	0.731839	0.00824443	0.00745829	0.0103072	0.00860349	0.00728778	0.00675378
SLP76.CD4.DASATINIB	SLP76	H3C15	H3C15|H3-4|H3-3A|H3C1|H3-5	K7EMV3;B4E380;B4DEB1;K7EK07;B2R6Y1;B2R4P9;K7ES00;Q71DI3;Q16695;P84243;P68431;Q6TXQ4;K7EP01;A8K4Y7;A0A1X8XL64;Q6NXT2	0.0103049	1.58686	0.433231	1472300	0	0	not_regulated	FALSE	0.947987	0.0204166	0.164633	0.547682	0.433231	0.00257168	0.995718	0.55756	0.718556	1.58686	1.51308	0.544183	0.00485067	0.00299725	0.0039408	0.00770084	0.0103049	0.0029162
SLP76.CD4.DASATINIB	SLP76	ATP5F1A	ATP5F1A	V9HW26;P25705;P25705-2;P25705-3;K7EK77	0.0100044	1.02495	0.892736	4111553	0	0	not_regulated	FALSE	0.928049	0.839498	0.892736	0.986595	0.348528	0.571681	0.978322	0.954253	1.02495	1.00428	0.801629	0.893121	0.0084822	0.00912968	0.0100044	0.00867388	0.00971664	0.00851813
SLP76.CD4.DASATINIB	SLP76	CALML5	CALML5	Q9NZT1;Q53H37	0.00962157	1.40563	0.662598	16549	0	0	not_regulated	FALSE	0.662598	0.326617	0.179341	0.0299403	0.353441	0.453479	1.40563	0.621719	0.241456	0.303649	0.730064	0.750678	0.00962157	0.00469608	0.00186069	0.00207053	0.0069864	0.00565246
SLP76.CD4.DASATINIB	SLP76	CD3E	CD3E	E9PSH8;P07766;B4DVW0	0.00951347	1.97689	0.301944	1133048	0	0	not_regulated	FALSE	0.404368	0.357045	0.535029	0.301944	0.00198619	0.0115146	1.49541	1.56159	1.28934	1.97689	0.51344	0.600226	0.00722407	0.00832443	0.00701213	0.00951347	0.0034676	0.00318967
SLP76.CD4.DASATINIB	SLP76	SPTAN1	SPTAN1	A0A0D9SGF6;A0A0D9SF54;Q13813-2;B4DGT1	0.00868823	2.01995	0.429004	290910	0	0	not_regulated	FALSE	0.570865	0.882431	0.796201	0.594657	0.857392	0.429004	0.689187	0.883359	0.810971	1.38144	1.21352	2.01995	0.00269476	0.00381141	0.00356982	0.00538084	0.00663353	0.00868823
SLP76.CD4.DASATINIB	SLP76	CD247	CD247	P20963-3;P20963;B2LYR2;A9Y844	0.00810257	2.01884	0.225983	982000	0	0	not_regulated	FALSE	0.950222	0.622919	0.772389	0.225983	0.0335297	0.0325296	1.01282	1.33501	1.14572	2.01884	0.229312	0.495585	0.00408056	0.00593521	0.00519664	0.00810257	0.00129161	0.00219641
SLP76.CD4.DASATINIB	SLP76	IQGAP1	IQGAP1	A4QPB0;A0A024RC65;P46940;A0A0J9YXZ5;H0YLE8;B4E2M0;Q6P1N4	0.007726	2.15404	0.453755	1579578	0	0	not_regulated	FALSE	0.814543	0.742612	0.584588	0.973382	0.714787	0.453755	0.834993	0.691934	0.588252	0.971913	1.53103	2.15404	0.00272255	0.00248956	0.00215931	0.00315685	0.00697897	0.007726
SLP76.CD4.DASATINIB	SLP76	RPL17	RPL17	A0A087WXM6;J3QQT2;J3KRX5;A0A024R261;A0A0A6YYL6;P18621;P18621-3;J3QLC8;A0A0A0MRF8;P18621-2;J3KRB3;A0A087WWH0;J3QS96;A0A087WY81	0.00732919	1.21269	0.311035	2496252	0	0	not_regulated	FALSE	0.317451	0.405393	0.694789	0.311035	0.81779	0.602926	1.11697	1.21269	1.06936	1.1515	0.969519	1.06491	0.00603986	0.00723599	0.00650977	0.00620271	0.00732919	0.00633435
SLP76.CD4.DASATINIB	SLP76	IFITM1	IFITM1	A0A024R210	0.00692044	1.26779	0.345831	1986830	0	0	not_regulated	FALSE	0.345831	0.429098	0.860766	0.555303	0.203928	0.597792	1.22402	1.21394	0.920314	1.26779	0.856321	1.10187	0.00632353	0.00692044	0.00535259	0.00652455	0.00618477	0.00626194
SLP76.CD4.DASATINIB	SLP76	ATXN2L	ATXN2L	Q8WWM7;Q8WWM7-6;Q8WWM7-8;Q8WWM7-5;Q8WWM7-4;Q8WWM7-9;Q8WWM7-2;Q8WWM7-3;H3BUF6;A0A024QZB7;A0A024QZC0;A0A024QZ91;Q8WWM7-7	0.00682588	1.51323	0.250295	62269	0	0	not_regulated	FALSE	0.98055	0.674806	0.250295	0.330845	0.585081	0.715271	1.0082	1.17851	1.51323	1.31415	0.748048	0.843066	0.00403963	0.0052107	0.00682588	0.00524534	0.00419026	0.00371591
SLP76.CD4.DASATINIB	SLP76	H1-5	H1-5	P16401	0.00680498	1.52799	0.203187	26429249	0	0	not_regulated	FALSE	0.304929	0.915476	0.478245	0.203187	0.486463	0.0161085	0.662285	0.985246	0.903137	1.52799	0.667485	0.628679	0.00296086	0.00486053	0.00454554	0.00680498	0.00417187	0.00309179
SLP76.CD4.DASATINIB	SLP76	S100A8	S100A8	P05109	0.00676958	1.2517	0.546538	27305	0	0	not_regulated	FALSE	0.830139	0.0657941	0.0514612	0.164624	0.546538	0.648067	0.827087	0.383937	0.340786	0.512343	1.2517	0.589127	0.0031996	0.00163897	0.00148417	0.00197442	0.00676958	0.00250703
SLP76.CD4.DASATINIB	SLP76	ANXA2	ANXA2|ANXA2P2	V9HW65;A0A024R5Z7;P07355;P07355-2;H0YN42;H0YMD0;H0YMU9;A6NMY6;H0YKS4;H0YM50;H0YNP5;B4DNH8;H0YMM1;B3KRQ1	0.0067199	1.02306	0.936318	8647262	0	0	not_regulated	FALSE	0.910449	0.353717	0.317046	0.263037	0.655762	0.936318	0.969778	0.791861	0.785795	0.817258	0.884586	1.02306	0.00526961	0.00474811	0.00480699	0.00442384	0.0067199	0.00611524
SLP76.CD4.DASATINIB	SLP76	H2AC20	H2AC20|H2AC18	Q16777;Q6FI13	0.00667783	1.95199	0.327622	10623355	0	0	not_regulated	FALSE	0.613616	0.0304575	0.29721	0.327622	0.364921	3.67088e-05	0.858547	0.721286	0.547344	1.95199	1.53636	0.485633	0.00266926	0.00247457	0.00191578	0.00604559	0.00667783	0.00166089
SLP76.CD4.DASATINIB	SLP76	PPP1R18	PPP1R18	A0A1U9X8D3;A0A1U9X8C7;A0A0G2JHC2;A0A024RCJ8;Q6NYC8;A0A1U9X8C1;A0A1U9X8D1;Q6NYC8-3;Q6NYC8-2	0.00638487	3.14448	0.288641	235392	0	0	not_regulated	FALSE	0.821956	0.864158	0.839586	0.956243	0.548163	0.288641	0.677635	0.814653	1.25868	0.924612	2.08676	3.14448	0.00125081	0.00165934	0.00261559	0.00170016	0.00538501	0.00638487
SLP76.CD4.DASATINIB	SLP76	RPS23	RPS23	A8K517;P62266;D6RD47;D6RDJ2;D6RIX0;D6R9I7	0.00625303	1.15228	0.570691	2684099	0	0	not_regulated	FALSE	0.97248	0.915343	0.739162	0.570691	0.348149	0.417765	0.995939	0.971648	0.90442	1.15228	0.662062	0.822413	0.00542539	0.0058408	0.00554659	0.00625303	0.00504212	0.00492828
SLP76.CD4.DASATINIB	SLP76	PPP1CA	PPP1CA	P62136;A0A140VJS9;P62136-2;B3KXM2;P62136-3;E9PMD7	0.00610818	2.47491	0.300692	1204974	0	0	not_regulated	FALSE	0.918688	0.86539	0.711727	0.551937	0.89739	0.300692	1.09402	0.872551	1.36915	1.46024	1.1588	2.47491	0.00245454	0.00216024	0.00345824	0.00326365	0.00363471	0.00610818
SLP76.CD4.DASATINIB	SLP76	RPL29	RPL29	A0A024R326;Q6IPI1;A0A3B3ITT5;P47914	0.00592027	1.30715	0.320726	1075047	0	0	not_regulated	FALSE	0.953703	0.362738	0.60823	0.622268	0.877589	0.320726	1.01919	1.30715	1.01428	1.1721	0.930035	1.1397	0.00418318	0.00592027	0.0046867	0.00479237	0.00533664	0.00514577
SLP76.CD4.DASATINIB	SLP76	CDC42	CDC42	A0A024RAE4;B7ZAY4;B4DMH5;B4E1U9;P60953;A0A024R9T1;A0A024RAE6;P60953-1;Q5JYX0;Q9UJM1	0.00590252	1.80626	0.422351	2794129	0	0	not_regulated	FALSE	0.838369	0.813707	0.88491	0.422351	0.902828	0.498542	1.11328	0.826871	1.08136	1.42671	0.865292	1.80626	0.00330715	0.00271052	0.00361642	0.00422202	0.00359359	0.00590252
SLP76.CD4.DASATINIB	SLP76	LCE3D	LCE3D	Q0IJ72;Q0VAS7;Q9BYE3	0.00560036	1.21768	0.250398	NA	0	0	not_regulated	FALSE	0.264029	0.432412	0.548536	0.381478	0.250398	0.398691	1.16801	0.950834	1.21768	0.820683	1.05714	0.941481	0.004426	0.0039759	0.00519466	0.00309796	0.00560036	0.0039245
SLP76.CD4.DASATINIB	SLP76	RAP1B	RAP1B	A0A024RB87;P61224;F5H6R7;F5H004;F5GX62;Q9BXV4;E7ESV4;F5H7Y6;P61224-3;F5H077;F5GWU8;F5H491;F5H0B7;F5H500;F5GYB5;A6NIZ1;P61224-4	0.0055435	1.01242	0.944712	2916585	0	0	not_regulated	FALSE	0.628881	0.732041	0.713212	0.944712	0.268118	0.0179299	0.934978	0.935042	0.921735	1.01242	0.833	0.766364	0.00445065	0.00491156	0.00493954	0.00480086	0.0055435	0.00401296
SLP76.CD4.DASATINIB	SLP76	LYZ	LYZ	B2R4C5;P61626;F8VV32;A0A0B4J259	0.0054873	1.51396	0.316834	NA	0	0	repressed	FALSE	0.493367	0.693679	0.00683241	0.0555512	0.316834	0.789606	0.651441	1.17388	0.129625	0.297197	1.51396	1.13581	0.0016889	0.00335829	0.000378334	0.000767551	0.0054873	0.00323922
SLP76.CD4.DASATINIB	SLP76	ARHGAP45	ARHGAP45	A0A2X0U2E5;Q92619;K7ES98;K7EM85;Q92619-2;Q8IYN3;B7Z910;F5H1R4;B3KXW7;B4E3K8;K7ES92;B3KVA9	0.00543573	1.61089	0.498491	394374	0	0	not_regulated	FALSE	0.907654	0.591694	0.937068	0.571085	0.9022	0.498491	0.918137	0.697142	0.946385	1.51277	0.872374	1.61089	0.00281639	0.00235978	0.00326822	0.00462267	0.00374114	0.00543573
SLP76.CD4.DASATINIB	SLP76	RPS20	RPS20	P60866;P60866-2;E5RIP1;E5RJX2;G3XAN0	0.00542952	1.23489	0.262105	4468819	0	0	not_regulated	FALSE	0.463881	0.710021	0.669658	0.262105	0.896515	0.97866	1.15338	1.08454	1.1325	1.23489	1.02587	1.00603	0.00436642	0.00453069	0.00482672	0.00465709	0.00542952	0.0041896
SLP76.CD4.DASATINIB	SLP76	FABP5	FABP5	E7DVW5;Q01469;I6L8B7	0.0053789	1.13925	0.719914	593294	0	0	not_regulated	FALSE	0.829216	0.64699	0.0199744	0.307539	0.40447	0.719914	0.780036	0.739504	0.49593	0.549528	0.411627	1.13925	0.00334796	0.00350245	0.00239632	0.00234958	0.00246994	0.0053789
SLP76.CD4.DASATINIB	SLP76	KPRP	KPRP	Q5T749	0.00534112	1.17205	0.83016	1297	0	0	not_regulated	FALSE	0.360123	0.975424	0.310964	0.83016	0.394034	0.780823	0.254523	0.977023	0.561366	1.17205	0.28213	0.682918	0.00116434	0.00493201	0.00289106	0.00534112	0.00180434	0.0034366
SLP76.CD4.DASATINIB	SLP76	RPS27L	RPS27L	H0YMV8;Q71UM5;C9JLI6	0.0052759	1.30915	0.275161	543446	0	0	not_regulated	FALSE	0.275161	0.322964	0.521888	0.263585	0.569014	0.278887	1.30915	1.10513	1.02039	0.954698	0.889936	0.788847	0.0052759	0.0049146	0.00462949	0.00383272	0.00501398	0.0034971
SLP76.CD4.DASATINIB	SLP76	LCP1	LCP1	V9HWJ7;A0A024RDT4;P13796;Q53FI1;Q59GX5	0.00504529	1.33036	0.458918	18696447	0	0	not_regulated	FALSE	0.524603	0.986371	0.734338	0.825831	0.621026	0.458918	0.868081	1.00642	1.0963	0.963251	1.1002	1.33036	0.00284748	0.00364287	0.00404844	0.00314756	0.00504529	0.0048004
SLP76.CD4.DASATINIB	SLP76	LGALS7	LGALS7	P47929	0.00502215	2.90489	0.370695	NA	0	0	not_regulated	FALSE	0.370695	0.0762575	0.398967	0.337244	0.266719	0.441516	2.90489	0.202758	0.684491	0.44876	0.583897	0.751873	0.00502215	0.000386815	0.00133225	0.000772874	0.00141128	0.00142992
SLP76.CD4.DASATINIB	SLP76	CD3G	CD3G	B0YIY5;P09693;A8MUH3;B0AZV4;Q53FH3;B7Z6A3	0.00498674	2.47756	0.229659	479765	0	0	not_regulated	FALSE	0.771395	0.416413	0.925137	0.229659	0.729352	0.172301	1.27018	1.67391	1.07943	2.47756	0.916183	0.659191	0.0025664	0.00373213	0.00245534	0.00498674	0.00258797	0.00146514
SLP76.CD4.DASATINIB	SLP76	RPS29	RPS29	A0A2R8Y851;P62273;P62273-2	0.00493877	1.07914	0.281714	1368576	0	0	not_regulated	FALSE	0.612304	0.281714	0.458922	0.438323	0.295608	0.291608	0.866799	1.07914	0.851898	0.864729	1.03067	0.851431	0.00297098	0.00408154	0.00328721	0.00295254	0.00493877	0.00321025
SLP76.CD4.DASATINIB	SLP76	RPL8	RPL8	P62917;B4DVG7;E9PKZ0;E9PKU4;G3V1A1	0.00482756	1.13614	0.580055	2275445	0	0	not_regulated	FALSE	0.880787	0.805948	0.485247	0.580055	0.565742	0.91315	1.0385	1.08135	0.831816	1.13614	0.788954	1.02325	0.00420149	0.00482756	0.00378862	0.0045789	0.00446235	0.00455393
SLP76.CD4.DASATINIB	SLP76	RPL23A	RPL23A	H7BY10;K7EJV9;K7ERT8;A8MUS3;P62750;K7EMA7	0.00479977	1.1273	0.540291	3142938	0	0	not_regulated	FALSE	0.501423	0.583988	0.271529	0.540291	0.520851	0.670277	0.845884	0.899767	0.748353	1.1273	0.802446	0.911524	0.00361541	0.00424368	0.0036009	0.00479977	0.00479489	0.00428571
SLP76.CD4.DASATINIB	SLP76	RPL36	RPL36	Q9Y3U8;J3KTD3;J3QSB5	0.00478631	1.26565	0.340337	1875599	0	0	not_regulated	FALSE	0.93264	0.506442	0.893072	0.945851	0.727826	0.340337	1.02392	0.703799	0.952666	0.988305	0.89532	1.26565	0.00352001	0.00266989	0.00368704	0.00338458	0.00430303	0.00478631
SLP76.CD4.DASATINIB	SLP76	HEL-176	HEL-176	V9HVZ7	0.00473086	1.21837	0.33476	62753	0	0	not_regulated	FALSE	0.581148	0.430951	0.0796789	0.559174	0.204365	0.33476	0.976256	0.918669	0.68996	1.00317	0.517608	1.21837	0.00344603	0.00357832	0.00274181	0.00352746	0.0025543	0.00473086
SLP76.CD4.DASATINIB	SLP76	RPL22	RPL22	Q7Z4W8;P35268;K7ERI7;K7EJT5;K7EP65;K7EKS7;K7ELC4;K7EMH1	0.00471549	1.23144	0.414297	3094701	0	0	not_regulated	FALSE	0.366324	0.654484	0.843924	0.414297	0.623763	0.941296	0.633604	1.08223	1.00546	1.21819	1.23144	1.0065	0.00173547	0.00327103	0.00310043	0.0033239	0.00471549	0.00303264
SLP76.CD4.DASATINIB	SLP76	RPL4	RPL4	Q59GY2;P36578;B4DMJ6;B4DFI6;H3BM89;Q53G74;H3BTP7;H3BU31;B4DMJ2	0.00465708	1.12237	0.515491	2866209	0	0	not_regulated	FALSE	0.757243	0.648914	0.48046	0.822485	0.881401	0.515491	0.926646	1.10811	0.84314	0.945463	0.958476	1.12237	0.00322055	0.00424976	0.00329893	0.00327336	0.00465708	0.00429101
SLP76.CD4.DASATINIB	SLP76	RPS26	RPS26|RPS26P11	Q75MH1;A0A024RB14;P62854;Q5JNZ5	0.0046497	1.0293	0.77713	1683673	0	0	not_regulated	FALSE	0.418975	0.818942	0.49719	0.77713	0.00986384	0.333425	0.467084	0.998012	0.890401	1.0293	0.602366	0.806562	0.00197205	0.0046497	0.00423222	0.0043291	0.0035555	0.00374601
SLP76.CD4.DASATINIB	SLP76	RPL15	RPL15	A0A024R2Q4;P61313;A0A2R8YEM3;E7EQV9;B4DLP4;E7ENU7;E7EX53;A0A2R8Y738	0.00459363	1.10228	0.63157	2430431	0	0	not_regulated	FALSE	0.566966	0.759952	0.241459	0.768466	0.357988	0.63157	0.920371	0.937802	0.850335	0.915956	0.671034	1.10228	0.00348673	0.00392042	0.00362664	0.00345672	0.003554	0.00459363
SLP76.CD4.DASATINIB	SLP76	HSP90AA1	HSP90AA1	K9JA46;P07900;P07900-2;Q2VPJ6;Q8TBA7;O75322;Q86U12;Q96HX7	0.00446341	1.06831	0.839159	2779622	0	0	not_regulated	FALSE	0.785969	0.691672	0.839159	0.713559	0.995143	0.858269	0.928164	0.833002	1.06413	0.938185	1.00225	1.06831	0.00295666	0.00292812	0.00381619	0.00297714	0.00446341	0.00374354
SLP76.CD4.DASATINIB	SLP76	RPL26	RPL26	J3QRI7;J3QQQ9;J3QQV1;J3QRC4;Q6IBH6;P61254;J3KSS0;A0A024RBF6	0.00419948	1.27483	0.213029	2811007	0	0	not_regulated	FALSE	0.622903	0.768996	0.0965343	0.213029	0.984694	0.635867	0.819271	0.875955	0.480839	1.27483	0.989184	0.8312	0.00248788	0.00293528	0.00164384	0.00385646	0.00419948	0.00277661
SLP76.CD4.DASATINIB	SLP76	LORICRIN	LORICRIN	Q6FHY3;O60354;P23490	0.00417774	1.17639	0.510633	NA	0	0	not_regulated	FALSE	0.479668	0.480682	0.277351	0.318179	0.510633	0.573204	0.653417	0.726152	0.788379	0.71818	1.07971	1.17639	0.00180846	0.00221774	0.00245647	0.00198009	0.00417774	0.0035816
SLP76.CD4.DASATINIB	SLP76	NCL	NCL	A0A024R4A0;P19338;B3KTP9;B3KM80;Q6ZS99;Q9BQ02;H7BY16	0.0041274	1.03645	0.859699	2432786	0	0	not_regulated	FALSE	0.943892	0.863152	0.859699	0.993597	0.279223	0.995713	0.994405	1.03645	1.03421	0.998639	0.813063	0.999263	0.00352512	0.00405438	0.0041274	0.00352658	0.0040295	0.00389671
SLP76.CD4.DASATINIB	SLP76	ARHGAP9	ARHGAP9	Q9BRR9-4;Q9BRR9-2;A0A2X0SF68;J3KPQ4;Q9BRR9-3;Q9BRR9;R4GN15;Q9BRR9-5;B3KQ74;F8VW89	0.00407456	1.9696	0.432453	108414	0	0	not_regulated	FALSE	0.742222	0.248807	0.489074	0.432453	0.450629	0.87984	0.877072	0.251358	0.414876	1.56083	1.9696	1.20634	0.00129784	0.000410435	0.000691135	0.00230078	0.00407456	0.00196364
SLP76.CD4.DASATINIB	SLP76	MVP	MVP	X5D2M8;Q14764;X5D7K9;B4DDR2;B4DP93;X5DNU0;B4DXN0;X5D7S8	0.00406491	1.07174	0.726018	2113248	0	0	not_regulated	FALSE	0.442357	0.726018	0.708379	0.667078	0.562961	0.71364	0.840334	1.07174	0.888963	0.952955	0.797406	0.922054	0.00288832	0.00406491	0.00343982	0.00326287	0.00383168	0.00348624
SLP76.CD4.DASATINIB	SLP76	JUP	JUP	A0A0S2Z487;A0A024R1X8;P14923	0.00392943	1.37577	0.385764	32691	0	0	not_regulated	FALSE	0.459705	0.385764	0.0441975	0.691248	0.485022	0.532956	0.334909	1.37577	0.330716	0.848769	0.584514	0.402826	0.000866849	0.00392943	0.000963675	0.00218847	0.00211509	0.00114694
SLP76.CD4.DASATINIB	SLP76	COX6C	COX6C	A0A024R9B7;P09669	0.00382843	1.04876	0.769031	1469700	0	0	not_regulated	FALSE	0.850831	0.348817	0.573082	0.769031	0.75015	0.859703	0.93595	0.675941	0.63531	1.04876	0.845639	0.889891	0.0030309	0.00241543	0.00231613	0.00338321	0.00382843	0.00317004
SLP76.CD4.DASATINIB	SLP76	YBX1	YBX1	P67809;H0Y449;Q6PKI6;Q7KZ24;A0JLU4	0.00382664	1.36431	0.259229	1503917	0	0	not_regulated	FALSE	0.945769	0.259229	0.507382	0.927476	0.446043	0.681833	0.975863	1.36431	1.16256	1.05307	0.659385	0.831905	0.00248044	0.00382664	0.00332668	0.00266642	0.00234312	0.00232606
SLP76.CD4.DASATINIB	SLP76	SPTBN1	SPTBN1	B2ZZ89;Q01082;D6W5C0;A0A087WUZ3;K9MS24	0.00381707	3.63216	0.263419	247472	0	0	not_regulated	FALSE	0.666535	0.993308	0.956228	0.796426	0.696394	0.263419	0.627719	1.00914	0.941236	1.35186	1.78555	3.63216	0.000599685	0.00106383	0.00101231	0.00128654	0.00238477	0.00381707
SLP76.CD4.DASATINIB	SLP76	EBP	EBP	A0A024QYX0;Q15125;C9J719;C9JJ78;A0A494C0F3	0.00378852	1.07383	0.762749	631652	0	0	not_regulated	FALSE	0.0754439	0.610024	0.551656	0.430995	0.580842	0.762749	0.784307	0.868084	0.547004	0.647102	0.795122	1.07383	0.00251542	0.00307222	0.00197503	0.00206743	0.00356513	0.00378852
SLP76.CD4.DASATINIB	SLP76	RPS25	RPS25	P62851	0.00368612	1.20756	0.445118	4222279	0	0	not_regulated	FALSE	0.721039	0.911226	0.445118	0.507447	0.263929	0.728329	1.13012	0.971634	1.20756	0.907467	0.829255	1.09805	0.00306427	0.00290717	0.00368612	0.00245114	0.00314346	0.00327515
SLP76.CD4.DASATINIB	SLP76	SEC61B	SEC61B	P60468;Q53FA5	0.00364828	1.31443	0.431279	1061305	0	0	not_regulated	FALSE	0.909566	0.682159	0.868825	0.431279	0.529438	0.828931	0.981918	1.16039	1.02599	1.31443	1.21156	0.876263	0.00211497	0.00275801	0.00248788	0.00282033	0.00364828	0.00207621
SLP76.CD4.DASATINIB	SLP76	ARPC5L	ARPC5L	A0A024R897;Q9BPX5;B3KPC7	0.00358961	2.09684	0.347209	902006	0	0	not_regulated	FALSE	0.986861	0.347209	0.901802	0.908056	0.833977	0.838376	1.01152	2.09684	0.878811	1.11674	1.01503	1.19364	0.00156925	0.00358961	0.00153486	0.00172585	0.00220147	0.00203703
SLP76.CD4.DASATINIB	SLP76	IGHG2	IGHG2	A0A286YEY4;Q6N093;Q6MZU6;P01859	0.0035227	1.0875	0.257642	26612	0	0	not_regulated	FALSE	0.257642	0.351424	0.315548	0.600664	0.382577	0.406952	1.08682	0.879107	1.0875	0.905557	0.842829	1.06371	0.00312714	0.00279123	0.0035227	0.0025956	0.00339035	0.00336681
SLP76.CD4.DASATINIB	SLP76	RPS4X	RPS4X	Q96IR1;B2R491;P62701;Q53HV1	0.0034898	1.08384	0.647873	3809111	0	0	not_regulated	FALSE	0.647873	0.806464	0.613488	0.798941	0.233479	0.0224912	1.08384	1.0798	0.709539	1.04793	0.543049	0.50186	0.00317435	0.0034898	0.00233951	0.00305743	0.00222355	0.00161689
SLP76.CD4.DASATINIB	SLP76	RPL10A	RPL10A	P62906;Q1JQ76	0.00344606	1.10956	0.351428	2890491	0	0	not_regulated	FALSE	0.351428	0.993897	0.561553	0.704246	0.381101	0.861822	1.10956	1.00262	0.789769	1.07958	0.796974	0.959094	0.00343174	0.00342189	0.00274992	0.00332623	0.00344606	0.00326311
SLP76.CD4.DASATINIB	SLP76	ENO1	ENO1	A0A024R4F1;P06733;A0A2R8Y6G6;E2DRY6;P06733-2	0.00342411	2.34583	0.245938	37222650	0	0	not_regulated	FALSE	0.658431	0.876377	0.447297	0.431322	0.245938	0.626833	0.541063	1.07572	1.82639	0.518779	2.34583	0.759697	0.000564914	0.00123937	0.00214677	0.000539573	0.00342411	0.000872534
SLP76.CD4.DASATINIB	SLP76	RPL21	RPL21	Q6IAX2;Q59GK9;P46778;G3V1B3;M0R181	0.00323342	1.11577	0.387905	2850599	0	0	not_regulated	FALSE	0.509508	0.387905	0.00365739	0.606195	0.864257	0.529709	1.04494	1.11577	0.747504	1.04876	0.950602	1.07808	0.00254237	0.00299563	0.00204748	0.0025419	0.00323342	0.00288539
SLP76.CD4.DASATINIB	SLP76	PSMB1	PSMB1	Q53FT8;A0A140VK45;P20618	0.00322773	1.51802	0.502076	2619168	0	0	not_regulated	FALSE	0.502076	0.870365	0.00460647	0.908537	0.585247	0.667903	1.51802	0.88901	0.486194	0.904131	0.587499	1.07888	0.00322773	0.00208589	0.00116382	0.00191507	0.00174639	0.00252347
SLP76.CD4.DASATINIB	SLP76	CALR	CALR	Q53G71;V9HW88;P27797;K7EJB9;B4E2Y9;B4DHR1	0.00310474	1.44865	0.406255	4558919	0	0	not_regulated	FALSE	0.819635	0.745799	0.406255	0.654201	0.870144	0.434516	1.08452	0.905426	1.44865	1.19745	1.05047	0.80101	0.00206462	0.00190204	0.00310474	0.00227087	0.00279577	0.00167744
SLP76.CD4.DASATINIB	SLP76	ATP5PO	ATP5PO	P48047;Q53HH2;A0A494C0K9;H7C0C1	0.00302722	1.31648	0.292716	1735408	0	0	not_regulated	FALSE	0.851521	0.309866	0.414937	0.292716	0.392072	0.430148	1.04813	1.14369	1.23391	1.31648	0.845075	0.878536	0.00228413	0.00275028	0.00302722	0.00285792	0.00257463	0.00210606
SLP76.CD4.DASATINIB	SLP76	ITGB2	ITGB2	A0A494C0X7;P05107;B4E0R1;D3DSM0;Q59H50;Q8WWJ8	0.00300924	1.34968	0.274535	1752573	0	0	not_regulated	FALSE	0.770595	0.274535	0.506366	0.3612	0.809653	0.660528	1.07293	1.34968	1.26615	1.23802	0.901174	1.08449	0.00216787	0.00300924	0.00288007	0.00249186	0.00254558	0.00241043
SLP76.CD4.DASATINIB	SLP76	MYL12B	MYL12B|MYL9	O14950;Q71U02;Q6IBG1;A0A384NY64;P24844	0.00298751	1.21962	0.363665	NA	0	0	not_regulated	FALSE	0.363665	0.704315	0.759279	0.470851	0.534354	0.652377	1.15552	1.12714	0.968977	1.21962	0.876943	1.18	0.00265947	0.00286262	0.00251068	0.00279625	0.00282167	0.00298751
SLP76.CD4.DASATINIB	SLP76	GNB1	GNB1	B2R6K4;A0A024R056;P62873;A0A2L0WW42;P62873-2;F6X3N5;F6UT28;Q71UM6;B3KVK2	0.00292928	1.39918	0.277722	1232812	0	0	not_regulated	FALSE	0.879003	0.3818	0.277722	0.723071	0.583702	0.407365	0.938234	1.32702	1.39918	0.895255	0.771221	0.536471	0.00174478	0.00272316	0.00292928	0.00165848	0.00200504	0.00109745
SLP76.CD4.DASATINIB	SLP76	DSP	DSP	P15924;P15924-3;Q4LE79;P15924-2	0.00286211	1.06796	0.855233	16415	0	0	not_regulated	FALSE	0.397694	0.855233	0.012965	0.474673	0.217033	0.457601	0.242711	1.06796	0.241359	0.734201	0.128794	0.278813	0.000589463	0.00286211	0.000659917	0.0017763	0.000437299	0.000744882
SLP76.CD4.DASATINIB	SLP76	VAPA	VAPA	A8KA83;Q9P0L0;Q9P0L0-2	0.00281928	1.4827	0.376346	627926	0	0	not_regulated	FALSE	0.631525	0.966494	0.792233	0.481683	0.376346	0.782075	1.24023	1.02389	1.1109	1.34788	1.4827	1.1237	0.00168682	0.00153669	0.001701	0.00182623	0.00281928	0.00168123
SLP76.CD4.DASATINIB	SLP76	RPL34	RPL34	A0A024RDH8;P49207	0.00278861	1.2998	0.340969	1699008	0	0	not_regulated	FALSE	0.273426	0.792218	0.436434	0.340969	0.153641	0.846315	0.604025	1.07532	0.867655	1.2998	0.75719	0.932001	0.00130086	0.00255552	0.00210369	0.00278861	0.00227981	0.00220801
SLP76.CD4.DASATINIB	SLP76	SAR1A	SAR1A	Q5SQT9;Q9NR31;B2R679;Q8NG23;Q6FID4;Q9NR31-2;Q5SQT8	0.00274343	1.28697	0.545912	852328	0	0	not_regulated	FALSE	0.665251	0.933433	0.545912	0.705197	0.648899	0.644606	0.692285	0.927192	1.28697	1.1815	0.614988	1.09322	0.00131085	0.00193733	0.00274343	0.00222863	0.00162799	0.0022771
SLP76.CD4.DASATINIB	SLP76	S100A7	S100A7	P31151	0.00270625	1.03301	0.596795	4300	0	0	not_regulated	FALSE	0.548263	0.522626	0.596795	0.336516	0.839651	0.484909	0.730435	0.733973	1.03301	0.529331	1.01615	0.815633	0.00139147	0.0015429	0.00221542	0.00100451	0.00270625	0.00170921
SLP76.CD4.DASATINIB	SLP76	RNASE7	RNASE7	D3DS13;A8K9I2;Q9H1E1	0.00257489	1.3474	0.30366	NA	0	0	not_regulated	FALSE	0.39013	0.206624	0.200058	0.395476	0.30366	0.605806	1.3474	0.648949	0.320511	0.497045	1.3207	1.25307	0.00187904	0.000998655	0.000503199	0.000690509	0.00257489	0.0019223
SLP76.CD4.DASATINIB	SLP76	B2M	B2M	B4E0X1;P61769;H0YLF3;A6XMH5;F5H6I0;A6XND9;A6XMH4	0.00243435	1.02633	0.95967	5689292	0	0	not_regulated	FALSE	0.852678	0.95967	0.770267	0.868408	0.716373	0.991524	0.885136	1.02633	0.863713	0.907307	0.750269	1.0058	0.00190256	0.00243435	0.00209005	0.00194275	0.00225456	0.00237819
SLP76.CD4.DASATINIB	SLP76	RPS6	RPS6	Q96DV6;A2A3R6;P62753;A2A3R7;A2A3R5	0.0024171	1.15521	0.356994	1514360	0	0	not_regulated	FALSE	0.585141	0.804538	0.540629	0.652496	0.324521	0.356994	0.830682	1.04621	0.873682	0.869082	0.880074	1.15521	0.00158002	0.00219588	0.00187085	0.00164673	0.00234025	0.0024171
SLP76.CD4.DASATINIB	SLP76	RPL24	RPL24	C9JXB8;C9JNW5;V9HW01;P83731	0.0023793	1.38237	0.202955	1561079	0	0	not_regulated	FALSE	0.320499	0.311453	0.689908	0.202955	0.876609	0.82976	1.09898	1.38237	0.784992	1.26506	0.89554	1.05967	0.00171415	0.0023793	0.00137842	0.00196564	0.00195281	0.00181818
SLP76.CD4.DASATINIB	SLP76	PLP2	PLP2	A0A024QYW3;Q04941	0.0023601	1.19793	0.274358	173366	0	0	not_regulated	FALSE	0.540161	0.338084	0.23794	0.493663	0.233627	0.274358	1.15854	1.19793	0.895608	0.784797	0.78316	1.06105	0.00206845	0.0023601	0.00180015	0.0013958	0.00195479	0.0020839
SLP76.CD4.DASATINIB	SLP76	TRB	TRB|TRBC1|TRBC2	A0A0C4ZKA8;A0A0G2JMB4;A0A0C4ZPA0;P0DSE2;P01850;A0A5B9;K7N5M4	0.00229977	1.88222	0.560064	612844	0	0	not_regulated	FALSE	0.733728	0.560064	0.875306	0.576103	0.730097	0.670526	1.43218	1.60208	0.843814	1.88222	1.02371	1.15035	0.00175663	0.00216836	0.00116516	0.00229977	0.00175539	0.0015521
SLP76.CD4.DASATINIB	SLP76	LDHB	LDHB	A0A3B3IS95;Q5U077;P07195;A8MW50;F5H793;C9J7H8	0.00229612	1.1454	0.363047	11502732	0	0	not_regulated	FALSE	0.471968	0.37736	0.481941	0.395001	0.365798	0.363047	0.455152	1.03864	0.509853	1.11887	0.409587	1.1454	0.00082944	0.00208861	0.001046	0.00203115	0.0010435	0.00229612
SLP76.CD4.DASATINIB	SLP76	RPL3	RPL3	P39023;B3KS36;Q8TBW1;Q96QL0;B5MCW2;H7C422;Q9NY85;G5E9G0;H7C3M2;Q49AJ9;Q9BT63	0.00225444	1.15745	0.203215	2354716	0	0	not_regulated	FALSE	0.0118815	0.678305	0.881648	0.935242	0.802921	0.203215	0.716043	1.1157	0.95839	1.01741	0.898433	1.15745	0.00126785	0.00217994	0.00191043	0.00179456	0.00222399	0.00225444
SLP76.CD4.DASATINIB	SLP76	MIF	MIF	I4AY87;P14174	0.00224575	1.19102	0.305486	2417407	0	0	not_regulated	FALSE	0.386818	0.200728	0.155379	0.323154	0.305486	0.552749	0.752291	0.770519	0.978612	1.19102	1.10619	0.996668	0.00109245	0.00123471	0.00159987	0.00172295	0.00224575	0.00159212
SLP76.CD4.DASATINIB	SLP76	SPRR2A	SPRR2A|SPRR2B|SPRR2D|SPRR2E|SPRR2G	P35326;P35325;P22532;P22531;Q9BYE4	0.00224157	1.20567	0.316191	NA	0	0	not_regulated	FALSE	0.284774	0.359022	0.604033	0.514671	0.375973	0.316191	0.915882	0.770562	1.13483	1.14024	1.20567	1.06179	0.001218	0.00113079	0.00169901	0.00151056	0.00224157	0.00155329
SLP76.CD4.DASATINIB	SLP76	S100A16	S100A16	Q96FQ6	0.00219144	1.10446	0.569089	NA	0	0	not_regulated	FALSE	0.423165	0.569089	0.248593	0.237196	0.623371	0.590834	0.487669	1.10446	0.741028	0.472442	0.957215	0.995939	0.000798599	0.0019958	0.00136614	0.0007707	0.00219144	0.00179409
SLP76.CD4.DASATINIB	SLP76	RPL36AL	RPL36AL|RPL36A	B2R4V2;Q969Q0;H0Y5B4;H7BZ11;J3KQN4;P83881	0.0021613	1.07387	0.802292	966132	0	0	not_regulated	FALSE	0.538052	0.834582	0.510047	0.802292	0.343163	0.500088	0.752105	1.00174	0.87175	1.07387	0.710839	0.840801	0.00147053	0.0021613	0.00191887	0.00209161	0.00194305	0.00180841
SLP76.CD4.DASATINIB	SLP76	RPS21	RPS21	Q8WVC2;Q6FGH5;P63220;Q9BYK1	0.00213403	1.2028	0.439172	3530665	0	0	not_regulated	FALSE	0.439172	0.267616	0.383285	0.532593	0.427085	0.733472	1.2028	0.656163	0.956607	0.821865	0.883801	0.957827	0.00207741	0.00125057	0.00186004	0.00141405	0.00213403	0.0018198
SLP76.CD4.DASATINIB	SLP76	RPS9	RPS9	A5D904;A0A024R4M0;P46781;B5MCT8;C9JM19;B7Z732	0.00211587	1.53543	0.209619	3979418	0	0	not_regulated	FALSE	0.209619	0.425466	0.419172	0.494667	0.229291	0.322644	1.36124	0.931385	1.15312	0.758498	1.49743	1.53543	0.00137582	0.00103877	0.00131207	0.000763686	0.00211587	0.00170712
SLP76.CD4.DASATINIB	SLP76	HNRNPM	HNRNPM	A0A087X0X3;P52272-2;P52272;Q7KYM9;Q59ES8;Q6P2D7;M0QZM1	0.00209653	1.43235	0.227279	2220035	0	0	not_regulated	FALSE	0.435096	0.227279	0.71221	0.242239	0.844635	0.94194	1.33027	1.42133	1.18404	1.43235	0.883695	1.03172	0.00177821	0.00209653	0.00178183	0.00190732	0.00165143	0.00151709
SLP76.CD4.DASATINIB	SLP76	RHOA	RHOA|RHOC	A0A024R324;P61586;B4DKN9;Q9BVT0;C9JNR4;C9JX21;Q5JR08;A0A024R0I3;P08134	0.00207968	1.51093	0.30875	2947359	0	0	not_regulated	FALSE	0.34306	0.52999	0.583686	0.30875	0.933375	0.761697	1.51093	0.761057	1.26777	1.48076	0.932953	1.17378	0.00207968	0.00115594	0.00196449	0.00203034	0.00179526	0.00177723
SLP76.CD4.DASATINIB	SLP76	MT-CO2	MT-CO2	A0A346M047;A0A218N9E7;A0A346M0E0;H9E7F7;A0A344AJB0;H9E7P8;A0A346LZY3;A0A346M077;A0A1B1PEQ8;H9E7W2;H9E7T7;A0A343GQC6;X5C6M5;X5BKA4;X2CK15;X2C841;W8DFH5;W8D4U9;W8D1X2;V9K571;V9JPM6;V9J3S1;V9J3C6;V9J128;U5Z9R9;U5Z487;U3LSI8;T1SWS8;T1Q632;S4STI1;R9Y478;Q9B2U8;Q9B138;Q8WCW3;Q8HNR1;Q85KS0;Q7Y6M3;Q7Y626;Q6VJJ3;Q6VJD8;Q6VIG7;Q6RQ80;Q6RNN7;Q6RKW8;Q6R0V6;Q5SB08;Q5SAP1;Q5S971;Q4GHE1;Q4GCZ4;Q4GCG2;Q4F4V6;Q30…	0.00200375	1.41831	0.43535	1531645	0	0	not_regulated	FALSE	0.472449	0.299735	0.968916	0.687536	0.43535	0.533938	1.20727	0.715166	0.987264	1.07335	1.41831	1.19116	0.00122	0.000797492	0.00112317	0.00108051	0.00200375	0.00132413
SLP76.CD4.DASATINIB	SLP76	PPP1CB	PPP1CB	V9HW04;P62140;B7ZB67;B4DJ75;E7ETD8;B4E163	0.00198393	1.73923	0.255116	118427	0	0	not_regulated	FALSE	0.61032	0.758911	0.667064	0.255116	0.409174	0.573795	1.33871	0.895458	0.632266	1.63923	1.73923	1.58868	0.00109229	0.000806238	0.000580778	0.00133238	0.00198393	0.00142592
SLP76.CD4.DASATINIB	SLP76	ITGA3	ITGA3	B4E0H8;A0A140VJM0;P26006;P26006-1	0.0019606	2.50069	0.213793	NA	0	0	not_regulated	FALSE	0.225125	0.213793	0.81135	0.246088	0.732826	0.603241	1.84423	1.8876	1.09728	2.50069	0.785924	1.41255	0.00145148	0.00163935	0.000972232	0.0019606	0.000864754	0.00122295
SLP76.CD4.DASATINIB	SLP76	HSPB1	HSPB1	V9HW43;P04792;B4DL87;F8WE04	0.00194433	1.90414	0.540568	6592	0	0	not_regulated	FALSE	0.540568	0.0499224	0.436229	0.201315	0.260882	0.504855	1.90414	0.28992	0.63527	0.177657	0.407019	0.722152	0.00194433	0.000326673	0.000730274	0.000180711	0.000581033	0.000811159
SLP76.CD4.DASATINIB	SLP76	HSPE1	HSPE1	A0A024R3X7;Q9UNM1;A0A384N6A4;P61604;B8ZZ54;B8ZZL8;S4R3N1	0.00189592	1.17835	0.282701	3913438	0	0	not_regulated	FALSE	0.282701	0.51028	0.495993	0.347861	0.435572	0.388084	1.02772	0.952176	1.00846	1.17835	1.01249	1.00829	0.00137653	0.00140733	0.00152064	0.00157224	0.00189592	0.00148561
SLP76.CD4.DASATINIB	SLP76	RPSA	RPSA	C9J9K3;A0A024R2P0;A0A0C4DG17;P08865;F8WD59;A0A024R7P5;Q96RS2	0.00189176	1.13188	0.763529	4217874	0	0	not_regulated	FALSE	0.502025	0.39957	0.825356	0.763529	0.436622	0.794046	0.657262	0.506886	0.93817	1.13188	0.474674	1.08035	0.00104624	0.000890369	0.00168125	0.00179486	0.00105634	0.00189176
SLP76.CD4.DASATINIB	SLP76	H2AC14	H2AC14|H2AC12|H2AJ|H2AC6|H2AW|H2AC7|H2AC11|H2AC4|H2AX|H2AC21|H2AC1	A3KPC7;A0A024RAS2;Q08AJ9;B2R5B3;A4FTV9;A0A024R017;A0A0U1RR32;A0A0U1RRH7;Q99878;Q96KK5;Q9BTM1;Q93077;Q7L7L0;P20671;P0C0S8;P04908;H0YFX9;B4E0B3;B2R5B6;A0A3B3IS11;P16104;Q9BTM1-2;Q8IUE6;Q96QV6	0.00189103	1.20886	0.411369	38888	0	0	not_regulated	FALSE	0.565804	0.61399	0.288699	0.411369	0.430311	0.345022	1.20166	0.921172	0.820717	1.06062	1.20886	0.617703	0.00134458	0.0011374	0.00103385	0.00118223	0.00189103	0.000760314
SLP76.CD4.DASATINIB	SLP76	RPS10	RPS10|RPS10P5	P46783;Q59GE4;A0A2R8Y6L3;F6U211;A0A2R8Y7H1;A0A2R8YFH6;A0A1W2PQS6;Q9NQ39	0.00188365	1.28751	0.322485	1492862	0	0	not_regulated	FALSE	0.831654	0.358005	0.506956	0.322485	0.494976	0.541824	1.05592	0.655243	1.22652	1.28751	1.01374	0.902936	0.00140341	0.000961	0.00183521	0.00170467	0.00188365	0.00132014
SLP76.CD4.DASATINIB	SLP76	DDX6	DDX6	B2R858;P26196	0.00188295	1.36145	0.317313	461522	0	0	not_regulated	FALSE	0.518232	0.86442	0.317313	0.464897	0.845682	0.993381	0.731977	1.0925	1.36145	1.20319	0.913547	0.996534	0.000899242	0.00148104	0.00188295	0.00147248	0.00156901	0.00134672
SLP76.CD4.DASATINIB	SLP76	CLIC3	CLIC3	Q6FGP1;O95833	0.00187873	1.14503	0.301971	12079	0	0	not_regulated	FALSE	0.388297	0.471068	0.462253	0.301971	0.377703	0.517088	0.95153	1.13673	0.887363	1.14503	0.98514	1.05608	0.00129799	0.00171109	0.00136273	0.00155597	0.00187873	0.00158472
SLP76.CD4.DASATINIB	SLP76	SRSF1	SRSF1	A0A2I7N9Y9;J3KSR8;B7Z570;J3KTL2;Q07955;Q59FA2;A8K1L8;Q07955-3;Q07955-2	0.00185368	1.38556	0.375349	1738589	0	0	not_regulated	FALSE	0.587535	0.375349	0.88846	0.834448	0.378032	0.239552	0.934237	1.33498	1.0244	1.04019	1.38556	0.794487	0.000894023	0.00140972	0.00110362	0.0009916	0.00185368	0.000836346
SLP76.CD4.DASATINIB	SLP76	SERPINB3	SERPINB3	P29508;Q5K684;P29508-2	0.00179622	2.06981	0.282645	NA	0	0	repressed	FALSE	0.282645	0.209104	0.000389743	0.123803	0.872825	0.481989	2.06981	0.373728	0.0875661	0.264692	0.879315	0.718963	0.00179622	0.00035789	8.55505e-05	0.000228825	0.00106682	0.000686345
SLP76.CD4.DASATINIB	SLP76	APOL2	APOL2	A0A024R1M8;J3KQL8;B4E1T5;Q9BQE5	0.00178401	1.5077	0.292955	258476	0	0	not_regulated	FALSE	0.962264	0.840487	0.531685	0.620895	0.292955	0.631488	1.02245	0.885799	1.5077	1.19253	1.299	0.814664	0.00100442	0.000960226	0.00166742	0.00116702	0.00178401	0.000880356
SLP76.CD4.DASATINIB	SLP76	SUB1	SUB1	Q6E433;Q6IBA2;Q59G24;P53999	0.00178041	1.06205	0.522434	3786671	0	0	not_regulated	FALSE	0.198695	0.559048	0.218862	0.522434	0.506215	0.151532	0.756243	1.05908	0.673576	1.06205	0.971479	0.984329	0.000991361	0.00153203	0.000994067	0.00138692	0.00178041	0.00141944
SLP76.CD4.DASATINIB	SLP76	RFLNB	RFLNB	Q8N5W9;D3DTG8	0.00173607	1.43722	0.332733	10381	0	0	not_regulated	FALSE	0.110687	0.158892	0.34196	0.46904	0.332733	0.811574	0.610678	0.710782	1.36309	1.15746	1.43722	1.19299	0.000527643	0.000677688	0.0013259	0.000996248	0.00173607	0.00113389
SLP76.CD4.DASATINIB	SLP76	RPL18A	RPL18A	Q32XH3;M0R3D6;M0R1A7;M0R117;B4DM74;B2R4C0;Q02543;M0R0P7;B4DM94;B4DUV3;Q53HD3	0.00172494	1.44978	0.204246	2116615	0	0	not_regulated	FALSE	0.47311	0.714783	0.594058	0.567889	0.204246	0.38618	0.846794	1.05949	1.14318	1.0105	1.44978	1.20074	0.000720664	0.00099499	0.00109529	0.000856697	0.00172494	0.00112412
SLP76.CD4.DASATINIB	SLP76	ST13	ST13|ST13P5|ST13P4	Q0IJ56;B4E0U6;A0A140VKA6;P50502;H7C3I1;Q3KNR6;Q1XBU6;B7ZA40;Q8NFI4;F6VDH7;Q8IZP2	0.00171999	1.06962	0.586998	646641	0	0	not_regulated	FALSE	0.111512	0.265333	0.586998	0.293351	0.332361	0.391671	0.457188	0.699706	1.06962	0.837475	0.508357	0.828979	0.00065303	0.00110286	0.00171999	0.00119164	0.00101513	0.00130253
SLP76.CD4.DASATINIB	SLP76	RPS2	RPS2	Q8J014;Q3KQT6;P15880;E9PQD7;Q6IPX5;Q8N5L9;H0YEN5;I3L404;E9PMM9;Q9BSW5;E9PPT0;Q8NI61	0.00170981	1.05183	0.804158	3291056	0	0	not_regulated	FALSE	0.804158	0.513269	0.828403	0.974067	0.719901	0.937778	1.0299	0.673049	1.05183	1.00397	0.93324	0.986707	0.00134969	0.000973311	0.00155183	0.00131067	0.00170981	0.00142244
SLP76.CD4.DASATINIB	SLP76	MT-CO3	MT-CO3	A0A075X871;A0A343GM22;A0A3Q9X1C4;A0A343HGX5;A0A059QTG6;H9E795;A0A343GR13;A0A075X6R4;H9E7H3;H9E7J9;A0A343YS88;A0A3S9JHN0;A0A346M090;Q5Y0G2;Q5Y0J7;Q5Y0H4;Q5Y0F3;Q5Y0E5;Q5Y078;Q5Y070;Q5Y065;Q5Y011;Q5XZY3;Q5XZX9;Q5XZT6;Q5XZR9;Q5XZP7;Q5XZL8;Q5XZK9;Q5XZI9;Q5XZI8;Q5XZI3;Q5XZI2;Q5XZH6;A0A343GTX7;A0A218N9H4;B4YCG0;A0A344AJX0;A0A344AJ99;A0A343LFA6;T1Q6R9;T1Q5Q2;T1Q5P3;T1Q5B9;S4T6M3;Q9B2X0;Q9B2W9;Q9B2U6;Q9B…	0.00170543	1.65428	0.268595	NA	0	0	not_regulated	FALSE	0.440733	0.520327	0.142222	0.268595	0.305859	0.294095	0.959324	0.902822	0.671479	1.18308	1.65428	1.21626	0.000707415	0.000734644	0.000557441	0.000869078	0.00170543	0.000986606
SLP76.CD4.DASATINIB	SLP76	ING4	ING4|ING5	E9PEN0;A4KYM7;B4DDF2;B7Z6R2;A0A1B0GW41;Q9UNL4-8;Q9UNL4-3;Q8WYH8-2;Q8WYH8;Q9UNL4-4;Q9UNL4-7;Q9UNL4-5;Q9UNL4-6;Q9UNL4-2;Q9UNL4	0.00166528	1.36697	0.264594	19264	0	0	not_regulated	FALSE	0.213793	0.598391	0.376014	0.264594	0.596943	0.606245	0.503607	0.926698	0.701036	1.36697	0.964048	1.06186	0.000615867	0.00125054	0.000965148	0.00166528	0.0016482	0.00142846
SLP76.CD4.DASATINIB	SLP76	HLA-DRA	HLA-DRA	Q30118;B4DVL4;A0A0G2JH46;B0UXD8;A0A1V0E3V4;A0A0G2JMH6;P01903;B4DLJ8;B4E2U4;B4DW37;Q59GE3	0.0016542	1.42999	0.47706	459853	0	0	not_regulated	FALSE	0.771745	0.645396	0.47706	0.620024	0.60652	0.0394838	1.0636	1.18388	1.42999	0.86421	0.833691	0.656899	0.00109289	0.00134237	0.0016542	0.00088461	0.00119762	0.000742514
SLP76.CD4.DASATINIB	SLP76	RPL10	RPL10	X1WI28;X5D2T3;P27635;F8W7C6;A0A087WV22;H7C123;H7C2C5	0.00164811	1.27493	0.300684	2151785	0	0	not_regulated	FALSE	0.342226	0.710862	0.700459	0.558437	0.711041	0.300684	1.25667	1.10788	0.851454	1.20132	0.917269	1.27493	0.00147678	0.00143665	0.00112645	0.00140633	0.00150697	0.00164811
SLP76.CD4.DASATINIB	SLP76	NPM1	NPM1	A0A0S2Z4G7;A0A0S2Z491;P06748-2;P06748;A0A140VJQ2;A4ZU86;P06748-3;Q9BTI9	0.0016471	1.15773	0.808503	7937123	0	0	not_regulated	FALSE	0.288271	0.957921	0.82301	0.638739	0.858123	0.808503	0.548969	0.984869	1.1381	0.804378	1.11358	1.15773	0.000580806	0.00114981	0.00135557	0.000847769	0.0016471	0.00134741
SLP76.CD4.DASATINIB	SLP76	GZMA	GZMA	P12544-2;P12544	0.00163984	1.50892	0.441609	36470116	0	0	repressed	FALSE	0.194521	0.428924	0.0620394	0.801557	0.441609	0.537949	0.467767	0.677103	0.508976	1.19786	1.50892	1.02629	0.000363621	0.000580818	0.000445425	0.000927594	0.00163984	0.000877602
SLP76.CD4.DASATINIB	SLP76	ATP5F1C	ATP5F1C	Q8TAS0;P36542;B4DL14;P36542-2	0.00157224	1.04112	0.873315	702422	0	0	not_regulated	FALSE	0.718992	0.736715	0.572815	0.873315	0.121248	0.347345	0.807491	0.917923	0.887038	1.04112	0.535975	0.776425	0.00122411	0.00153552	0.00151386	0.00157224	0.00113591	0.00129476
SLP76.CD4.DASATINIB	SLP76	IGHG4	IGHG4	A0A286YFJ8;Q6MZX7;P01861	0.00153305	1.14707	0.476807	5362	0	0	not_regulated	FALSE	0.39015	0.325525	0.476807	0.479312	0.315141	0.682274	0.872046	0.845956	1.14707	0.856532	0.913486	1.08257	0.00103525	0.00110821	0.00153305	0.00101294	0.00151609	0.00141374
SLP76.CD4.DASATINIB	SLP76	HIGD1A	HIGD1A	C9JAW5;B2R4G1;A0A024R2M9;C9JNU6;Q9Y241	0.00152392	1.28378	0.618237	122366	0	0	not_regulated	FALSE	0.764881	0.553102	0.00373602	0.645855	0.618237	0.647678	1.01045	0.906063	0.559058	0.874064	1.28378	1.05938	0.000857962	0.000848941	0.000534402	0.000739317	0.00152392	0.000989495
SLP76.CD4.DASATINIB	SLP76	PDIA3	PDIA3	H7BZJ3	0.00152369	1.1091	0.578985	1100431	0	0	not_regulated	FALSE	0.848675	0.917025	0.578985	0.330845	0.791696	0.841596	0.960995	1.03961	1.1091	0.862924	0.881302	0.926979	0.00117271	0.00139993	0.00152369	0.001049	0.00150353	0.00124436
SLP76.CD4.DASATINIB	SLP76	SPIN4	SPIN4	X6R8Y7;Q56A73	0.00151668	1.35332	0.274568	NA	0	0	not_regulated	FALSE	0.276632	0.317292	0.147368	0.434806	0.274568	0.456455	1.24488	0.796641	0.829983	1.04686	1.35332	0.851009	0.000997939	0.000704701	0.000749038	0.000835988	0.00151668	0.000750444
SLP76.CD4.DASATINIB	SLP76	PHB2	PHB2	F5GY37;J3KPX7;Q99623;B4DW05;Q99623-2;F5H3X6;F5GWA7;F5H0C5	0.00151446	1.11709	0.650403	1511693	0	0	not_regulated	FALSE	0.83555	0.650403	0.690429	0.511989	0.794334	0.322201	1.03278	1.11709	0.918427	0.915128	0.907449	0.776009	0.0012329	0.00147155	0.00123431	0.00108827	0.00151446	0.00101905
SLP76.CD4.DASATINIB	SLP76	RPL37A	RPL37A	C9J4Z3;P61513;G5E9R3;M0R0A1;Q6P4E4;E9PEL3;M0R2L6	0.0015031	1.094	0.228236	1351859	0	0	not_regulated	FALSE	0.700266	0.0947014	0.186722	0.799585	0.228236	0.308211	1.04312	0.827866	0.734128	1.094	1.07476	0.380002	0.00104351	0.000913875	0.000826782	0.00109021	0.0015031	0.000418172
SLP76.CD4.DASATINIB	SLP76	TECR	TECR	M0R3C3;B3KM97;A0A384NL45;Q9NZ01;B3KSQ1;M0R2N5;Q9NZ01-2	0.00150041	1.1712	0.389642	544291	0	0	not_regulated	FALSE	0.056972	0.532217	0.457828	0.389642	0.471977	0.530757	0.679342	0.928311	0.975166	1.1712	0.939128	0.879284	0.00077635	0.00117065	0.0012546	0.00133332	0.00150041	0.00110536
SLP76.CD4.DASATINIB	SLP76	PSMB8	PSMB8	Q6FHU0;X5D2R7;X5CMJ9;P28062-2;P28062;Q5JNW7;A0A140T998	0.00148551	1.16242	0.669069	1262908	0	0	not_regulated	FALSE	0.357722	0.669069	0.700945	0.396391	0.186823	0.647558	0.552435	1.16242	0.856772	0.760049	0.25135	0.747462	0.000639774	0.00148551	0.00111704	0.000876841	0.00040695	0.00095223
SLP76.CD4.DASATINIB	SLP76	SAR1B	SAR1B	Q53F37;Q9Y6B6;D6RD69	0.00145399	1.12052	0.266256	163084	0	0	not_regulated	FALSE	0.285655	0.327897	0.353472	0.578432	0.266256	0.379405	0.790466	1.12052	0.855985	0.964039	1.04554	0.946686	0.000786294	0.00122994	0.000958575	0.00095528	0.00145399	0.00103589
SLP76.CD4.DASATINIB	SLP76	PIP	PIP	P12273	0.00143116	1.16083	0.627748	6035	0	0	not_regulated	FALSE	0.768936	0.692927	0.439697	0.738992	0.541099	0.627748	1.05186	0.922239	0.52639	1.09822	0.520849	1.16083	0.00117888	0.00114057	0.000664171	0.00122614	0.000816098	0.00143116
SLP76.CD4.DASATINIB	SLP76	TOMM40	TOMM40	K7EJ57;O96008-2;O96008	0.00141781	1.19272	0.389507	214196	0	0	not_regulated	FALSE	0.424145	0.40004	0.514179	0.540028	0.389507	0.433429	0.789432	0.973392	0.828491	0.888227	1.19272	1.0395	0.000671243	0.00091331	0.000793068	0.000752355	0.00141781	0.000972294
SLP76.CD4.DASATINIB	SLP76	BCAP31	BCAP31	Q53HT6;Q53G72;P51572;P51572-2;A0A2R8Y5M6;C9JMD7;C9JSP1;C9JQ75;C9J0M4	0.00137206	1.37037	0.301743	764299	0	0	not_regulated	FALSE	0.248583	0.362029	0.301743	0.61673	0.415132	0.291435	0.470372	0.510183	1.37037	1.18221	0.582341	0.458123	0.000418329	0.00050069	0.00137206	0.00104738	0.000724053	0.000448195
SLP76.CD4.DASATINIB	SLP76	HNRNPA1	HNRNPA1|HNRNPA1L2	F8W6I7;Q6IPF2;A0A024RB53;A0A024RAZ7;P09651-3;P09651-2;P09651;Q9BSM5;A0A024RC46;Q0VAC0;F8VZ49;A0A024QZ98;Q32P51;F8VTQ5;B4DP35;B4E0B5;A0A2R8Y4L2	0.00133282	1.42565	0.475681	6225644	0	0	not_regulated	FALSE	0.965534	0.703375	0.876105	0.475681	0.725243	0.912321	1.0187	0.816872	0.862024	1.42565	1.27717	1.06909	0.000760415	0.000672862	0.000724409	0.00106012	0.00133282	0.00087787
SLP76.CD4.DASATINIB	SLP76	DLD	DLD	B4DFL1;E9PEX6;B4DMK9;A0A024R713;P09622-2;P09622;P09622-3	0.00130708	1.02348	0.915853	485306	0	0	not_regulated	FALSE	0.915853	0.665275	0.976178	0.989314	0.96161	0.83574	1.02348	0.80865	0.988615	0.996823	0.980535	0.899236	0.000975893	0.00085084	0.00106122	0.000946834	0.00130708	0.000943198
SLP76.CD4.DASATINIB	SLP76	IMMT	IMMT	B4DS66;Q16891-2;B4DKR1;Q16891;H7C463;B9A067;B4DQY2;Q16891-3;B4DT20	0.00127013	1.83225	0.38253	10657	0	0	not_regulated	FALSE	0.744387	0.296015	0.392393	0.953194	0.763221	0.38253	1.14848	0.400712	0.410616	1.03815	1.35062	1.83225	0.000723735	0.000278646	0.000291306	0.000651702	0.00118989	0.00127013
SLP76.CD4.DASATINIB	SLP76	SIPA1	SIPA1	Q96FS4;F6RY50;B4E0W3	0.00126352	2.61495	0.227806	26613	0	0	not_regulated	FALSE	0.718387	0.502402	0.708691	0.794735	0.227806	0.290468	1.0691	1.5033	0.67198	1.23265	2.61495	2.55181	0.000369505	0.00057334	0.000261467	0.000424399	0.00126352	0.000970193
SLP76.CD4.DASATINIB	SLP76	ADA	ADA	X5D767;A0A0S2Z381;P00813;F5GWI4;A0A0S2Z3B9;A0A0S2Z3T6;F5GXW0	0.00126289	1.1676	0.419519	978811	0	0	not_regulated	FALSE	0.746851	0.908236	0.520587	0.419519	0.886566	0.831212	0.885739	0.965005	1.16597	1.1676	0.900851	0.922396	0.000852165	0.0010245	0.00126289	0.00111904	0.00121168	0.000976209
SLP76.CD4.DASATINIB	SLP76	RPL5	RPL5	A0A2R8Y6J3;B3KTM6;A2RUM7;P46777;Q59GX9	0.00124961	1.20571	0.527548	2453755	0	0	not_regulated	FALSE	0.575746	0.78068	0.592532	0.656419	0.527548	0.144323	1.12138	0.9147	0.894988	1.20571	1.07977	0.515323	0.000928276	0.000835546	0.000834067	0.000994265	0.00124961	0.000469259
SLP76.CD4.DASATINIB	SLP76	HMGB1	HMGB1	Q5T7C4;B7Z965;Q59GW1;A0A286R9D9;A0A024RDR0;P09429;Q9NYD7;Q75MM1	0.00124548	1.79365	0.245477	10860750	0	0	not_regulated	FALSE	0.547099	0.508417	0.245477	0.343922	0.321514	0.664141	0.889699	0.967337	1.79365	1.07365	1.51822	1.01125	0.000522069	0.000626367	0.0011849	0.0006276	0.00124548	0.000652755
SLP76.CD4.DASATINIB	SLP76	SRP14	SRP14	P37108;H0YLA2	0.00124464	1.17612	0.391084	1691522	0	0	not_regulated	FALSE	0.460495	0.537302	0.392121	0.623228	0.391084	0.257959	0.982552	0.860762	1.11919	0.863766	1.17612	0.728508	0.000743758	0.000718993	0.000953758	0.000651337	0.00124464	0.000606621
SLP76.CD4.DASATINIB	SLP76	SLC25A6	SLC25A6|SLC25A4	Q6I9V5;Q59EI9;P12236;A0A0S2Z3H3;P12235;A8K787	0.00123549	1.2553	0.389336	387502	0	0	not_regulated	FALSE	0.737389	0.389336	0.548654	0.482145	0.754037	0.489829	1.16842	1.19448	1.19102	1.2553	0.791302	0.649409	0.00107661	0.00121453	0.00123549	0.00115224	0.00101934	0.000658244
SLP76.CD4.DASATINIB	SLP76	ATP5MK	ATP5MK	Q96IX5	0.00121487	1.18495	0.285961	642172	0	0	not_regulated	FALSE	0.548958	0.497458	0.285961	0.433499	0.316429	0.482972	1.03617	1.02902	1.00065	1.01048	1.10222	1.18495	0.00081691	0.000895228	0.000888143	0.00079361	0.00121487	0.00102766
SLP76.CD4.DASATINIB	SLP76	LSM12	LSM12	B4DUG4;K7ELG9;Q3MHD2;Q3MHD2-2	0.00120904	1.10912	0.638466	79959	0	0	not_regulated	FALSE	0.638466	0.777608	0.819904	0.947348	0.381255	0.19091	1.10912	1.05406	1.06199	1.00937	0.578012	0.614495	0.0011216	0.00117622	0.00120904	0.00101682	0.00081717	0.000683573
SLP76.CD4.DASATINIB	SLP76	PSMC1	PSMC1	Q53XL8;Q53HB3;P62191;P62191-2	0.0012073	1.26176	0.448062	536144	0	0	not_regulated	FALSE	0.909223	0.448062	0.938131	0.92103	0.605738	0.665193	0.986072	1.26176	1.01357	0.981426	0.871843	0.877837	0.000855033	0.0012073	0.000989428	0.000847746	0.00105689	0.000837328
SLP76.CD4.DASATINIB	SLP76	LMNA	LMNA	A0A384MQX1;P02545-2;P02545-6;P02545;W8QEH3;P02545-3;Q5I6Y5;Q3BDU5;Q5TCI8;P02545-5;P02545-4;Q8N519	0.00120713	1.13021	0.834538	795551	0	0	not_regulated	FALSE	0.834538	0.0556296	0.241428	0.331044	0.363256	0.639444	1.13021	0.254104	0.514521	0.625828	0.293168	0.685226	0.00120713	0.000299482	0.000618664	0.00066586	0.000437751	0.000805074
SLP76.CD4.DASATINIB	SLP76	SERPINB12	SERPINB12	Q96P63-2;Q96P63;Q3SYB5	0.00119589	1.15192	0.627164	6562	0	0	not_regulated	FALSE	0.568261	0.63028	0.126573	0.602576	0.38699	0.627164	0.520989	0.860415	0.342281	0.751498	0.769102	1.15192	0.00049169	0.000896059	0.000363667	0.00070652	0.00101476	0.00119589
SLP76.CD4.DASATINIB	SLP76	ELOC	ELOC	R4GMY8;E5RHG8;A0A024R7Y5;Q15369-2;Q15369	0.00119432	1.66041	0.209313	785166	0	0	not_regulated	FALSE	0.471795	0.126991	0.343615	0.910077	0.209313	0.797622	1.34366	0.575302	1.47166	0.968696	1.66041	1.03567	0.000691322	0.000326627	0.000852424	0.000496492	0.00119432	0.000586162
SLP76.CD4.DASATINIB	SLP76	SNRPD3	SNRPD3	P62318-2;P62318	0.00118639	1.20432	0.222083	2230691	0	0	not_regulated	FALSE	0.671177	0.222083	0.826318	0.356092	0.642048	0.820306	0.900198	1.19415	0.944003	1.20432	0.862086	0.964313	0.000810474	0.00118639	0.000956826	0.00108013	0.0010851	0.000955052
SLP76.CD4.DASATINIB	SLP76	GGCT	GGCT	A0A090N7V5;O75223;M0QZK8;H7BZK5;B3KMN7;B8ZZK2	0.00117638	1.38824	0.275496	210083	0	0	repressed	FALSE	0.608927	0.32468	0.0752592	0.595146	0.581523	0.275496	0.691512	0.648775	0.429658	0.780186	1.10085	1.38824	0.000528569	0.00054722	0.000369728	0.000594065	0.00117638	0.00116728
SLP76.CD4.DASATINIB	SLP76	PSMB9	PSMB9	A2ACR0;A0A0G2JJQ0;A2ACR1;A0A0G2JJA7;A0A1U9X8E3;A0A1U9X8E2;A0A1U9X8D7;P28065-2;P28065	0.00117417	1.11758	0.404347	1115673	0	0	not_regulated	FALSE	0.0395579	0.26047	0.482332	0.312854	0.404347	0.575763	0.791407	0.725196	0.818372	0.811273	1.11758	0.938056	0.000594752	0.00060139	0.00069238	0.000607347	0.00117417	0.000775482
SLP76.CD4.DASATINIB	SLP76	RPL9	RPL9	Q53Z07;P32969;D6RAN4;A0A2R8Y5Y7;H0Y9V9;H0Y9R4;E7ESE0	0.00116789	1.11391	0.619254	2460782	0	0	not_regulated	FALSE	0.642136	0.626805	0.829207	0.77135	0.839795	0.619254	1.11391	0.984033	0.900454	1.07556	0.888531	1.06123	0.00104729	0.00102092	0.000953091	0.00100736	0.00116789	0.00109757
SLP76.CD4.DASATINIB	SLP76	GSTP1	GSTP1	V9HWE9;P09211;C7DJS1;A8MX94	0.00116751	1.82308	0.362811	3153023	0	0	not_regulated	FALSE	0.379007	0.381812	0.534841	0.480625	0.303154	0.362811	1.82308	1.03867	0.790502	0.83675	0.470302	1.02316	0.00116751	0.000734003	0.000569924	0.000533808	0.000421064	0.000720783
SLP76.CD4.DASATINIB	SLP76	RPL32	RPL32	D3YTB1;A0A024R2G7;F8W727;P62910	0.00114741	1.12635	0.855109	2352882	0	0	not_regulated	FALSE	0.327699	0.747914	0.176245	0.513493	0.855109	0.433334	0.72794	0.848767	0.6532	0.772155	1.12635	0.733251	0.000530424	0.000682466	0.000535836	0.000560487	0.00114741	0.000587743
SLP76.CD4.DASATINIB	SLP76	ACTN1	ACTN1	A0A024R694;P12814;P12814-3;P12814-2;P12814-4;H9KV75;B7Z565;Q86TX4;B4DFY0	0.00113192	3.24236	0.331363	56532	0	0	not_regulated	FALSE	0.411524	0.782386	0.611983	0.970675	0.595695	0.331363	1.67423	1.15417	1.51503	1.05389	2.10472	3.24236	0.000531324	0.000404185	0.000541282	0.000333176	0.000933804	0.00113192
SLP76.CD4.DASATINIB	SLP76	HNRNPA2B1	HNRNPA2B1	P22626;A0A384NL58;P22626-2;A0A024RA28;A0A087WUI2;I6L957	0.0011214	1.92285	0.387558	10971731	0	0	not_regulated	FALSE	0.792662	0.533168	0.876879	0.972183	0.387558	0.844518	0.971424	0.641222	1.05833	1.01912	1.92285	1.21212	0.000405233	0.000295169	0.00049702	0.000423504	0.0011214	0.000556224
SLP76.CD4.DASATINIB	SLP76	PSMD4	PSMD4	P55036;Q5VWC4;P55036-2	0.001098	1.18448	0.386404	437390	0	0	not_regulated	FALSE	0.796061	0.81869	0.714342	0.881178	0.724255	0.386404	1.05587	0.93155	1.12055	0.993678	0.877942	1.18448	0.000889771	0.000866242	0.00106306	0.000834156	0.00103431	0.001098
SLP76.CD4.DASATINIB	SLP76	SFXN1	SFXN1	Q9H9B4;D6RFI0;D6RDG7;S4R2X2	0.00109165	1.1652	0.538984	1516565	0	0	not_regulated	FALSE	0.488788	0.894514	0.601518	0.796327	0.822509	0.538984	0.796988	0.968371	0.816252	1.07562	0.855076	1.1652	0.000678773	0.000910081	0.000782628	0.000912572	0.00101811	0.00109165
SLP76.CD4.DASATINIB	SLP76	ATP1B3	ATP1B3	C9JA36;D3DNF9;P54709-2;P54709;C9JXZ1	0.0010893	1.29964	0.303317	515428	0	0	not_regulated	FALSE	0.44396	0.314565	0.303317	0.536298	0.746925	0.814872	1.12868	1.18043	1.29964	0.827334	1.03672	0.98352	0.000840304	0.000969777	0.0010893	0.000613596	0.00107906	0.000805486
SLP76.CD4.DASATINIB	SLP76	PSMA6	PSMA6	A0A140VK44;G3V5Z7;P60900;G3V3I1;G3V295;G3V3U4;P60900-2	0.00108225	1.08333	0.69548	2340240	0	0	not_regulated	FALSE	0.305551	0.69548	0.971267	0.301434	0.454585	0.872016	0.712641	1.08333	0.993561	0.682349	0.709547	0.948298	0.000645168	0.00108225	0.00101264	0.00061538	0.000898049	0.000944398
SLP76.CD4.DASATINIB	SLP76	CAT	CAT	A0A384P5Q0;P04040;B4DWK8	0.00107723	1.31863	0.414828	384244	0	0	repressed	FALSE	0.355019	0.631623	0.0146544	0.474762	0.497325	0.414828	0.476112	0.880831	0.273711	0.586765	0.606082	1.31863	0.000353579	0.000721832	0.000228838	0.000434086	0.000629253	0.00107723
SLP76.CD4.DASATINIB	SLP76	S100A11	S100A11	V9HWH9;B2R5H0;P31949	0.00107606	1.24768	0.704588	6735377	0	0	not_regulated	FALSE	0.704588	0.00517466	0.0530476	0.143193	0.0547038	0.266752	1.24768	0.266719	0.545549	0.230544	0.191611	0.519433	0.00107606	0.000253836	0.000529694	0.000198071	0.000231031	0.000492799
SLP76.CD4.DASATINIB	SLP76	ITGAL	ITGAL	P20701;P20701-2;B2RAL6;P20701-3	0.00106519	1.4175	0.377854	781978	0	0	not_regulated	FALSE	0.791235	0.377854	0.899128	0.508829	0.779993	0.425581	1.11743	1.4175	1.04888	1.22928	0.916114	1.16527	0.000760957	0.00106519	0.000804129	0.000833918	0.000872179	0.000872917
SLP76.CD4.DASATINIB	SLP76	CALML3	CALML3	P27482	0.00106296	1.51737	0.444725	NA	0	0	not_regulated	FALSE	0.444725	0.455739	0.551416	0.384306	0.363265	0.4804	1.51737	0.893588	0.769543	0.753497	0.930002	1.08409	0.00106296	0.000690759	0.000606897	0.000525823	0.000910802	0.000835408
SLP76.CD4.DASATINIB	SLP76	PSMA3	PSMA3	Q6IB71;A0A140VK43;P25788-2;P25788	0.00104198	1.13127	0.557451	1287716	0	0	not_regulated	FALSE	0.0186116	0.999957	0.703173	0.967451	0.328985	0.557451	0.675082	0.999983	0.901036	0.988145	0.571084	1.13127	0.000565255	0.000923944	0.000849353	0.000824219	0.000668504	0.00104198
SLP76.CD4.DASATINIB	SLP76	CD2	CD2	Q53F96;P06729	0.00101139	1.11859	0.746622	216176	0	0	not_regulated	FALSE	0.275753	0.160498	0.746622	0.860737	0.779579	0.267467	0.846649	0.401647	1.08271	1.11859	0.881407	0.717719	0.000694912	0.000363778	0.00100045	0.0009146	0.00101139	0.00064802
SLP76.CD4.DASATINIB	SLP76	LAMTOR1	LAMTOR1	H0YFI1;F5H479;F5GX19;F5H3Y3;Q6IAA8	0.00101066	1.38171	0.242173	392546	0	0	not_regulated	FALSE	0.66458	0.451802	0.242173	0.456736	0.355851	0.354136	0.881759	1.30432	1.38171	1.19616	0.942595	1.03881	0.0005729	0.000935147	0.00101066	0.000774198	0.000856192	0.000742458
SLP76.CD4.DASATINIB	SLP76	PDLIM2	PDLIM2	A0A087WXJ0;C9J0X3;C9K0F0;C9JSR2;C9JS55;Q96JY6-4;Q96JY6;Q96JY6-3;Q96JY6-5;C9J760;Q96JY6-2	0.000983524	2.16764	0.214973	178601	0	0	not_regulated	FALSE	0.293818	0.460366	0.399205	0.384903	0.214973	0.31363	0.632463	0.76293	0.990831	1.02704	2.16764	1.69537	0.000205265	0.000273232	0.000362025	0.000332048	0.000983524	0.000605274
SLP76.CD4.DASATINIB	SLP76	SLC25A3	SLC25A3	F8VVM2;Q8NCF7;Q53HC3;B2RE88;A0A024RBE8;A0A024RBH9;Q00325-2;Q00325	0.000976272	1.17183	0.563423	1229022	0	0	not_regulated	FALSE	0.747438	0.563423	0.691895	0.901041	0.601799	0.44703	0.919156	1.17183	1.11915	1.02452	0.823556	0.764398	0.000693951	0.000976272	0.000951229	0.000770539	0.000869259	0.000634843
SLP76.CD4.DASATINIB	SLP76	VAMP3	VAMP3|VAMP2	K7ENK9;K7EKX0;Q6FGG2;J3QRU4;F8WCA0;L7N2F9;Q15836;P63027	0.000956705	1.22961	0.231408	48481	0	0	not_regulated	FALSE	0.393625	0.231408	0.289455	0.29827	0.292445	0.242009	1.10982	1.22961	1.11616	0.796217	1.01886	1.06291	0.000745411	0.000911334	0.000843978	0.000532735	0.000956705	0.000785326
SLP76.CD4.DASATINIB	SLP76	TPI1	TPI1	B4DUI5;V9HWK1;Q53HE2;P60174-1;P60174;P60174-4;U3KPZ0;Q2QD09	0.000949175	2.79514	0.253426	26749369	0	0	not_regulated	FALSE	0.519986	0.781248	0.36576	0.589294	0.253426	0.268727	1.61753	0.905922	2.20627	0.761845	2.79514	0.753922	0.000392896	0.000242819	0.000603313	0.000184343	0.000949175	0.000201446
SLP76.CD4.DASATINIB	SLP76	ERC1	ERC1	B4DG07;X6RM00;Q8IUD2-4;K7EPD6;A0A0U1RQN0;G8JLD3;X6RLX0;Q8IUD2-5;Q8IUD2-2;Q8IUD2-3;Q8IUD2	0.000948563	1.9296	0.259704	2475	0	0	not_regulated	FALSE	0.469468	0.53644	0.259704	0.476549	0.406527	0.262772	0.474093	1.03164	1.9296	1.06731	1.3008	0.94995	0.000207016	0.000497091	0.000948563	0.000464263	0.000794085	0.000456299
SLP76.CD4.DASATINIB	SLP76	SNRPD2	SNRPD2	P62316;K7ERG4;P62316-2	0.000937651	1.42949	0.300102	3555458	0	0	not_regulated	FALSE	0.463338	0.300102	0.465282	0.423681	0.463088	0.535237	1.29533	1.42949	0.897461	1.34105	0.996638	1.11153	0.000769971	0.000937651	0.000600577	0.000794096	0.000828226	0.000726816
SLP76.CD4.DASATINIB	SLP76	GANAB	GANAB	V9HWJ0;B4DJ30;Q14697;F5H6X6;B4DSM6;A0A024R592;Q14697-2;B4DIW2;E9PKU7;B4DZ53	0.000928635	1.54896	0.300881	18456	0	0	not_regulated	FALSE	0.880614	0.829994	0.309695	0.300881	0.608046	0.661459	1.08311	1.15131	1.54896	1.39839	1.24334	0.64267	0.000576792	0.000676558	0.000928635	0.000741837	0.000925663	0.00037648
SLP76.CD4.DASATINIB	SLP76	SSR1	SSR1	C9J3L8;C9J5W0;B2R6N9;A0A3B3IRT8;E9PAL7;C9IZQ1;P43307-2;P43307	0.000911855	1.13777	0.410936	387313	0	0	not_regulated	FALSE	0.297988	0.661801	0.410936	0.400066	0.147158	0.522198	0.799133	0.842806	1.13777	0.823994	0.639836	0.807296	0.000568894	0.000662072	0.000911855	0.000584346	0.000636791	0.000632197
SLP76.CD4.DASATINIB	SLP76	ATP5F1D	ATP5F1D	P30049	0.000893605	1.28911	0.257769	550639	0	0	not_regulated	FALSE	0.500179	0.601406	0.472291	0.257769	0.271086	0.278634	1.1017	1.03161	1.07622	1.14031	1.28911	0.936318	0.000546263	0.000564445	0.000600759	0.000563245	0.000893605	0.000510706
SLP76.CD4.DASATINIB	SLP76	FAM162A	FAM162A	F8W7Q4;Q96A26;E9PH05;B4DF97	0.000888348	1.35401	0.299715	494021	0	0	not_regulated	FALSE	0.671658	0.372771	0.0985934	0.260774	0.553415	0.299715	1.0457	0.908376	0.765016	0.788193	0.822606	1.35401	0.000623679	0.000597842	0.000513669	0.000468297	0.000685904	0.000888348
SLP76.CD4.DASATINIB	SLP76	TMED9	TMED9	B2R8A2;A0A024R7M0;Q9BVK6	0.000881437	1.18236	0.557586	628141	0	0	not_regulated	FALSE	0.668644	0.730378	0.67	0.557586	0.848916	0.583821	0.922227	1.12114	1.18236	1.16126	1.07544	0.896371	0.000540662	0.000725293	0.000780363	0.000678188	0.000881437	0.000578074
SLP76.CD4.DASATINIB	SLP76	RACK1	RACK1	E9KL35;P63244;D6RAU2;E9PD14;B4E0C3;D6RFX4;D6RFZ9;H0YAF8;B4DVD2;D6RHH4;D6R9Z1;D6RAC2;J3KPE3;H0Y8W2;D6R9L0;D6REE5	0.000875892	1.53345	0.365172	3763210	0	0	not_regulated	FALSE	0.365172	0.454896	0.656018	0.883125	0.265959	0.668279	1.53345	1.04982	0.957165	0.924561	0.576513	0.737008	0.000875892	0.0006617	0.000615498	0.000526079	0.00046037	0.000463085
SLP76.CD4.DASATINIB	SLP76	GSTM3	GSTM3	B4E2J2;A4UJ43;A0A0A0MTN3;Q6FGJ9;Q59EJ5;P21266	0.000869083	1.0943	0.278983	27911	0	0	not_regulated	FALSE	0.354348	0.364724	0.442985	0.484548	0.278983	0.484326	1.0943	0.690149	0.903472	0.873139	1.07971	0.883064	0.000630048	0.000438475	0.000585611	0.000500788	0.000869083	0.000559289
SLP76.CD4.DASATINIB	SLP76	PKM	PKM	V9HWB8;P14618;B4DRT3;A0A024R5Z9;P14618-2;B4DNK4;H3BTN5;P14618-3;A0A024R609;H3BQ34;Q8WUW7	0.000856639	1.24279	0.568786	14985738	0	0	not_regulated	FALSE	0.974685	0.649668	0.907712	0.495783	0.568786	0.480414	1.01024	0.833746	0.958109	0.819739	1.24279	0.769591	0.000498092	0.00045361	0.000531811	0.000402618	0.000856639	0.000417399
SLP76.CD4.DASATINIB	SLP76	PPIB	PPIB	V9HWC6;P23284	0.000850942	1.15592	0.295693	7452894	0	0	not_regulated	FALSE	0.477468	0.204458	0.295693	0.266687	0.134471	0.357798	0.995739	0.78181	1.15592	0.757643	0.53732	0.87832	0.000651117	0.000564132	0.000850942	0.000493529	0.000491206	0.000631792
SLP76.CD4.DASATINIB	SLP76	EMD	EMD	P50402;Q5HY57	0.000846265	1.64609	0.340934	362105	0	0	not_regulated	FALSE	0.921875	0.599936	0.340934	0.760316	0.81062	0.600641	1.0595	1.27927	1.64609	1.11658	1.13696	1.29355	0.000483835	0.000644647	0.000846265	0.000507945	0.000725865	0.00064981
SLP76.CD4.DASATINIB	SLP76	PABPC1	PABPC1	B3KT93;A0A024R9C1;P11940;A0A087WTT1;E7EQV3;B4DZW4;E7ERJ7;B4DQX0;P11940-2;A0A024R9E2	0.00084613	1.23402	0.39264	947933	0	0	not_regulated	FALSE	0.851108	0.39264	0.834285	0.734815	0.208163	0.858248	0.992151	1.23402	1.03632	0.943911	0.446018	0.968495	0.000616494	0.00084613	0.000724944	0.000584273	0.000387453	0.000661997
SLP76.CD4.DASATINIB	SLP76	ATP5MF	ATP5MF	C9JJT5;C9JU26;G3V325;B4DJ38;P56134-4;P56134-3;P56134-2;P56134	0.000839764	1.20274	0.209732	1180218	0	0	not_regulated	FALSE	0.329401	0.586692	0.605752	0.209732	0.34559	0.42359	1.00217	1.08266	1.09639	1.20274	0.955417	0.935094	0.00063007	0.000751117	0.000776018	0.000753279	0.000839764	0.000646712
SLP76.CD4.DASATINIB	SLP76	SERPINB4	SERPINB4	Q5K634;Q86W05;Q5K633;P48594;Q9BYF7;H0Y5H9;Q86W03	0.000838453	1.11629	0.412391	NA	0	0	not_regulated	FALSE	0.153042	0.720692	0.412391	0.437141	0.391035	0.543126	0.364455	0.890199	1.06446	1.11629	0.771256	0.684837	0.000254998	0.000687299	0.000838453	0.000778044	0.00075441	0.000527093
SLP76.CD4.DASATINIB	SLP76	TOMM20	TOMM20	A0A024R3W2;Q15388	0.000834016	1.02212	0.391823	97545	0	0	not_regulated	FALSE	0.239766	0.391823	0.664768	0.0224601	0.644167	0.0573525	0.4084	1.02212	0.807564	0.468095	1.01479	0.430349	0.000240087	0.000663059	0.000534465	0.000274127	0.000834016	0.000278299
SLP76.CD4.DASATINIB	SLP76	TIMM50	TIMM50	M0QXC3;M0R2Z3;M0R303;M0R2D2;M0R1Y4;M0R003;Q0VAB1;A0A024R0M6;Q3ZCQ8;Q3ZCQ8-2	0.000832993	1.2811	0.206084	62548	0	0	not_regulated	FALSE	0.662589	0.255018	0.320572	0.206084	0.306858	0.437426	1.03061	0.998882	0.661924	1.2811	1.18238	0.951646	0.000519351	0.000555455	0.000375522	0.00064311	0.000832993	0.000527536
SLP76.CD4.DASATINIB	SLP76	HBA1;	HBA1;	U6A216;E9M4D4;A0A2R8Y7C0;A0A385HW63;I1VZV6;D1MGQ2;A0A385HW21;A0A385HW02;A0A385HVZ2;A0A385HVY8;A0A0K2BMD8;A0A1K0GXZ1;A0A1S5UZ39;P69905;Q96T46;Q9BX83;Q4ZGM8;E1B2D1;G3V1N2;A0A385HW00;U3PXP0;V9H1D9	0.00083004	1.05487	0.236957	21874	0	0	not_regulated	FALSE	0.236957	0.114508	0.18282	0.153181	0.320107	0.352094	1.05487	0.645483	0.726261	0.62726	0.705389	0.629622	0.00083004	0.000560469	0.000643357	0.00049168	0.000775973	0.00054499
SLP76.CD4.DASATINIB	SLP76	NA	NA|IGL@	S6BGD6;Q8NEJ1;Q6GMV8;Q6IN99;Q567P1;Q6GMX3;S6C4R7;S6BGF9;S6B286;S6AWE6	0.000827813	1.11363	0.842153	62658	0	0	repressed	FALSE	0.635463	0.690745	0.0168423	0.842153	0.186798	0.289032	0.964298	0.817762	0.242052	1.11363	0.649687	0.662384	0.00071956	0.000673361	0.00020334	0.000827813	0.00067776	0.000543717
SLP76.CD4.DASATINIB	SLP76	AKAP2	AKAP2	B4E2K2;Q9Y2D5;Q9Y2D5-5;Q9Y2D5-6;A0A024R167;A0A024R152;Q9Y2D5-7;Q9Y2D5-4;C9JVY5	0.000819047	2.20217	0.397869	14487	0	0	not_regulated	FALSE	0.583786	0.365004	0.885994	0.79633	0.597611	0.397869	0.770593	0.306588	1.0448	0.815174	1.72525	2.20217	0.000260541	0.000114386	0.000397688	0.000274559	0.000815493	0.000819047
SLP76.CD4.DASATINIB	SLP76	CSTB	CSTB	Q76LA1;P04080	0.000802828	1.13069	0.204173	7056295	0	0	not_regulated	FALSE	0.204173	0.283476	0.338215	0.339302	0.266895	0.415712	1.13069	0.946262	0.74558	1.02707	1.03419	0.909286	0.000627841	0.000579807	0.000466078	0.000568119	0.000802828	0.000555411
SLP76.CD4.DASATINIB	SLP76	TRA	TRA|TRAC	Q6P4G7;A0N8L7;Q6P4I7;A0A0C4ZLG8;Q8WUD0;K7N5N2;K7N5M3;Q6NSA6;Q2YD82;Q6NSA0;Q6PIP7;P0DSE1;Q6NSA1;Q6NS93;Q6IRV4;Q6IPR8;P01848	0.000778679	1.25582	0.434056	96670	0	0	not_regulated	FALSE	0.322971	0.686631	0.434056	0.600718	0.174457	0.396801	0.833685	0.928123	1.25582	0.680444	0.52341	0.855814	0.000459173	0.000564086	0.000778679	0.000373337	0.000403026	0.000518515
SLP76.CD4.DASATINIB	SLP76	SLC7A5	SLC7A5	Q2MCL6;Q01650	0.000774664	1.1319	0.386094	47088	0	0	not_regulated	FALSE	0.490377	0.400856	0.386094	0.202353	0.316651	0.256909	0.80939	0.935428	1.1319	0.79635	0.938833	0.859224	0.000477712	0.000609235	0.0007521	0.000468217	0.000774664	0.000557856
SLP76.CD4.DASATINIB	SLP76	MYO1C	MYO1C	F5H6E2;B7Z3E5;O00159-3;O00159;O00159-2;B7Z9C0	0.000774576	1.55238	0.430353	5392	0	0	not_regulated	FALSE	0.434785	0.828951	0.192308	0.675236	0.464457	0.430353	1.33925	1.12145	0.63449	0.614777	1.5334	1.55238	0.000483899	0.000447136	0.000258093	0.000221281	0.000774576	0.000617018
SLP76.CD4.DASATINIB	SLP76	LRRFIP1	LRRFIP1	A0A0F7NGI8;Q32MZ4-3;Q32MZ4-2;Q32MZ4	0.000771252	1.66155	0.438402	437715	0	0	not_regulated	FALSE	0.938301	0.438402	0.632524	0.474893	0.551499	0.741394	0.950192	1.66155	0.823677	1.30192	1.19022	1.17171	0.000399695	0.000771252	0.000390061	0.000545554	0.00069994	0.000542185
SLP76.CD4.DASATINIB	SLP76	RPN1	RPN1	Q6IBR0;Q53EP4;P04843;Q96HX3;B4DL99;B7Z4L4;B4DNJ5	0.000761698	1.44978	0.339259	1002892	0	0	not_regulated	FALSE	0.908703	0.424692	0.821375	0.339259	0.600369	0.612141	1.01321	1.22485	1.08341	1.44978	1.09651	0.984011	0.000503446	0.000671583	0.000606044	0.000717611	0.000761698	0.000537848
SLP76.CD4.DASATINIB	SLP76	HLA-A	HLA-A|HLA-A*0226|HLA-A*02	A0A455JU13;O19642;A0A1Z2RTQ8;A0A060VHG8;A0A386RUJ7;Q704F3;Q4VYE6;Q2LC95;P79603;I3ZN76;A0A4D6NYZ2;A0A455JU01;A0A411D3E2;A0A2I6J489;A0A286LD92;A0A1T4J2C1;U4QB70;T1RT90;Q6L6R5;N1NSY8;I2GUJ9;G9IHU5;G8GBV1;F4ZZU3;A0A0G3EM61;A0A061CVW2;U5YMN5;U5YMF9;U5YJI3;F6IQT2;A0A125S9I1;A0A455JVC5;A0A0S4XQY9;A0A4D6NWB3;A0A0U5Q304;A0A2K4N859;A0A286LDA1;A0A3S6RF51;A0A346HFZ2;I6QTM5;T1WGK5;G1UK07;A0A3S6RF54;A5A4L6;A0A…	0.000760269	1.2946	0.243184	342485	0	0	not_regulated	FALSE	0.824744	0.617424	0.432775	0.243184	0.72835	0.480746	0.980437	0.992867	1.2357	1.2946	0.962906	1.049	0.000535818	0.000598762	0.000760269	0.000704802	0.000735695	0.000630638
SLP76.CD4.DASATINIB	SLP76	H1-10	H1-10	Q92522	0.000752623	1.28625	0.35869	1100002	0	0	not_regulated	FALSE	0.535672	0.712621	0.165623	0.375312	0.35869	0.450165	1.23402	1.08343	0.401142	1.28625	1.14843	1.17344	0.000578468	0.000560432	0.000211697	0.000600643	0.000752623	0.0006051
SLP76.CD4.DASATINIB	SLP76	LIMD2	LIMD2	J3KRR0;J3QQM5;A0A140VJN0;Q9BT23	0.00075022	1.41161	0.347119	545460	0	0	not_regulated	FALSE	0.347119	0.245057	0.348819	0.405124	0.52288	0.375046	1.12915	0.907406	0.879715	0.928628	1.14758	1.41161	0.000528006	0.000468226	0.000463114	0.000432578	0.00075022	0.000726124
SLP76.CD4.DASATINIB	SLP76	CTSD	CTSD	H7C469;A0A1B0GW44;A0A1B0GVP3;A0A1B0GV23;A0A1B0GVD5;A0A1B0GWE8;V9HWI3;A0A1B0GU92;A0A1B0GU03;P07339;F8WD96;C9JH19;F8W787	0.000748673	1.11728	0.758214	1204866	0	0	not_regulated	FALSE	0.0122679	0.40459	0.58911	0.622195	0.758214	0.420223	0.379011	0.493453	0.765819	0.770927	1.11728	0.432124	0.000181662	0.00026099	0.000413236	0.000368095	0.000748673	0.00022784
SLP76.CD4.DASATINIB	SLP76	SLC25A5	SLC25A5	P05141;Q6NVC0	0.000745264	1.3118	0.51228	4885606	0	0	not_regulated	FALSE	0.870262	0.261211	0.628486	0.644299	0.51228	0.88424	1.00232	0.835972	1.13153	1.00203	1.3118	0.986103	0.000407315	0.000374872	0.000517665	0.000405639	0.000745264	0.000440814
SLP76.CD4.DASATINIB	SLP76	LDHA	LDHA	V9HWB9;P00338;P00338-3;B4DJI1;P00338-5;P00338-2;P00338-4;F5GXY2	0.000743037	1.71688	0.402077	19454497	0	0	not_regulated	FALSE	0.605028	0.195238	0.402077	0.291988	0.770798	0.678296	1.71688	0.310245	1.71042	0.749016	1.26786	0.794874	0.000662503	0.000132105	0.000743037	0.000287921	0.000683968	0.000337407
SLP76.CD4.DASATINIB	SLP76	RCN2	RCN2	A8MXP8;Q14257;Q14257-2	0.000742327	1.51469	0.335397	73242	0	0	not_regulated	FALSE	0.807402	0.604079	0.432333	0.335397	0.56734	0.697648	1.05619	1.38347	1.24963	1.51469	1.47521	1.37877	0.000380158	0.000549489	0.000506364	0.000543103	0.000742327	0.000545912
SLP76.CD4.DASATINIB	SLP76	SFN	SFN	P31947;P31947-2	0.00074177	2.92671	0.464162	NA	0	0	not_regulated	FALSE	0.464162	0.340948	0.303648	0.24597	0.687558	0.545762	2.92671	0.488174	0.469475	0.624402	0.828401	0.690053	0.00074177	0.000136531	0.000133955	0.000157648	0.000293526	0.000192389
SLP76.CD4.DASATINIB	SLP76	NDUFA4	NDUFA4	A0A024R9Z0;O00483	0.00072431	1.4974	0.264807	620123	0	0	not_regulated	FALSE	0.404575	0.392576	0.264807	0.379212	0.666283	0.485327	1.27956	1.06688	1.4974	1.25944	1.0605	0.914328	0.00054978	0.000505835	0.00072431	0.000539063	0.00063702	0.000432153
SLP76.CD4.DASATINIB	SLP76	BAG2	BAG2	B3KN59;O95816;B3KM36;O95816-2	0.000722469	1.14225	0.509075	186935	0	0	not_regulated	FALSE	0.114044	0.234198	0.509075	0.115205	0.706433	0.941616	0.493231	0.627763	1.14225	0.500332	1.08924	0.984363	0.000234006	0.000328654	0.000610095	0.000236467	0.000722469	0.000513737
SLP76.CD4.DASATINIB	SLP76	HBB	HBB	D9YZU5;C8C504;P68871;Q9H1I6;J7LKS8;B3VL12;D5FZW3;O95408;E9M263;Q9BXA2;Q14484;A9YUX2;B5ANL9;Q9UP81;F8W6P5;Q8IZI0;Q8IUL9;Q4TWB7;Q3LR79;Q0Z944;B3VL31;B3VL17;A0A1B4WRL5;Q9BWV6;A0A2R8Y7R2;Q9GZL9;B3VL86;A0A481SHK9;Q14473;Q86VF0;K4EN30;Q7Z2K5;Q9HAR8;Q7Z7B3;A0A2S1CVU8;A0A0J9YWK4;Q9UBV6;A0A2R3Z0D6;Q3Y9I8;Q4TZM4;Q14477;Q9BWU5;Q6V0K9;Q52MT0;E9NGZ5;B3VL05;Q6J1Z7;Q4JLR8;B2M1S6	0.000720455	1.34358	0.520955	27152	0	0	not_regulated	FALSE	0.512616	0.542218	0.520955	0.581613	0.670604	0.69366	0.875846	1.09906	1.34358	0.836515	1.01433	0.99551	0.000417169	0.000577655	0.000720455	0.00039691	0.000675428	0.000521599
SLP76.CD4.DASATINIB	SLP76	S100P	S100P	P25815	0.000705258	1.29398	0.238005	36116	0	0	not_regulated	FALSE	0.288335	0.18026	0.523109	0.519082	0.307126	0.238005	1.29398	0.865212	0.921361	0.839893	0.989601	1.19392	0.000659627	0.000486698	0.000528762	0.000426511	0.000705258	0.000669508
SLP76.CD4.DASATINIB	SLP76	TAP1	TAP1	A0A0S2Z4R8;B7Z7P4;X5CKB3;B2R9F3;A0A1V0E3Y2;A0A1V0E3X9;A0A140T9T7;A0A0S2Z5A6;Q03518;Q6QWC1;Q6QWC0;A0A1V0E3X7;A0A1V0E3X4;A0A1V0E3W5	0.000704201	1.12034	0.586138	455018	0	0	not_regulated	FALSE	0.548635	0.772301	0.748459	0.716083	0.586138	0.794814	0.642439	1.00009	1.04628	0.846242	1.12034	0.918316	0.000288842	0.000496173	0.000529586	0.000379016	0.000704201	0.00045418
SLP76.CD4.DASATINIB	SLP76	UQCRC1	UQCRC1	B4DUL5;P31930	0.000693354	1.66481	0.250629	513446	0	0	not_regulated	FALSE	0.143803	0.267281	0.498388	0.76306	0.250629	0.915383	0.578287	0.678224	1.27777	1.07252	1.66481	0.976295	0.000172273	0.000222953	0.000428534	0.000318283	0.000693354	0.000319935
SLP76.CD4.DASATINIB	SLP76	CD48	CD48	Q6IAZ2;A0A087X1S7;P09326	0.000691725	1.26425	0.479438	761371	0	0	not_regulated	FALSE	0.523845	0.619161	0.608701	0.636497	0.479438	0.803905	0.855525	1.26264	1.26425	1.13151	1.2434	0.944918	0.00034044	0.000554438	0.000566369	0.000448539	0.000691725	0.000413628
SLP76.CD4.DASATINIB	SLP76	PSMC3	PSMC3	E9PMD8;R4GNH3;A8K781;A0A140VK42;P17980;E9PLG2;E9PKD5;E9PM69;E9PN50	0.000686255	1.17887	0.38605	720158	0	0	not_regulated	FALSE	0.774831	0.820456	0.38605	0.781789	0.74013	0.459788	0.921103	0.894414	1.17887	1.06769	1.03184	0.913268	0.000438194	0.00046953	0.000631368	0.000505983	0.000686255	0.00047793
SLP76.CD4.DASATINIB	SLP76	ARF3	ARF3|ARF1	B4E190;A0A024R3Q3;A0A024R0Y6;P61204-2;P84077;P61204;F5H423	0.000679349	1.45336	0.385472	4039136	0	0	not_regulated	FALSE	0.494191	0.766367	0.392505	0.385472	0.859157	0.662077	1.45336	1.16123	0.812837	1.43602	0.92942	1.2326	0.000679349	0.000598966	0.000427742	0.000668674	0.000607364	0.000633798
SLP76.CD4.DASATINIB	SLP76	FLNB	FLNB	O75369-2;O75369-9;O75369;O75369-8;A0A024R321;O75369-6;O75369-3;Q68CT4;E7EN95;O75369-7;O75369-5;O75369-4	0.000677147	3.06092	0.448509	78408	0	0	not_regulated	FALSE	0.905997	0.879396	0.791016	0.727025	0.83126	0.448509	1.17088	1.13362	0.644495	1.60154	1.47336	3.06092	0.00023547	0.000251568	0.000145915	0.000320845	0.000414237	0.000677147
SLP76.CD4.DASATINIB	SLP76	CD74	CD74	U6FVB0;P04233-2;B4DUJ2;H0YBZ2;A9YLN4;M1VPF6;P04233	0.000670808	1.04755	0.907007	719171	0	0	not_regulated	FALSE	0.315306	0.994991	0.907007	0.866247	0.163105	0.00949265	0.836854	0.99872	1.04755	0.947199	0.458676	0.617629	0.000476009	0.000626866	0.000670808	0.000536711	0.000364744	0.000386457
SLP76.CD4.DASATINIB	SLP76	FKBP4	FKBP4	B2R9U2;Q02790	0.00065054	1.14531	0.383486	444882	0	0	not_regulated	FALSE	0.516281	0.617712	0.218228	0.254369	0.383486	0.321376	1.0743	0.789961	0.547677	0.71738	1.14531	0.911594	0.000436473	0.000354164	0.000250505	0.000290347	0.00065054	0.00040742
SLP76.CD4.DASATINIB	SLP76	RPS17	RPS17	H0YN88;A0A075B716;H3BNC9;P08708;H0YN73	0.000648714	1.12503	0.641602	890769	0	0	not_regulated	FALSE	0.641602	0.658009	0.736881	0.752503	0.75551	0.369798	1.12503	0.860853	0.906262	1.07092	0.820428	0.723598	0.0006363	0.000537268	0.000577043	0.000603373	0.000648714	0.000450195
SLP76.CD4.DASATINIB	SLP76	GBP5	GBP5	Q8N4Q4;Q96PP8;E7ETN8;Q8NF03;Q96PP8-2	0.000647656	1.08719	0.433648	434131	0	0	not_regulated	FALSE	0.849538	0.302411	0.80644	0.579744	0.433648	0.411427	0.918165	0.654762	0.880478	0.872371	1.08719	0.722406	0.00039124	0.000307873	0.000422376	0.000370304	0.000647656	0.000338619
SLP76.CD4.DASATINIB	SLP76	PLEC	PLEC	Q15149-4;Q15149-7;Q15149-8;Q15149-9;Q15149-5;Q15149-6;Q15149-2;Q15149;H0YDN1	0.000643009	1.50534	0.553404	82097	0	0	not_regulated	FALSE	0.5933	0.718625	0.847604	0.553404	0.919588	0.953977	1.32035	0.682687	0.914282	1.50534	1.11901	1.06183	0.000542698	0.000309639	0.000423064	0.000616361	0.000643009	0.000480098
SLP76.CD4.DASATINIB	SLP76	SERPINB13	SERPINB13	A0A0A0MQW3;Q9UIV8-2;Q9UIV8;B7ZKV6;B7Z447;F8WE70;B7Z8V4;C9JL93;B7Z8T4	0.000638489	1.19877	0.500628	NA	0	0	not_regulated	FALSE	0.770332	0.525856	0.575334	0.565098	0.424552	0.500628	0.79744	1.12117	1.03317	0.798304	0.572099	1.19877	0.000386107	0.00059903	0.000563172	0.000385046	0.000387255	0.000638489
SLP76.CD4.DASATINIB	SLP76	RAB8B	RAB8B	H0YNE9;B4DMS1;Q92930	0.000624051	1.25755	0.398934	726968	0	0	not_regulated	FALSE	0.695287	0.954851	0.576331	0.514613	0.398934	0.673279	1.07791	0.984461	0.84371	1.22917	1.25755	0.913403	0.000382613	0.000385604	0.000337155	0.000434635	0.000624051	0.000356655
SLP76.CD4.DASATINIB	SLP76	NME2	NME2|NME2P1	Q6FHN3;Q32Q12;P22392;P22392-2;O60361	0.000604359	1.86669	0.365503	4912160	0	0	not_regulated	FALSE	0.365503	0.535207	0.441183	0.306774	0.805024	0.312646	1.86669	0.924084	1.41262	0.552539	0.982663	0.673245	0.000604359	0.000330141	0.000514879	0.000178205	0.000444779	0.000239775
SLP76.CD4.DASATINIB	SLP76	PSMA2	PSMA2	Q53GF5;A0A024RA52;P25787	0.00059918	1.05022	0.614012	1725284	0	0	not_regulated	FALSE	0.0466471	0.433428	0.896782	0.612259	0.503904	0.614012	0.760888	0.920847	0.973755	0.984909	0.829722	1.05022	0.000393033	0.000524881	0.00056626	0.000506802	0.00059918	0.000596757
SLP76.CD4.DASATINIB	SLP76	ALDOA	ALDOA	V9HWN7;J3KPS3;P04075;H3BQN4;P04075-2;H3BUH7;H3BMQ8;H3BR04;H3BPS8	0.000586909	1.31518	0.627428	17867533	0	0	not_regulated	FALSE	0.821162	0.0371265	0.905634	0.129692	0.627428	0.93655	0.788082	0.543557	0.92326	0.457001	1.31518	1.05491	0.00025156	0.000191461	0.000331782	0.000145319	0.000586909	0.00037042
SLP76.CD4.DASATINIB	SLP76	M6PR	M6PR	Q6I9U3;P20645;F5GXE0;H0YGE9;F5GXU0;H0YGT2;F5H883;Q96AH2;F5GX30;B2R6S2;Q53GY9	0.000582075	1.11036	0.492997	277288	0	0	not_regulated	FALSE	0.518175	0.492997	0.540913	0.543565	0.551303	0.0791262	1.10874	1.11036	1.07399	0.919572	0.995167	0.726778	0.000463869	0.000512621	0.000505852	0.000383254	0.000582075	0.000334484
SLP76.CD4.DASATINIB	SLP76	RANBP1	RANBP1	C9JJ34;C9JDM3;B7Z6U1;A0A140VK94;B4DE76;F6WQW2;P43487-2;P43487	0.000573296	1.2265	0.538439	1158023	0	0	not_regulated	FALSE	0.41328	0.538439	0.771449	0.11729	0.775344	0.337086	0.795977	1.2265	1.03852	0.79349	0.909226	0.785967	0.000337167	0.000573296	0.000495243	0.000334827	0.000538434	0.000366232
SLP76.CD4.DASATINIB	SLP76	HNRNPC	HNRNPC|HNRNPCL4|HNRNPCL3|HNRNPCL1|HNRNPCL2	G3V5X6;G3V3K6;G3V251;B4DMJ1;B4DSU6;G3V555;G3V575;G3V576;G3V4W0;B4DY08;B2R5W2;G3V4C1;D3DPI2;B3KX96;B2R603;G3V2Q1;A8K9A4;P07910-4;P07910-2;P07910;G3V2H6;G3V4M8;Q569J8;Q6PKD2;P0DMR1;B7ZW38;A0A0G2JPF8;A0A0G2JNQ3;P07910-3;O60812;B2RXH8	0.000562504	1.29402	0.222361	5656030	0	0	not_regulated	FALSE	0.340336	0.423491	0.379079	0.222361	0.60393	0.435989	0.772206	0.825582	0.752976	1.29402	0.961611	1.18056	0.000323104	0.000381185	0.00035469	0.000539368	0.000562504	0.000543382
SLP76.CD4.DASATINIB	SLP76	TARDBP	TARDBP	A0A087WX29;A0A0A0N0L3;A0A024R4E2;Q13148;K7EJM5;A0A0A0N0N3;A0A0A0N0M3;K7EN94;B1AKP7;G3V162;A0A087X260;A0A087WYY0;B4DRW3	0.000559242	1.21178	0.614275	306180	0	0	not_regulated	FALSE	0.901986	0.822905	0.771353	0.773489	0.614275	0.269402	1.07609	0.836125	1.13748	1.18397	1.21178	0.564162	0.00035523	0.000304577	0.000422727	0.000389344	0.000559242	0.000204866
SLP76.CD4.DASATINIB	SLP76	HNRNPA3	HNRNPA3	A0A384NL63;P51991;B4E3E6;B4DDB6;P51991-2	0.000553403	1.1163	0.840826	2914570	0	0	not_regulated	FALSE	0.349321	0.680496	0.943577	0.858247	0.865302	0.840826	0.575074	0.854236	1.02431	0.954603	0.887105	1.1163	0.00025661	0.000420623	0.000514564	0.000424333	0.000553403	0.000547948
SLP76.CD4.DASATINIB	SLP76	CBR1	CBR1|CBR3	E9PQ63;A8MTM1;V9HW40;Q53F60;A0A384NL53;P16152-2;P16152;O75828	0.000550076	1.17035	0.491249	986729	0	0	not_regulated	FALSE	0.331172	0.544279	0.439817	0.505922	0.292961	0.491249	0.909438	1.10518	0.922966	1.13143	0.775395	1.17035	0.000388572	0.000521071	0.000443959	0.00048157	0.000463167	0.000550076
SLP76.CD4.DASATINIB	SLP76	RNPS1	RNPS1	H3BV80;H3BMS0;H3BMM9;H3BTC0;D3DU92;Q15287-3;Q15287-2;Q15287;H3BPG5;A0A024R9P1	0.000536001	1.14649	0.275481	195159	0	0	not_regulated	FALSE	0.424629	0.609569	0.24704	0.373068	0.275481	0.461369	0.786587	1.0632	0.685631	1.09397	1.14649	0.877634	0.000263043	0.000392338	0.000258124	0.000364435	0.000536001	0.00032285
SLP76.CD4.DASATINIB	SLP76	MYO1D	MYO1D	Q7Z3N6;K7EIG7;O94832;J3KRL0;J3QRN6	0.000535754	2.35628	0.397748	NA	0	0	not_regulated	FALSE	0.541507	0.820279	0.397748	0.210353	0.561662	0.0541174	2.35628	1.30904	2.26035	0.554656	0.769915	0.331905	0.000496087	0.000304125	0.000535754	0.000116329	0.000226616	7.68693e-05
SLP76.CD4.DASATINIB	SLP76	RRM2B	RRM2B	Q7LG56;H0YAV1;Q7LG56-5;Q7LG56-6	0.000533578	1.46393	0.287559	10787	0	0	not_regulated	FALSE	0.296942	0.658304	0.631262	0.493435	0.746431	0.287559	0.671393	0.785524	1.16112	0.730761	0.981534	1.46393	0.000222457	0.000287206	0.000433115	0.0002412	0.000454664	0.000533578
SLP76.CD4.DASATINIB	SLP76	CLTC	CLTC	A0A087WVQ6;Q00610-2;Q00610	0.000529745	1.08148	0.801288	1309069	0	0	not_regulated	FALSE	0.807429	0.801288	0.719689	0.821515	0.462788	0.434005	1.07234	1.08148	0.852887	0.967986	0.47732	0.828559	0.000476007	0.000529745	0.000426217	0.00042804	0.000296215	0.000404587
SLP76.CD4.DASATINIB	SLP76	DAPK3	DAPK3	B3KSK3;B3KNJ3;O43293	0.000528834	1.74188	0.293726	NA	0	0	not_regulated	FALSE	0.29559	0.234268	0.254474	0.514281	0.312107	0.293726	0.76895	0.718129	0.752582	0.764038	1.74188	1.4822	0.000166987	0.000172089	0.000183991	0.000165285	0.000528834	0.000354079
SLP76.CD4.DASATINIB	SLP76	STOM	STOM	B4E2V5;B4DZK8;A0A024R882;P27105-2;P27105	0.000519274	1.14249	0.253401	547071	0	0	not_regulated	FALSE	0.423146	0.617305	0.325671	0.253401	0.519029	0.390418	0.837293	0.940209	0.99202	1.14249	0.863778	0.952167	0.000360043	0.000446136	0.000480238	0.0004894	0.000519274	0.0004504
SLP76.CD4.DASATINIB	SLP76	PITPNB	PITPNB	B3KYB7;A0A0A0MSW4;P48739;P48739-2;P48739-3;B3KYB6;B2R7P6	0.00051792	1.09877	0.643181	434074	0	0	not_regulated	FALSE	0.35772	0.637103	0.441761	0.812133	0.562854	0.643181	0.835937	0.782825	0.772061	0.947769	0.782515	1.09877	0.000358196	0.00037015	0.00037244	0.00040456	0.000468766	0.00051792
SLP76.CD4.DASATINIB	SLP76	CLINT1	CLINT1	A0A0S2Z4Y4;A0A0S2Z5H3;Q14677;Q14677-3;Q14677-2	0.000514861	1.45696	0.237414	119792	0	0	not_regulated	FALSE	0.937224	0.237414	0.39813	0.673372	0.446184	0.478711	1.04501	1.41215	1.45696	1.19617	1.24582	1.26117	0.000308915	0.000460642	0.000484868	0.000352246	0.000514861	0.000410109
SLP76.CD4.DASATINIB	SLP76	TAGLN2	TAGLN2	X6RJP6;A0A384MTL2;P37802;P37802-2	0.000510754	1.56258	0.350192	11310374	0	0	not_regulated	FALSE	0.573728	0.502576	0.249725	0.350192	0.523145	0.442763	1.56258	0.836813	0.699292	1.20473	0.76604	0.822709	0.000510754	0.000301832	0.000257329	0.000392279	0.000350057	0.000295818
SLP76.CD4.DASATINIB	SLP76	ANXA1	ANXA1	Q5TZZ9;P04083;A0A4D5RAI5;A0A4D5RAG0;A0A4D5RAB7;Q5T3N1;A0A4D5RAA5;A0A4D5RAJ5;A0A4D5RA86;A0A4D5RAA2;A0A4D5RAD4;A0A4D5RAH1;A0A4D5RAU4	0.000509624	2.05179	0.393313	11004223	0	0	repressed	FALSE	0.664936	0.223164	0.453976	0.357288	0.480114	0.393313	0.858694	0.575471	0.789194	0.951026	0.774974	2.05179	0.000193887	0.000143383	0.00020061	0.000213913	0.000244632	0.000509624
SLP76.CD4.DASATINIB	SLP76	FLII	FLII	Q13045-2	0.000498466	2.10466	0.392389	187294	0	0	not_regulated	FALSE	0.646945	0.654938	0.677634	0.808292	0.569861	0.392389	1.38001	1.44521	1.35646	1.27828	1.66871	2.10466	0.000294863	0.00034075	0.00032629	0.000272081	0.000498466	0.000494685
SLP76.CD4.DASATINIB	SLP76	TGM1	TGM1	B0AZN7;A8K5N5;P22735;B4DRV1;B0AZM8;P22735-2	0.000494909	1.65934	0.260846	NA	0	0	repressed	FALSE	0.757901	0.663777	0.0112772	0.416696	0.227537	0.260846	0.986688	0.864534	0.145138	0.68379	0.518415	1.65934	0.000267524	0.000258661	4.43021e-05	0.000184689	0.000196507	0.000494909
SLP76.CD4.DASATINIB	SLP76	PGK1	PGK1	V9HWF4;P00558-2;P00558;B4E1H9	0.000493269	2.19193	0.285081	22243969	0	0	not_regulated	FALSE	0.808735	0.820976	0.493265	0.0383777	0.285081	0.661261	1.123	0.868928	1.51208	0.477841	2.19193	0.953431	0.000180767	0.000154344	0.000274015	7.66227e-05	0.000493269	0.000168825
SLP76.CD4.DASATINIB	SLP76	SEC61G	SEC61G	A0A024QYZ0;P60059	0.000490472	1.06603	0.668477	352540	0	0	not_regulated	FALSE	0.37907	0.422163	0.471556	0.424978	0.668477	0.55417	0.836259	0.847894	0.775893	0.854164	1.06603	0.944138	0.000275213	0.000307918	0.000287467	0.000280029	0.000490472	0.000341799
SLP76.CD4.DASATINIB	SLP76	PDLIM1	PDLIM1	V9HW92;O00151	0.000487168	1.35785	0.380971	418371	0	0	not_regulated	FALSE	0.677415	0.629964	0.218487	0.335772	0.590601	0.380971	1.35785	1.00574	0.927069	0.412244	0.810507	1.06202	0.000487168	0.000398181	0.000374454	0.000147338	0.000406538	0.000419149
SLP76.CD4.DASATINIB	SLP76	LMAN1	LMAN1	Q53FS4;B2R774;A0A024R2A7;P49257	0.000482444	1.10248	0.804497	551324	0	0	not_regulated	FALSE	0.622335	0.611493	0.742659	0.804497	0.947044	0.709967	0.872666	0.758577	0.896428	1.10248	1.02815	0.867521	0.000292902	0.000280957	0.000338726	0.000368619	0.000482444	0.000320304
SLP76.CD4.DASATINIB	SLP76	RAB27A	RAB27A	H3BN55;Q6IAS8;A2RU94;P51159;H3BU81;A0A0H4JC20;H3BUD9;H3BS49;H3BVH7;P51159-2	0.000472288	1.00442	0.572452	244334	0	0	not_regulated	FALSE	0.0776026	0.0436052	0.441882	0.572452	0.517707	0.426142	0.512702	0.38243	0.867801	1.00442	0.720211	0.913528	0.00024049	0.000197947	0.000458258	0.000469331	0.000472288	0.000471369
SLP76.CD4.DASATINIB	SLP76	POF1B	POF1B	Q8WVV4;Q8WVV4-1	0.000458069	1.0996	0.895218	NA	0	0	not_regulated	FALSE	0.895218	0.652334	0.114361	0.0309182	0.450777	0.18261	1.0996	0.859388	0.425881	0.365946	0.767814	0.56837	0.000458069	0.000395047	0.000199729	0.000151861	0.000447164	0.000260455
SLP76.CD4.DASATINIB	SLP76	FGG	FGG	A0A140VJJ6;C9JEU5;C9JC84;P02679-2;P02679;D3DP16;Q7Z664	0.000455219	1.06196	0.28574	NA	0	0	not_regulated	FALSE	0.502795	0.28574	0.535771	0.218513	0.362025	0.463148	1.06196	1.02787	0.992607	0.888567	0.955024	0.667198	0.000362074	0.000386719	0.000381001	0.000301797	0.000455219	0.000250237
SLP76.CD4.DASATINIB	SLP76	BRMS1L	BRMS1L	B3KU43;B4DLQ5;Q5PSV4-2;Q5PSV4;H0YHD0	0.000451152	1.28321	0.246009	NA	0	0	not_regulated	FALSE	0.414691	0.543103	0.548389	0.431631	0.256733	0.246009	0.835794	0.919196	0.807196	1.28321	0.696109	1.16335	0.000294649	0.000357585	0.000320363	0.000450646	0.000343082	0.000451152
SLP76.CD4.DASATINIB	SLP76	HP	HP	H3BS21;J3QLC9;P00738-2;P00738;A0A0U4DKQ8;J3KSV1;J3QQI8;H3BMJ7;A0A0U4EXB4;A0A0U4ERW6;J3KRH2;Q6PEJ8;B3KP77;Q6NSB4;A0A087WU08;A0A0C4DGL8;J3QR68;H0Y300	0.000448576	1.07835	0.436204	36665	0	0	not_regulated	FALSE	0.436204	0.627333	0.564051	0.68231	0.32662	0.59498	1.07835	0.868177	0.8356	0.984538	0.59213	0.833921	0.000448576	0.000398522	0.000391323	0.000407985	0.000344359	0.000381602
SLP76.CD4.DASATINIB	SLP76	CBX3	CBX3	A4D177;Q13185;C9JMM0;B8ZZ43;S4R2Y4	0.000447446	1.04586	0.386811	1953702	0	0	not_regulated	FALSE	0.55402	0.225302	0.386811	0.114976	0.240485	0.47742	0.992714	0.567423	1.04586	0.689417	0.845276	0.878629	0.00037588	0.000237082	0.000445818	0.000260041	0.000447446	0.000365964
SLP76.CD4.DASATINIB	SLP76	SAMHD1	SAMHD1	Q9Y3Z3-3;Q9Y3Z3-4;Q9Y3Z3;A0A2R8YCS7;A0A2R8YD90;A0A2R8Y586;A0A2R8YF51;A0A2R8Y5D2;Q59H15	0.000444551	1.38151	0.311454	2391483	0	0	not_regulated	FALSE	0.879304	0.311454	0.624221	0.646513	0.870867	0.468598	0.95038	1.38151	1.2385	1.19299	0.931805	1.21761	0.00027714	0.000444551	0.00040659	0.000346555	0.000379878	0.000390587
SLP76.CD4.DASATINIB	SLP76	EEF1G	EEF1G	Q53YD7;P26641;P26641-2;B4DUP0;B4DUK7	0.000443581	1.21591	0.755195	1812464	0	0	not_regulated	FALSE	0.774199	0.755195	0.884354	0.46615	0.380242	0.203958	1.21591	1.13578	0.9496	0.735813	0.594983	0.542189	0.000430343	0.000443581	0.000378366	0.000259426	0.000294397	0.000211092
SLP76.CD4.DASATINIB	SLP76	SDHB	SDHB	P21912;A0A087WXX8;A0A087WWT1	0.000442014	1.49475	0.262028	491118	0	0	not_regulated	FALSE	0.262028	0.529665	0.468915	0.292799	0.27723	0.630304	1.49475	1.22542	1.23331	0.628255	1.40001	1.21635	0.000337565	0.00030538	0.000313558	0.000141338	0.000442014	0.000302172
SLP76.CD4.DASATINIB	SLP76	DYNLL2	DYNLL2|DYNLL1	Q6FGH9;Q96FJ2;P63167	0.000437739	1.27385	0.272919	1413685	0	0	not_regulated	FALSE	0.641769	0.569794	0.306159	0.435578	0.619743	0.272919	1.23157	0.934499	0.814395	1.09654	1.04303	1.27385	0.000369709	0.00030956	0.000275229	0.000327914	0.000437739	0.000420656
SLP76.CD4.DASATINIB	SLP76	IL36G	IL36G	Q9NZH8-2;Q9NZH8	0.000433014	1.26664	0.277513	NA	0	0	not_regulated	FALSE	0.277513	0.430858	0.313523	0.31871	0.534883	0.514959	1.26664	0.779435	0.801386	0.768901	0.930477	1.07402	0.000421631	0.000286303	0.000300317	0.000254967	0.000433014	0.00039328
SLP76.CD4.DASATINIB	SLP76	TUBA1C	TUBA1C	Q53GA7;F5H5D3;Q9BQE3;B7Z1K5;A0A1W2PQM2;F8VVB9;Q8N532	0.000418474	1.17689	0.390807	153899	0	0	not_regulated	FALSE	0.4798	0.395147	0.390807	0.329357	0.172572	0.362168	1.17689	0.992363	1.12627	0.987186	0.724011	0.893018	0.000388423	0.000361415	0.000418474	0.000324566	0.000334066	0.000324218
SLP76.CD4.DASATINIB	SLP76	SAP18	SAP18	H7BZW6;A0A384ME24;O00422;O00422-2	0.000416015	1.39818	0.206674	328097	0	0	not_regulated	FALSE	0.156539	0.341348	0.384126	0.4183	0.206674	0.522225	0.847518	0.819595	0.869196	0.942233	1.39818	0.764306	0.000180376	0.000192484	0.00020826	0.000199766	0.000416015	0.000178938
SLP76.CD4.DASATINIB	SLP76	HADHB	HADHB	D6W539;P55084-2;P55084;C9JEY0;C9JE81;B5MD38;F5GZQ3;B4DDC9;B4DY96	0.000414228	1.07152	0.898063	611445	0	0	not_regulated	FALSE	0.326711	0.3022	0.362706	0.0512007	0.898063	0.0979946	0.487353	0.822666	0.577766	0.692805	1.07152	0.758783	0.000134761	0.000251021	0.000179858	0.000190838	0.000414228	0.000230805
SLP76.CD4.DASATINIB	SLP76	RBMX	RBMX|RBMXL1	H0Y6E7;H3BT71;B4E352;P38159-2;P38159;B3KRG5;H3BUY5;Q2VIN3;Q96E39	0.000401574	1.44286	0.260372	781605	0	0	not_regulated	FALSE	0.441021	0.366955	0.136736	0.27708	0.260372	0.81383	0.657048	0.986912	0.637762	1.44286	1.27965	1.07902	0.000147488	0.000244458	0.000161167	0.000322639	0.000401574	0.000266438
SLP76.CD4.DASATINIB	SLP76	PRDX2	PRDX2	B4DF70;V9HW12;P32119;A6NIW5	0.000398342	1.05406	0.931933	5883388	0	0	not_regulated	FALSE	0.798455	0.931933	0.531905	0.273081	0.42041	0.925629	0.955377	1.05406	0.835904	0.517557	0.68899	0.957362	0.00032719	0.000398342	0.000322284	0.00017657	0.000329879	0.000360669
SLP76.CD4.DASATINIB	SLP76	HNRNPU	HNRNPU	Q5RI18;Q96BA7;A0A1W2PP35;B3KX72;B4DLR3;A0A1W2PPS1;Q00839-2;Q00839;A0A1W2PQL0;A0A1W2PP34;A0A1W2PPL4;A0A1W2PPH7;A0A1X7SBS1;Q7Z4Q5;A0A1W2PQD4;A0A1W2PQ74;A0A1W2PRZ7	0.000395972	1.16019	0.35221	2880002	0	0	not_regulated	FALSE	0.368679	0.742673	0.206067	0.35221	0.291371	0.736018	0.664959	1.06452	0.598794	1.16019	0.579727	1.07527	0.000222605	0.000393242	0.000225671	0.000386903	0.000271319	0.000395972
SLP76.CD4.DASATINIB	SLP76	TPM1	TPM1	H0YK48;Q1ZYL5;F5H7S3;D9YZV7;H7BYY1;H0YKJ4;B7Z722;A0A494BZZ2;B7Z596;P09493-5;D9YZV4;Q59GR8;P09493-2;P09493-6;P09493-4;P09493;H0YKX5;Q8TCG4;H0YNC7;Q15657;D9YZV5;A0A0S2Z4G6;A0A0K0K1I0;A0A024R5W6;Q6ZN40;P09493-9;P09493-8;P09493-7;P09493-3;P09493-10;H0YL80;H0YKP3;C9IZA2	0.00039525	1.29746	0.466175	777074	0	0	not_regulated	FALSE	0.199987	0.156608	0.0671774	0.466175	0.500469	0.736573	0.631373	0.676498	0.503203	1.29746	0.841631	1.00615	0.000193077	0.000228284	0.000173239	0.00039525	0.000359817	0.000338463
SLP76.CD4.DASATINIB	SLP76	RBM14	RBM14	A0A0S2Z4Z0;Q96PK6;B4DNG4;Q59GV2	0.000393129	1.29496	0.229696	390959	0	0	not_regulated	FALSE	0.229696	0.283741	0.575743	0.927103	0.647452	0.66559	1.2926	1.29496	1.26938	1.03473	0.772058	0.858347	0.000355588	0.000393102	0.000393129	0.000283559	0.000296927	0.000259749
SLP76.CD4.DASATINIB	SLP76	SPCS2	SPCS2	E9PL01;B4DDB9;A0A087WUC6;E9PI68;Q15005	0.000393109	1.30013	0.476306	578463	0	0	not_regulated	FALSE	0.25091	0.79794	0.390919	0.476306	0.492965	0.693597	0.864751	0.974275	0.708462	1.30013	0.956651	0.974661	0.000254176	0.000316003	0.000234433	0.000380683	0.000393109	0.000315141
SLP76.CD4.DASATINIB	SLP76	SDF2L1	SDF2L1	Q86U75;Q9HCN8	0.00039302	1.22083	0.423612	93770	0	0	not_regulated	FALSE	0.553489	0.423612	0.440415	0.864274	0.533006	0.431778	0.81463	1.09342	1.14358	0.945499	1.22083	0.825574	0.000187588	0.000277841	0.000296462	0.00021689	0.00039302	0.000209126
SLP76.CD4.DASATINIB	SLP76	MTDH	MTDH	E5RJU9;A0A024R9D2;Q86UE4;H0YB56	0.000389778	1.10299	0.669148	209819	0	0	not_regulated	FALSE	0.649519	0.669148	0.690267	0.710029	0.819952	0.680473	0.729844	1.10299	0.867362	1.06367	1.04862	0.97502	0.000194049	0.000323609	0.000259621	0.000281722	0.000389778	0.000285169
SLP76.CD4.DASATINIB	SLP76	KHDRBS1	KHDRBS1	B4DDX2;B2R7B5;Q07666-3;Q07666-2;Q07666;B4E043	0.000386644	1.56004	0.29666	773844	0	0	not_regulated	FALSE	0.510316	0.625265	0.450255	0.525573	0.29666	0.540751	1.28279	1.20933	1.22397	1.32153	1.56004	1.2886	0.000227412	0.000236574	0.000244279	0.000233382	0.000386644	0.000251294
SLP76.CD4.DASATINIB	SLP76	ILF3	ILF3	F4ZW64;A8K590;F4ZW65;A0A024R7C7;Q12906-5;Q12906-4;Q12906-2;Q12906-6;Q12906-3;Q12906;Q12906-7;Q59GP7;K7EQR9	0.000383549	1.31899	0.446311	3709	0	0	not_regulated	FALSE	0.897217	0.730735	0.175168	0.474844	0.446311	0.943222	1.02858	1.10401	0.577862	1.31899	1.23536	0.997227	0.000228427	0.000270553	0.000144475	0.000291802	0.000383549	0.00024362
SLP76.CD4.DASATINIB	SLP76	EIF4E	EIF4E	Q32Q75;X5D7E3;D6RBW1;P06730;P06730-3;P06730-2	0.000374254	1.10495	0.385503	307966	0	0	not_regulated	FALSE	0.385503	0.467278	0.634337	0.481441	0.570133	0.577232	1.10495	1.00624	1.02316	1.01887	0.842114	0.927634	0.000351255	0.000352977	0.00036617	0.00032265	0.000374254	0.000324387
SLP76.CD4.DASATINIB	SLP76	CCT2	CCT2	B7Z4R3;V9HW96;P78371;F5GWF6;P78371-2;F8VQ14	0.000372925	1.02371	0.369381	2080738	0	0	not_regulated	FALSE	0.454027	0.123456	0.329575	0.474362	0.369381	0.415219	0.86724	0.765528	0.780303	0.790042	1.02371	0.843176	0.000225978	0.000220117	0.000228901	0.000205074	0.000372925	0.000241686
SLP76.CD4.DASATINIB	SLP76	SUCLG1	SUCLG1	Q6IAL5;B2R8A1;A8K4W7;P53597	0.000367412	1.40632	0.287944	506746	0	0	not_regulated	FALSE	0.445202	0.439767	0.799377	0.721955	0.533921	0.287944	1.40632	1.24078	0.898514	1.23528	1.07635	1.30066	0.000343374	0.000334304	0.000246982	0.000300457	0.000367412	0.000349345
SLP76.CD4.DASATINIB	SLP76	YTHDF2	YTHDF2	B5BU99;Q9Y5A9-2;Q9Y5A9	0.000364561	1.15004	0.383136	46393	0	0	not_regulated	FALSE	0.73273	0.477442	0.383136	0.503146	0.365687	0.382333	0.906002	0.894962	1.15004	0.968117	0.865389	0.915898	0.000255112	0.000278081	0.000364561	0.000271558	0.000340666	0.000283697
SLP76.CD4.DASATINIB	SLP76	H1-3	H1-3	P16402	0.000364141	1.1782	0.487446	22087616	0	0	not_regulated	FALSE	0.364059	0.270482	0.281819	0.487446	0.420313	0.473415	0.921851	0.849557	0.754552	1.1782	0.995574	0.917366	0.000241179	0.000245266	0.000222242	0.000307066	0.000364141	0.000264016
SLP76.CD4.DASATINIB	SLP76	RAB8A	RAB8A	A0A024R7I3;P61006;P61006-2	0.000355825	1.22194	0.634233	276416	0	0	not_regulated	FALSE	0.738152	0.484312	0.634233	0.951204	0.798427	0.0823664	1.19377	0.8102	1.22194	0.968211	1.1028	0.495351	0.000275514	0.000206339	0.000317492	0.000222601	0.000355825	0.000125761
SLP76.CD4.DASATINIB	SLP76	PKP1	PKP1	A0A024R952;Q13835-2;Q13835;Q14BN3	0.000353643	1.16342	0.586851	2977	0	0	not_regulated	FALSE	0.760597	0.586851	0.101985	0.498564	0.135815	0.762412	0.804653	1.16342	0.310271	0.630551	0.485638	1.14267	0.000221651	0.000353643	9.6219e-05	0.000173028	0.000187021	0.00034625
SLP76.CD4.DASATINIB	SLP76	WDR1	WDR1	V9HWG7;Q53GN4;Q59ER5;O75083;B3KXN4;Q53H17;O75083-3;B4DY05;D6RD66	0.000353186	1.13976	0.481005	3598107	0	0	not_regulated	FALSE	0.828782	0.843515	0.537176	0.481005	0.257484	0.186524	0.894733	1.07624	0.678773	1.13976	0.719017	0.630679	0.000266085	0.000353186	0.000227253	0.000337655	0.000298939	0.00020632
SLP76.CD4.DASATINIB	SLP76	CHMP4B	CHMP4B	Q9H444	0.000350982	1.04048	0.804205	602515	0	0	repressed	FALSE	0.437252	0.804205	0.391294	0.0149009	0.219876	0.754273	0.719475	1.04048	0.481403	0.421526	0.522374	0.833433	0.000219938	0.000350982	0.000165673	0.000128364	0.000223245	0.000280261
SLP76.CD4.DASATINIB	SLP76	PPP6C	PPP6C	B7Z3E2;A0A024R861;O00743-2;O00743;O00743-3	0.000343266	1.20461	0.34081	270940	0	0	not_regulated	FALSE	0.606074	0.3105	0.446166	0.34081	0.450058	0.477972	0.967642	0.894903	1.01697	1.20461	0.97781	1.06414	0.000242982	0.000247972	0.000287493	0.000301328	0.000343266	0.000293946
SLP76.CD4.DASATINIB	SLP76	LGALS1	LGALS1	A0A384MR27;P09382	0.000338725	1.13336	0.373455	21710577	0	0	not_regulated	FALSE	0.312443	0.373455	0.486665	0.524081	0.257326	0.478612	0.815292	1.08038	1.13336	0.939378	0.79371	0.930604	0.000216438	0.000316491	0.000338725	0.000248425	0.000294577	0.000271765
SLP76.CD4.DASATINIB	SLP76	SCAMP3	SCAMP3	Q6FHJ5;O14828-2;O14828	0.000334866	1.18247	0.391711	196623	0	0	not_regulated	FALSE	0.57555	0.865442	0.622967	0.687913	0.445513	0.391711	0.880341	1.04124	1.06682	1.13525	1.18247	1.09794	0.000178326	0.000232744	0.000243283	0.000229081	0.000334866	0.000244654
SLP76.CD4.DASATINIB	SLP76	UCHL5	UCHL5	B2RB07;Q5LJA5;Q5LJA9;Q9Y5K5-2;Q9Y5K5-4;Q9Y5K5-3;Q9Y5K5;H0Y4K0;B4DKB3;H0Y636;H0Y4E0;B4DW59;B7Z9U9;H0Y6Y4	0.000332923	1.10696	0.402021	248997	0	0	not_regulated	FALSE	0.272087	0.184979	0.402021	0.272621	0.0484566	0.390968	0.568078	0.774176	1.10696	0.86703	0.684289	0.818866	0.000151761	0.000228222	0.000332923	0.000230739	0.000255569	0.000240643
SLP76.CD4.DASATINIB	SLP76	G3BP2	G3BP2	A8K6V7;A0A024RDB2;A0A024RDE5;Q9UN86-2;Q9UN86	0.000321152	1.3202	0.233854	174291	0	0	not_regulated	FALSE	0.503583	0.283141	0.25122	0.475702	0.233854	0.802636	0.931077	0.712927	0.691804	1.07212	1.3202	0.939525	0.00016201	0.000136888	0.000135518	0.000185838	0.000321152	0.000179834
SLP76.CD4.DASATINIB	SLP76	APMAP	APMAP	Q9HDC9-2;Q9HDC9;H0Y512	0.000315373	1.25375	0.331316	487296	0	0	not_regulated	FALSE	0.522902	0.415986	0.236394	0.567494	0.260869	0.331316	1.09354	1.13602	0.799048	0.870358	0.716851	1.25375	0.000250059	0.000286655	0.000205702	0.000198262	0.000229167	0.000315373
SLP76.CD4.DASATINIB	SLP76	RAB6A	RAB6A	B7Z5Z9;Q6FGX3;Q53ET8;A0A024R5J5;A0A024R5H8;P20340-4;P20340-2;P20340;F5H3K7;P20340-3	0.000314142	1.30408	0.221605	17784	0	0	not_regulated	FALSE	0.381321	0.221605	0.390195	0.496357	0.280312	0.506569	1.1318	1.30408	1.06369	1.25609	1.00088	1.02987	0.000247075	0.000314142	0.000261415	0.000273157	0.00030546	0.000247314
SLP76.CD4.DASATINIB	SLP76	TREX2	TREX2	Q06S70;Q9BQ50-2;Q9BQ50	0.000311802	1.45106	0.234141	NA	0	0	not_regulated	FALSE	0.421734	0.471273	0.327327	0.234141	0.263559	0.520766	1.45106	1.06072	1.02373	1.16143	1.0183	1.08441	0.000311802	0.000251514	0.00024765	0.000248613	0.000305906	0.000256327
SLP76.CD4.DASATINIB	SLP76	APBB1IP	APBB1IP	B4E100;Q7Z5R6	0.000311391	1.99752	0.230534	126050	0	0	induced	FALSE	0.782855	0.695549	0.230534	0.704739	0.875564	0.654904	1.0821	1.41309	1.99752	0.881091	0.945919	0.746	0.000149838	0.00021592	0.000311391	0.000121538	0.000183116	0.000113632
SLP76.CD4.DASATINIB	SLP76	OCIAD1	OCIAD1	A0A024R9U3;Q9NX40;D6R918;D6RBC5;D6RDI5;D6RA54;D6RC55;D6RG39;D6RIT9;D6RDK6;D6RBN5;Q9NX40-3;Q9NX40-2;Q9NX40-4	0.000309004	1.38395	0.229164	200593	0	0	not_regulated	FALSE	0.567105	0.376422	0.5643	0.674431	0.520736	0.229164	0.872006	0.833921	1.02094	1.03731	1.38395	1.38136	0.000139266	0.000146966	0.000183562	0.000165032	0.000309004	0.000242683
SLP76.CD4.DASATINIB	SLP76	PGAM5	PGAM5	Q96HS1-2;Q96HS1;F5GXG4	0.000306468	1.61817	0.222002	198318	0	0	not_regulated	FALSE	0.65872	0.193533	0.398163	0.539067	0.222002	0.43316	0.892934	0.719058	1.0627	0.791266	1.61817	1.34062	0.000120966	0.000107492	0.000162075	0.000106783	0.000306468	0.000199783
SLP76.CD4.DASATINIB	SLP76	PRH1;	PRH1;	A0A087WYF5;A0A0A0MT31;A0A024RAR0;A0A087WYT0;A0A087WV42;A0A024RAQ4;A0A087WZY1;P02810	0.000304498	1.50919	0.439736	NA	0	0	not_regulated	FALSE	0.343216	0.405247	0.448396	0.439736	0.378532	0.502714	0.667809	0.929261	1.50106	1.50919	0.94598	0.877052	0.000120332	0.00018477	0.000304498	0.000270897	0.000238301	0.000173844
SLP76.CD4.DASATINIB	SLP76	STIM1	STIM1	V5J3L2;G0XQ39;Q13586;H0YDB2;E9PNJ4;Q13586-2	0.000301984	1.43358	0.325664	246376	0	0	not_regulated	FALSE	0.749181	0.556707	0.955341	0.482361	0.325664	0.829746	1.12349	1.2208	1.02858	1.30988	1.43358	1.10373	0.000169283	0.000202981	0.000174477	0.000196613	0.000301984	0.000182943
SLP76.CD4.DASATINIB	SLP76	ECM1	ECM1	A0A140VJI7;Q16610-2;Q16610;Q16610-4	0.000299717	1.23212	0.570474	NA	0	0	not_regulated	FALSE	0.316129	0.865901	0.147114	0.381525	0.533694	0.570474	0.595439	0.928756	0.658777	0.715356	0.942413	1.23212	0.00013167	0.00022663	0.000164001	0.000157582	0.000291345	0.000299717
SLP76.CD4.DASATINIB	SLP76	NDUFB9	NDUFB9	A0A3B3IT57;E9PH64;B7Z7N1;E7EWZ0;E9PF49;Q9Y6M9;Q5JVG7	0.000298754	1.22639	0.255597	313527	0	0	not_regulated	FALSE	0.375245	0.384652	0.213062	0.255597	0.416542	0.2985	1.02089	0.961371	0.86244	1.01095	1.22639	0.977594	0.000177889	0.000184852	0.000169182	0.000175481	0.000298754	0.000187385
SLP76.CD4.DASATINIB	SLP76	EIF4A3	EIF4A3	I3L3H2;A0A024R8W0;P38919	0.000298371	1.06761	0.560321	962323	0	0	not_regulated	FALSE	0.435445	0.383663	0.560321	0.561295	0.570136	0.317296	0.841641	0.97776	1.06761	0.943853	1.04473	0.880255	0.000171935	0.000220412	0.000245532	0.000192077	0.000298371	0.000197812
SLP76.CD4.DASATINIB	SLP76	VCP	VCP	V9HW80;P55072;Q96IF9;Q9NTC4;Q0IIN5	0.000297589	1.17487	0.397868	2018917	0	0	not_regulated	FALSE	0.381058	0.397868	0.590639	0.529193	0.912404	0.727542	0.546392	1.17487	0.874135	0.853801	0.975638	0.932133	0.000119211	0.000282857	0.000214708	0.000185567	0.000297589	0.000223716
SLP76.CD4.DASATINIB	SLP76	ARCN1	ARCN1	B0YIW5;Q6MZV5;B0YIW6;P48444-2;P48444	0.000295404	1.09677	0.695107	517036	0	0	not_regulated	FALSE	0.361803	0.57554	0.525102	0.760921	0.384744	0.695107	0.565324	0.821198	0.84536	0.964294	0.599786	1.09677	0.000138417	0.000221874	0.00023302	0.0002352	0.000205308	0.000295404
SLP76.CD4.DASATINIB	SLP76	CELF2	CELF2	B4DSZ2;V9GYD9;B4DT00;B4DDE7;Q5VZZ6;B2RA86;B4DS31;A0A0J9YX66;A0A1B0GU44;E9PC62;A0A1B0GUN8;A0A0J9YXJ0;O95319-5;O95319-2;O95319;O95319-4;O95319-3;V9GY47;A0A0J9YXK1	0.000294478	1.26931	0.297455	229843	0	0	not_regulated	FALSE	0.543647	0.33399	0.297455	0.380338	0.351215	0.397839	0.905315	1.06453	1.26931	0.912054	0.978087	1.23941	0.000186563	0.000242076	0.000294478	0.000187232	0.000281786	0.000280963
SLP76.CD4.DASATINIB	SLP76	SDHA	SDHA	Q0QF12;A0A024QZ30;P31040;B3KT34;A0A087X1I3;D6RFM5;P31040-3;P31040-2;B3KYA5;B4DYN5	0.000291006	1.18294	0.24122	623422	0	0	not_regulated	FALSE	0.56495	0.587645	0.539124	0.24122	0.552024	0.887177	0.566815	1.10761	1.13072	1.18294	0.854863	1.03398	0.000129577	0.000279409	0.000291006	0.000269392	0.000273213	0.000260022
SLP76.CD4.DASATINIB	SLP76	ASAH1	ASAH1	A0A1B0GUW4;A0A1B0GV06;A0A1B0GTP7;B3KUZ6;A0A1B0GUE3;A0A1B0GUG1;E7EMM4;A0A1B0GW68;A0A1B0GUA4;A0A1B0GTM3;A0A1B0GTZ5;A0A1B0GUH5;Q53H01;A8K0B6;D3DSQ1;Q13510-3;Q13510;Q13510-2	0.000288229	1.08497	0.55495	69382	0	0	not_regulated	FALSE	0.0522479	0.272855	0.230306	0.0279231	0.147472	0.55495	0.459685	0.626993	0.504424	0.43355	0.607805	1.08497	0.000111013	0.000167086	0.000137141	0.0001043	0.000205207	0.000288229
SLP76.CD4.DASATINIB	SLP76	CKB	CKB	H0YJG0;B4DP56;V9HWH2;V9HW77;A0A0S2Z471;P12277	0.00028668	1.12934	0.306261	NA	0	0	not_regulated	FALSE	0.306261	0.265809	0.27752	0.351392	0.436458	0.440815	1.12934	0.966373	0.974199	0.984664	0.99739	0.865626	0.000232189	0.000219244	0.000225488	0.000201669	0.00028668	0.000195774
SLP76.CD4.DASATINIB	SLP76	FBXW11	FBXW11	B4DH70;Q9UKB1-2;Q9UKB1-3;Q9UKB1	0.000286272	1.45584	0.264253	2026	0	0	not_regulated	FALSE	0.389794	0.639389	0.498598	0.353791	0.469487	0.264253	1.19246	0.917251	1.00498	0.667919	1.28865	1.45584	0.000189482	0.000160835	0.00017978	0.000105727	0.000286272	0.000254476
SLP76.CD4.DASATINIB	SLP76	PSMC5	PSMC5	Q59GS3;A0A140VJS3;P62195-2;P62195;J3QSA9;J3QQM1;J3QLH6;J3KRP2;J3QRR3	0.000286025	1.28041	0.308946	732217	0	0	not_regulated	FALSE	0.495848	0.599357	0.739753	0.824648	0.308946	0.689691	1.22377	1.12976	1.11338	1.04995	1.28041	0.821286	0.000195542	0.0001992	0.000200282	0.000167125	0.000286025	0.000144358
SLP76.CD4.DASATINIB	SLP76	ELAVL1	ELAVL1	Q15717;Q15717-2	0.000284538	1.01298	0.481152	697634	0	0	repressed	FALSE	0.305199	0.673464	0.0416966	0.072919	0.37697	0.481152	0.584459	0.872987	0.450651	0.523583	0.676555	1.01298	0.00014924	0.000245984	0.000129548	0.000133184	0.000241519	0.000284538
SLP76.CD4.DASATINIB	SLP76	ATP5PD	ATP5PD	O75947;O75947-2	0.000281467	1.24371	0.387808	1879927	0	0	not_regulated	FALSE	0.578137	0.170848	0.592666	0.387808	0.575898	0.193984	0.882152	0.827666	1.13957	1.24371	0.828627	0.581605	0.00019354	0.000200377	0.000281467	0.00027182	0.000254157	0.000140366
SLP76.CD4.DASATINIB	SLP76	KIF11	KIF11	P52732;B2RAM6	0.000280706	1.50539	0.370317	10522	0	0	not_regulated	FALSE	0.228461	0.641602	0.370317	0.679612	0.405656	0.636542	0.512199	1.24034	1.44763	1.27254	1.50539	1.27418	6.83166e-05	0.000182556	0.000217373	0.000169081	0.000280706	0.00018695
SLP76.CD4.DASATINIB	SLP76	CTSA	CTSA	B4E324;X6R5C5;Q59EV6;X6R8A1;P10619-2;P10619	0.000279763	1.21146	0.455374	59592	0	0	not_regulated	FALSE	0.455374	0.440074	0.497331	0.689349	0.670037	0.132455	1.21146	0.895329	0.779564	1.15426	1.05829	0.640787	0.000229074	0.000186817	0.000165951	0.000217424	0.000279763	0.000133288
SLP76.CD4.DASATINIB	SLP76	CAMK2G	CAMK2G|CAMK2B	H0Y6G2;Q8WU40;Q5SWX3;A8K6N9;A0A2Q3DQE3;Q13555-10;Q13555-3;Q13555-5;Q13555-4;Q13555-7;Q13555-11;Q13555-9;Q13555-2;Q13555-8;Q13555;Q13555-6;H7BZC6;Q13280;B7Z1Z6;H7BXS4;B3KTH7;D3DVK8;Q53H78;B3KY86;A4D2J9;Q13554-7;Q13554-4;Q13554-6;Q13554-3;Q13554-8;Q13554-5;Q13554-2;Q13554	0.000278495	1.24425	0.234522	156071	0	0	not_regulated	FALSE	0.341176	0.320378	0.234522	0.38179	0.592548	0.314602	0.816203	1.24425	1.05444	1.01812	1.07876	0.701057	0.000150721	0.000253542	0.000219208	0.000187287	0.000278495	0.000142409
SLP76.CD4.DASATINIB	SLP76	RAB14	RAB14	A0A024R845;P61106	0.000277709	1.91185	0.234723	1765798	0	0	not_regulated	FALSE	0.603319	0.43226	0.234723	0.673157	0.745099	0.809839	0.774009	1.6597	1.91185	0.815079	1.00695	1.14541	9.98676e-05	0.000236306	0.000277709	0.000104764	0.000181636	0.000162573
SLP76.CD4.DASATINIB	SLP76	LGALS3	LGALS3	Q86TY5;Q6FGL0;A0A024R693;Q59FR8;P17931;Q6NVH9	0.000276592	1.52438	0.452436	4005311	0	0	not_regulated	FALSE	0.452436	0.350358	0.0716495	0.60099	0.23454	0.381682	1.52438	0.845541	0.536502	0.822324	0.614714	0.760416	0.000276592	0.000169296	0.000109591	0.000148635	0.000155932	0.000151776
SLP76.CD4.DASATINIB	SLP76	SLC25A11	SLC25A11	I3L1P8;Q6IBH0;Q02978-2;Q02978	0.000272203	1.12826	0.529549	708551	0	0	not_regulated	FALSE	0.403157	0.392564	0.00204995	0.472716	0.529549	0.53093	0.99821	0.882551	0.635222	0.840288	1.12826	0.954868	0.000172262	0.000168063	0.00012341	0.000144454	0.000272203	0.000181267
SLP76.CD4.DASATINIB	SLP76	TYMP	TYMP	E5KRG5;B2RBL3;P19971;P19971-2;C9JGI3;A0A494C0L6	0.000271261	2.18081	0.230712	267522	0	0	not_regulated	FALSE	0.230712	0.364921	0.296222	0.533697	0.54358	0.431025	2.18081	1.11969	1.18857	0.948692	1.04951	0.81712	0.000271261	0.000153685	0.000166438	0.000117551	0.000182503	0.000111805
SLP76.CD4.DASATINIB	SLP76	AHNAK	AHNAK	Q09666	0.000270321	1.24921	0.201426	959692	0	0	not_regulated	FALSE	0.524899	0.502215	0.61148	0.201426	0.401405	0.633805	1.18319	0.74641	0.772746	1.24921	0.637387	0.831865	0.00025702	0.000178918	0.000188976	0.000270321	0.000193567	0.00019878
SLP76.CD4.DASATINIB	SLP76	DDX3X	DDX3X|DDX3Y	A0A2R8YDT5;A0A2R8Y7T2;A0A2R8Y5G6;F6S8Q4;A0A0D9SFB3;A0A2R8YF78;A0A2R8YCW1;A0A0D9SG12;A0A2R8YFR4;A0A2U3TZJ9;A0A2R8YFS5;B5BTY4;A0A2R8Y4A4;Q59GX6;A0A2R8Y645;A0A0D9SF53;O00571-2;O00571;Q5S4N1;A0A2R8YDH3;A0A024R9A4;O15523-2;O15523;B4E132	0.000259355	1.527	0.371005	593114	0	0	not_regulated	FALSE	0.651675	0.635454	0.55063	0.429448	0.371005	0.516596	1.30469	0.882728	0.758414	1.33651	1.527	1.1943	0.000158506	0.00011834	0.00010373	0.00016175	0.000259355	0.000159609
SLP76.CD4.DASATINIB	SLP76	DYNC1I2	DYNC1I2	E7EV09;E7EQL5;Q59GU5;A0A140VKE9;Q13409-6;Q13409-3;Q13409-7;Q13409-2;Q13409-5;Q13409;E7EQU2;E7ESD3;E7EMU4;B4DPZ3	0.000258738	1.42128	0.38879	112704	0	0	not_regulated	FALSE	0.886595	0.453882	0.66	0.38879	0.533666	0.0798198	1.05283	0.816791	1.18361	1.42128	1.0665	0.671232	0.000182702	0.000156409	0.000231233	0.000245695	0.000258738	0.000128134
SLP76.CD4.DASATINIB	SLP76	EIF4A1	EIF4A1|EIF4A2	A8K7F6;P60842;A8K088;J3KT12;E7EQG2;P60842-2;Q14240;Q14240-2;J3QLN6;J3QR64;B4DNH2;J3KTB5;J3QL43;Q59F68	0.000257658	1.05449	0.840706	3906657	0	0	not_regulated	FALSE	0.840706	0.212973	0.190009	0.424859	0.50823	0.0288743	1.05449	0.821557	0.707858	0.783235	0.781198	0.26778	0.000248776	0.00021388	0.000188006	0.000184074	0.000257658	6.94949e-05
SLP76.CD4.DASATINIB	SLP76	DSC3	DSC3	A8K6T3;A0A024RC29;Q14574-2;Q14574	0.000254524	1.05252	0.680449	NA	0	0	not_regulated	FALSE	0.439257	0.423054	0.257991	0.079216	0.680449	0.30428	0.757087	0.771289	0.634235	0.330067	1.05252	0.5373	0.000130956	0.000147219	0.000123506	5.68742e-05	0.000254524	0.000102236
SLP76.CD4.DASATINIB	SLP76	PHGDH	PHGDH	A0A286YER3;A0A286YFC8;A0A286YFB2;A0A286YFM8;A0A286YFL2;A0A286YFA2;B3KSC3;A0A286YF22;A0A2C9F2M7;V9HW79;O43175	0.000251641	1.19763	0.211525	370562	0	0	not_regulated	FALSE	0.325623	0.449196	0.176068	0.208021	0.211525	0.41105	1.13072	1.19763	0.874208	0.982944	1.13998	1.16767	0.000178533	0.000208668	0.000155396	0.000154607	0.000251641	0.000202811
SLP76.CD4.DASATINIB	SLP76	HNRNPAB	HNRNPAB	D6R9P3;D6RD18;B4DMY3;D6RBZ0;Q53F64;Q99729-3;Q99729-4;Q99729-2;Q99729	0.000250249	1.13948	0.409654	684312	0	0	not_regulated	FALSE	0.642611	0.569442	0.409654	0.621024	0.500977	0.486044	0.944607	0.959028	1.13948	0.757035	0.849666	0.754077	0.000184271	0.000206445	0.000250249	0.000147115	0.000231725	0.000161819
SLP76.CD4.DASATINIB	SLP76	ARHGEF1	ARHGEF1	A0A2X0SFA4;A0A024R0R1;M0QZR4;Q92888-2;Q92888;Q92888-3;Q92888-4;M0QYC1;Q49AN3;M0QYS3	0.000250015	1.77525	0.377367	484708	0	0	not_regulated	FALSE	0.589411	0.377367	0.703383	0.683714	0.691172	0.389114	1.18686	1.39136	0.831921	1.24087	1.40225	1.77525	0.000151364	0.000195807	0.000119444	0.000157646	0.000250015	0.000249052
SLP76.CD4.DASATINIB	SLP76	VTN	VTN	D9ZGG2;P04004;B7Z553	0.0002497	1.85104	0.331451	199687	0	0	not_regulated	FALSE	0.377834	0.332871	0.402959	0.501965	0.522444	0.331451	1.037	1.51924	0.777024	0.944633	1.4711	1.85104	0.000125904	0.000203541	0.000106207	0.000114251	0.0002497	0.00024722
SLP76.CD4.DASATINIB	SLP76	HLA-DQB1	HLA-DQB1	A0A455JUL1;A0A3S6RH33;A0A1C9UPQ4;Q30088;J9Z818;J9Z7G7;A0A140T9Y4;A0A140T981;W1EA35;A0A0A8KWS4;J9Z7G1;Q29969;W0G8I2;U6EFP2;U6EFP1;U5TVK0;S6CR89;S6CR87;S6CR85;S6CR83;S6CR80;S6CR78;S6CQR4;S6CQR3;S6CQR1;S6CQQ9;S6CQQ8;S6CQQ6;S6CQ97;S6CQ96;S6CQ95;S6CQ93;S6CPZ1;S6CPZ0;S6CPY9;S6CPY8;S6CPY7;S6CPY6;S6CPV5;S6CPV4;S6CPV2;S6CPV0;S4VK42;Q30102;Q30090;Q29922;O19715;M4NK73;L7YGV4;J9Z6W1;J9Z619;I4EPH0;I4EPG9;I4EP…	0.000247545	1.25145	0.388372	162125	0	0	not_regulated	FALSE	0.404092	0.388372	0.41221	0.459479	0.480028	0.642459	1.25145	1.1584	1.02988	1.00239	1.11024	0.93484	0.000199589	0.000203866	0.000184913	0.000159255	0.000247545	0.000164009
SLP76.CD4.DASATINIB	SLP76	PPP3CB	PPP3CB	P16298-3	0.000244897	1.09674	0.31138	11813	0	0	not_regulated	FALSE	0.390867	0.31138	0.344932	0.331525	0.540353	0.482486	0.81699	1.09674	0.92826	1.06059	1.01352	1.04047	0.000141205	0.000209172	0.000180619	0.000182606	0.000244897	0.00019782
SLP76.CD4.DASATINIB	SLP76	ADRM1	ADRM1	Q68E00;A0A087WX59;Q16186	0.000244137	1.03503	0.45249	93718	0	0	not_regulated	FALSE	0.259406	0.513744	0.260309	0.35274	0.45249	0.490524	0.525668	0.977852	0.972748	0.898318	1.03503	0.999327	8.86903e-05	0.000182055	0.000184767	0.000150983	0.000244137	0.000185473
SLP76.CD4.DASATINIB	SLP76	TRA2B	TRA2B	Q8N1H4;Q68DZ9;Q59GA1;B2RDQ3;P62995-3;P62995;H7C2L4;H7BXF3	0.000239753	1.09905	0.533974	841655	0	0	not_regulated	FALSE	0.0409186	0.533974	0.297566	0.0996192	0.600879	0.663741	0.49874	1.00211	0.750192	0.42005	0.8383	1.09905	9.89036e-05	0.00021929	0.000167482	8.29799e-05	0.00023241	0.000239753
SLP76.CD4.DASATINIB	SLP76	CNBP	CNBP	A0A0S2Z4Q3;A0A0S2Z4K2;P62633-7;P62633-3;P62633-2;P62633-8;P62633-5;P62633;P62633-4;P62633-6;Q6T598	0.000238776	1.27309	0.303157	151631	0	0	not_regulated	FALSE	0.0856863	0.615167	0.303157	0.59945	0.61286	0.268056	0.481451	0.828586	1.27309	0.845683	1.17997	0.871104	6.96876e-05	0.000132345	0.000207454	0.00012194	0.000238776	0.000138701
SLP76.CD4.DASATINIB	SLP76	PSMD13	PSMD13	B4DJ66;J3KNQ3;Q53GN6;B2RBM7;A0A024R201;Q9Y6E3;Q9UNM6;Q9UNM6-2;H0YD73;E9PL38;A0A087WUL9	0.000238372	1.17348	0.278148	22264	0	0	not_regulated	FALSE	0.278148	0.381454	0.393439	0.397149	0.362234	0.82027	1.17348	1.14165	0.561295	1.14905	1.11749	0.977064	0.000179048	0.000192218	9.64152e-05	0.00017465	0.000238372	0.000163993
SLP76.CD4.DASATINIB	SLP76	SLC3A2	SLC3A2	A0A024R599;B4E2Z3;F5GZS6;J3KPF3;P08195-2;P08195-3;P08195;P08195-4;F5H867;F5H0E2;B4E3E4;H0YFS2	0.000235032	1.06503	0.433921	275213	0	0	not_regulated	FALSE	0.433921	0.150548	0.475488	0.286251	0.299005	0.399698	1.06503	0.725874	0.914547	0.728698	0.898019	0.927951	0.000199382	0.000149952	0.000192747	0.000135896	0.000235032	0.000191098
SLP76.CD4.DASATINIB	SLP76	TLN1	TLN1	A0A1S5UZ07;Q9Y490	0.000232872	1.59072	0.321855	1971314	0	0	not_regulated	FALSE	0.880254	0.951188	0.321855	0.493341	0.868679	0.989308	0.913426	1.04191	1.59072	1.28436	0.908441	0.991097	0.000118779	0.000149507	0.000232872	0.000166374	0.00016515	0.000141771
SLP76.CD4.DASATINIB	SLP76	CAPN2	CAPN2	B4E1R7;B2RCM3;Q59EF6;P17655;B4DN77;P17655-2	0.000228671	1.26863	0.542731	590882	0	0	not_regulated	FALSE	0.731344	0.665158	0.639429	0.542731	0.889523	0.853695	0.806382	0.685982	1.26863	1.22494	1.08923	0.872755	0.000121092	0.000113671	0.000214471	0.00018324	0.000228671	0.000144169
SLP76.CD4.DASATINIB	SLP76	CKAP4	CKAP4	B3KVX6;Q8TB01;Q6NWZ1;A0A024RBH2;Q07065	0.00022795	1.36968	0.37414	1824	0	0	not_regulated	FALSE	0.37414	0.254635	0.638505	0.728201	0.751648	0.551549	1.36968	0.589438	1.09817	0.910959	1.16136	1.31734	0.000192298	9.13189e-05	0.000173573	0.000127406	0.00022795	0.000203451
SLP76.CD4.DASATINIB	SLP76	CRNN	CRNN	A8K5I6;Q9UBG3	0.000227513	1.65173	0.214352	NA	0	0	not_regulated	FALSE	0.214352	0.313646	0.665843	0.319566	0.301638	0.470733	1.07287	0.709385	0.916967	0.868854	1.05879	1.65173	0.000134341	9.80186e-05	0.000129263	0.000108378	0.000185348	0.000227513
SLP76.CD4.DASATINIB	SLP76	OAS2	OAS2	A8KA41;A0A087X0V5;P29728-2;P29728	0.000227489	1.27627	0.255733	196019	0	0	not_regulated	FALSE	0.255733	0.525515	0.390985	0.721228	0.406888	0.352841	1.27627	1.08585	1.22813	0.934501	1.05325	1.13474	0.000197177	0.000185118	0.000213606	0.000143822	0.000227489	0.000192848
SLP76.CD4.DASATINIB	SLP76	SUGT1	SUGT1	A8K7W3;A8K5T7;Q9Y2Z0-2;Q9Y2Z0	0.000221817	1.39089	0.335211	327940	0	0	not_regulated	FALSE	0.545386	0.459816	0.816665	0.335211	0.355686	0.12918	1.07797	0.929254	1.0552	1.39089	1.21168	0.923103	0.000141155	0.000134273	0.000155555	0.000181432	0.000221817	0.000132968
SLP76.CD4.DASATINIB	SLP76	SERPINB5	SERPINB5	A0A024R2B6;P36952;P36952-2	0.000221452	2.82552	0.32728	NA	0	0	not_regulated	FALSE	0.36758	0.533198	0.386581	0.58201	0.32728	0.616276	2.82552	1.11181	0.7673	1.05044	1.03341	1.1781	0.000221452	9.61556e-05	6.77022e-05	8.20134e-05	0.000113232	0.000101571
SLP76.CD4.DASATINIB	SLP76	MLEC	MLEC	F5H1S8;F5GX14;Q14165	0.000219626	1.2726	0.267448	288173	0	0	not_regulated	FALSE	0.418036	0.267448	0.367355	0.5182	0.318035	0.44553	0.856936	1.2726	1.09945	0.884105	0.829467	0.815702	0.000134021	0.000219626	0.00019358	0.000137741	0.00018136	0.000140335
SLP76.CD4.DASATINIB	SLP76	FGA	FGA	A0A0S2Z3E8;P02671-2;P02671;Q3KRA7;Q6NSD8;A0A087WUA0	0.000218238	1.02753	0.34458	NA	0	0	not_regulated	FALSE	0.30039	0.34458	0.383757	0.571364	0.402095	0.412823	0.915093	1.0187	0.998911	0.93797	0.915982	1.02753	0.000155953	0.000191576	0.000191652	0.000159239	0.000218238	0.000192633
SLP76.CD4.DASATINIB	SLP76	TWF1	TWF1	F8VS81;Q12792-4;Q12792;Q12792-3	0.00021686	1.24295	0.283375	70773	0	0	not_regulated	FALSE	0.38505	0.430922	0.55938	0.505012	0.61968	0.283375	0.829934	1.24295	1.14369	0.990114	1.13775	1.00516	0.000113151	0.000186998	0.000175543	0.000134473	0.00021686	0.000150751
SLP76.CD4.DASATINIB	SLP76	LMO7	LMO7	E9PMS6;B7Z8W3;A0A1P7ZIM8;A0A0A0MTE2;E9PMT2;F8WD26;F8J2B5;J3KP06;Q8WWI1-3;Q8WWI1-5;Q8WWI1-4;Q8WWI1-2;Q8WWI1;E9PMP7;H0Y424	0.000216503	1.77872	0.283783	NA	0	0	not_regulated	FALSE	0.555817	0.602123	0.507426	0.283783	0.287499	0.45779	0.652911	1.21868	0.882922	1.49772	1.77872	1.55843	5.68452e-05	0.000117084	8.65407e-05	0.000129899	0.000216503	0.000149257
SLP76.CD4.DASATINIB	SLP76	DNAJB6	DNAJB6|DNAJB3|DNAJB7	E9PH18;B4DMJ9;B4DVN1;A0A0J9YX62;O75190-3;O75190;C9JN01;C9JB42;Q75MP3;C9JDR7;C9JDX6;F8WCZ4;C9J2P2;B4DNF1;C9J2C4;A7UJ17;B4DNN5;Q8WWF6;O75190-2;O75190-4;Q7Z6W7	0.000215745	1.01355	0.681778	10181	0	0	not_regulated	FALSE	0.513937	0.140059	0.409049	0.447935	0.681778	0.46934	0.924163	0.684512	0.953322	0.726845	1.01355	0.770058	0.000140711	0.000115007	0.000163409	0.000110244	0.000215745	0.000128976
SLP76.CD4.DASATINIB	SLP76	SF1	SF1	B4DX42;B4DSE4;A0A024R588;A0A024R566;B4DJU4;A0A024R5D9;A0A024R572;Q15637-4;Q15637-6;Q15637-7;Q15637-3;Q15637-2;Q15637;Q15637-5;H7C561	0.000213442	1.28195	0.240132	333037	0	0	not_regulated	FALSE	0.240132	0.259885	0.245223	0.610867	0.445965	0.667515	1.28195	0.821646	1.26358	1.01228	0.923962	1.16161	0.00019235	0.000136042	0.000213442	0.000151306	0.000193817	0.00019173
SLP76.CD4.DASATINIB	SLP76	HMOX1	HMOX1	Q96DI8;Q6FH11;F2YMD9;B2R7U4;P09601;B1AHA8	0.000212742	1.42565	0.433197	NA	0	0	not_regulated	FALSE	0.493845	0.452187	0.575232	0.433197	0.286708	0.319565	1.42565	1.14176	0.963107	1.05184	0.817426	0.849073	0.000212742	0.000188009	0.000161797	0.000156358	0.000170531	0.000139377
SLP76.CD4.DASATINIB	SLP76	RPL26L1	RPL26L1	E5RIT6;Q9UNX3;E5RHH1	0.000210508	1.17699	0.323777	90129	0	0	not_regulated	FALSE	0.493086	0.497184	0.391015	0.323777	0.598039	0.406614	1.11694	0.889796	0.896048	1.17699	1.07799	0.856277	0.000156015	0.000137149	0.000140905	0.000163775	0.000210508	0.000131571
SLP76.CD4.DASATINIB	SLP76	MAP7D1	MAP7D1	D3DPS3;Q3KQU3;Q3KQU3-2;Q3KQU3-4;B3KU03;Q6NX58	0.000201649	1.12614	0.666045	63000	0	0	not_regulated	FALSE	0.490413	0.666045	0.352264	0.4327	0.788966	0.721759	0.761387	1.07374	0.671825	0.669443	1.12614	1.06516	9.75196e-05	0.000151758	9.68725e-05	8.5415e-05	0.000201649	0.000150075
SLP76.CD4.DASATINIB	SLP76	ACAA1	ACAA1	H0Y4D4;H7C131;Q8NCW8;A0A140VJX0;B4DEN6;C9JDE9;A0A024R2M6;P09110-2;P09110	0.000197559	1.07072	0.329217	199078	0	0	not_regulated	FALSE	0.414696	0.329217	0.39271	0.494225	0.439958	0.321958	0.881851	1.05385	1.07072	1.02175	0.792104	0.807468	0.00014453	0.000190592	0.000197559	0.000166816	0.000181493	0.000145578
SLP76.CD4.DASATINIB	SLP76	PPL	PPL	K7EKI8;O60437;K7EQ71	0.000196542	1.21242	0.863429	NA	0	0	not_regulated	FALSE	0.543604	0.0734517	0.395548	0.102923	0.863429	0.124491	0.736261	0.36659	0.616245	0.42307	1.21242	0.338791	8.53723e-05	4.69064e-05	8.04446e-05	4.88688e-05	0.000196542	4.3214e-05
SLP76.CD4.DASATINIB	SLP76	ANKRD44	ANKRD44	A0A2R8Y7Y4;Q8N8A2-4;Q8N8A2;Q8N8A2-2;B7Z6Z7;Q53T07;H7C209;Q8N8A2-3	0.000195933	1.485	0.210299	226830	0	0	not_regulated	FALSE	0.839224	0.281658	0.493754	0.434099	0.597998	0.210299	1.08415	1.32456	1.19746	1.25744	1.25291	1.485	0.000121272	0.000163496	0.000150796	0.000140117	0.000195933	0.000182727
SLP76.CD4.DASATINIB	SLP76	HNRNPL	HNRNPL	B2R959;Q6NTA2;A0A384N6C7;P14866;M0QXS5;A0A3B3ITJ4	0.000195787	1.14001	0.337638	1575728	0	0	not_regulated	FALSE	0.337638	0.6451	0.409557	0.40238	0.588647	0.713736	1.14001	0.854011	1.01017	0.657445	0.809537	0.93582	0.000195787	0.000161847	0.000195312	0.000112479	0.00019437	0.000176797
SLP76.CD4.DASATINIB	SLP76	IVL	IVL	P07476;B4DU44;B4DWR5	0.00019509	2.80053	0.472958	NA	0	0	not_regulated	FALSE	0.472958	0.649033	0.371033	0.150267	0.434643	0.327519	2.80053	0.7213	0.711045	0.483589	0.856674	0.736971	0.00019509	5.54467e-05	5.57635e-05	3.35587e-05	8.34308e-05	5.64745e-05
SLP76.CD4.DASATINIB	SLP76	OCIAD2	OCIAD2	Q56VL3	0.000191736	1.4746	0.225283	159411	0	0	not_regulated	FALSE	0.49184	0.516409	0.221594	0.399942	0.225283	0.275803	0.871443	0.938853	0.985767	1.05687	1.4746	0.876876	8.10497e-05	9.63554e-05	0.000103216	9.79189e-05	0.000191736	8.97137e-05
SLP76.CD4.DASATINIB	SLP76	TXNDC5	TXNDC5	A0A024QZV0;Q86UY0;Q6EHZ3;Q658S9;Q8NBS9-2;Q8NBS9	0.000190881	1.62633	0.440387	304865	0	0	not_regulated	FALSE	0.574992	0.155305	0.275725	0.440387	0.486249	0.499219	0.88994	0.65591	0.824006	1.04453	1.44908	1.62633	8.38518e-05	6.81964e-05	8.74058e-05	9.8041e-05	0.000190881	0.000168565
SLP76.CD4.DASATINIB	SLP76	YOD1	YOD1	Q5VVQ6;Q5VVQ6-2	0.000188907	1.37807	0.333661	NA	0	0	not_regulated	FALSE	0.341065	0.428485	0.341637	0.333661	0.382602	0.310652	1.37807	0.899851	1.1245	1.20648	1.06686	0.78075	0.00017454	0.000125765	0.00016034	0.000152223	0.000188907	0.000108779
SLP76.CD4.DASATINIB	SLP76	RAB21	RAB21	Q96GX3;A0A024RBA9;Q9UL25	0.00018888	1.20012	0.292186	264249	0	0	not_regulated	FALSE	0.292186	0.306402	0.309227	0.481819	0.777994	0.44522	1.065	1.14573	1.20012	1.044	1.0925	0.975889	0.000131704	0.000156349	0.000167082	0.000128612	0.00018888	0.000132756
SLP76.CD4.DASATINIB	SLP76	IDE	IDE	A0A3B3ISG5;P14735;Q5T5N3;B7Z7W6;B3KSB8;Q59GA5;P14735-2	0.000184512	1.39273	0.358112	47090	0	0	not_regulated	FALSE	0.586852	0.534481	0.358112	0.372425	0.404856	0.351964	1.05016	1.09442	1.10302	1.39273	0.968213	0.772733	0.000139663	0.00016061	0.000165146	0.000184512	0.000180016	0.000113047
SLP76.CD4.DASATINIB	SLP76	UNC13D	UNC13D	K7EQ37;K7EN81;B4DTQ6;Q70J99-2;Q70J99;Q70J99-3	0.000184271	1.35976	0.201073	27411	0	0	not_regulated	FALSE	0.485702	0.201073	0.620068	0.855436	0.435189	0.676873	1.20171	1.35976	1.20318	0.955456	1.21186	1.04062	0.000130704	0.000163198	0.000147324	0.000103522	0.000184271	0.000124505
SLP76.CD4.DASATINIB	SLP76	MBOAT7	MBOAT7	B4DDH8;Q96N66-2;Q96N66;Q96N66-3	0.00018191	1.86342	0.200899	199574	0	0	not_regulated	FALSE	0.200899	0.707592	0.598505	0.281358	0.568739	0.381052	1.49472	0.945822	0.884109	1.86342	1.2999	1.22012	0.000146477	0.000102279	9.75381e-05	0.00018191	0.000178089	0.000131528
SLP76.CD4.DASATINIB	SLP76	FLOT1	FLOT1	A0A140T9W4;A2VCL5;A0A140T9R1;Q6IB58;Q5ST80;Q53HQ0;O75955-2;O75955;A0A140T907;A0A140T974;A0A140T9X0;A2AB09	0.000180756	1.10463	0.327229	127892	0	0	not_regulated	FALSE	0.481173	0.40241	0.231311	0.361772	0.327229	0.647912	1.10463	0.79875	0.860056	0.943258	1.01621	1.0308	0.000140543	0.000112142	0.000123191	0.000119552	0.000180756	0.00014427
SLP76.CD4.DASATINIB	SLP76	CNN2	CNN2|CNN3	A0A087X271;H3BVI6;B4DHU5;B4DN57;B4DDF4;B2RWM5;Q6FHE4;Q6FHC3;B4DUT8;Q99439;K7ES69;A0A087X1X5;Q53GK7;Q99439-2;Q15417-3;Q15417	0.000180152	1.15389	0.284542	2127915	0	0	not_regulated	FALSE	0.309784	0.284542	0.329833	0.448988	0.516187	0.488224	0.938082	1.15389	0.927258	0.91061	0.977217	0.963173	0.0001237	0.000167905	0.000137654	0.000119618	0.000180152	0.000139715
SLP76.CD4.DASATINIB	SLP76	STOML2	STOML2	Q9UJZ1-2;Q9UJZ1;A0A087WYB4	0.000176619	1.15228	0.5483	301457	0	0	not_regulated	FALSE	0.581688	0.187325	0.786886	0.582063	0.5483	0.597684	1.03262	0.651688	0.892646	1.14728	1.15228	0.892731	0.000113214	7.88436e-05	0.000110179	0.000125304	0.000176619	0.000107669
SLP76.CD4.DASATINIB	SLP76	LTF	LTF	W8QEY1;Q2TUW9;B7ZAL5;E7EQB2;B3KSL2;E7ER44;V9HWI4;A8K494;A0A161I202;P02788-2;P02788;B2MV14;Q5EK51;B3VMW0	0.00017531	1.22908	0.446814	NA	0	0	not_regulated	FALSE	0.505562	0.624754	0.446814	0.129097	0.428881	0.690836	0.974793	1.22908	1.05687	0.567316	0.701558	0.87682	0.000126001	0.00017531	0.000153794	7.305e-05	0.000126777	0.000124675
SLP76.CD4.DASATINIB	SLP76	NONO	NONO	H7C367;C9JYS8;A8K525;A0A0S2Z4Z9;Q15233-2;Q15233	0.000172672	1.19852	0.491636	1439436	0	0	not_regulated	FALSE	0.66895	0.146528	0.625297	0.510094	0.491636	0.562207	0.960363	0.720543	0.974442	1.11657	1.19852	1.13832	9.89682e-05	8.19381e-05	0.000113051	0.000114625	0.000172672	0.000129043
SLP76.CD4.DASATINIB	SLP76	RAVER1	RAVER1	A0A087WZ13;E9PAU2;Q8IY67-2	0.000170392	1.57268	0.256926	171051	0	0	not_regulated	FALSE	0.544117	0.265022	0.256926	0.373943	0.54327	0.593391	1.19188	1.43705	1.57268	1.21634	0.894903	1.10851	0.000114705	0.000152612	0.000170392	0.000116611	0.000120405	0.000117354
SLP76.CD4.DASATINIB	SLP76	UGGT1	UGGT1	A8KAK1;Q9NYU2-2;Q9NYU2	0.00016581	1.88651	0.216077	237065	0	0	not_regulated	FALSE	0.538332	0.928889	0.789412	0.837412	0.216077	0.361794	0.567914	0.987244	0.950539	1.06931	1.88651	1.5855	3.57041e-05	6.84897e-05	6.72765e-05	6.69689e-05	0.00016581	0.00010965
SLP76.CD4.DASATINIB	SLP76	GGH	GGH	A8K335;Q92820	0.000164818	1.44026	0.21977	307536	0	0	not_regulated	FALSE	0.372335	0.510322	0.12021	0.21977	0.555187	0.225681	0.718581	0.725208	0.7837	1.41133	1.10697	1.44026	7.47532e-05	8.32497e-05	9.17829e-05	0.000146257	0.000160993	0.000164818
SLP76.CD4.DASATINIB	SLP76	SLC25A1	SLC25A1	Q6LAP8;D9HTE9;P53007;B4DP62	0.000162869	1.54033	0.287508	205193	0	0	not_regulated	FALSE	0.331907	0.351736	0.301859	0.375512	0.287508	0.316925	0.993498	1.13811	0.687629	0.650858	1.54033	0.765657	7.51404e-05	9.49851e-05	5.85489e-05	4.90373e-05	0.000162869	6.37013e-05
SLP76.CD4.DASATINIB	SLP76	PNP	PNP	V9HWH6;Q8N7G1;P00491;G3V5M2	0.000162784	1.82952	0.432881	2111373	0	0	not_regulated	FALSE	0.432881	0.408737	0.253466	0.324658	0.499884	0.425027	1.82952	0.908063	0.575576	0.959381	1.00931	0.650893	0.000162784	8.91572e-05	5.76548e-05	8.50354e-05	0.00012555	6.37076e-05
SLP76.CD4.DASATINIB	SLP76	COPA	COPA	A0A3B3ISC6;A0A3B3IT15;A0A3B3IS84;P53621;P53621-2;A0A3B3ISK1;A0A3B3ITV3;A0A3B3IU89	0.000160837	1.55292	0.284781	653378	0	0	not_regulated	FALSE	0.481769	0.284781	0.477891	0.524586	0.0908985	0.32655	1.04543	1.55292	1.21071	0.897332	0.607545	1.21434	9.81225e-05	0.000160837	0.000127929	8.38995e-05	7.97199e-05	0.000125378
SLP76.CD4.DASATINIB	SLP76	CDS2	CDS2	B3KNK4;B3KM95;O95674	0.00015895	1.16599	0.379063	65610	0	0	not_regulated	FALSE	0.54149	0.454746	0.462623	0.529711	0.379063	0.240274	0.918227	1.13769	0.951786	1.12737	1.16599	0.646244	8.95364e-05	0.000122416	0.000104483	0.000109509	0.00015895	6.93192e-05
SLP76.CD4.DASATINIB	SLP76	ELMO1	ELMO1	A4D1X5;Q92556;B4DJV6;Q92556-3;Q92556-2	0.00015891	1.11403	0.782991	267021	0	0	not_regulated	FALSE	0.477824	0.507562	0.782991	0.564438	0.76819	0.588381	0.824331	0.76992	1.11403	0.697931	0.860868	0.815917	0.000104448	0.000107649	0.00015891	8.80934e-05	0.000152493	0.000113724
SLP76.CD4.DASATINIB	SLP76	SEPTIN1	SEPTIN1	J3KNL2;Q8WYJ6	0.000154092	1.45585	0.341733	862231	0	0	not_regulated	FALSE	0.249519	0.385798	0.389778	0.431347	0.345402	0.341733	0.967753	1.07623	1.45585	1.16749	0.873029	1.16895	9.09853e-05	0.000111655	0.000154092	0.000109344	0.00011475	0.000120895
SLP76.CD4.DASATINIB	SLP76	MYH14	MYH14	Q7Z406;Q7Z406-6;Q7Z406-2;Q7Z406-4;Q7Z406-5	0.000152891	1.14252	0.294619	NA	0	0	not_regulated	FALSE	0.284144	0.501918	0.477589	0.348591	0.294619	0.199698	0.908364	0.906802	1.04499	1.12336	1.14252	0.945205	8.6948e-05	9.57808e-05	0.000112609	0.000107116	0.000152891	9.95253e-05
SLP76.CD4.DASATINIB	SLP76	ATAD3A	ATAD3A	Q9NVI7-2;H0Y2W2;Q9NVI7-3;Q9NVI7	0.000148369	1.34799	0.647386	203175	0	0	not_regulated	FALSE	0.838899	0.265137	0.00289761	0.647386	0.749418	0.660327	1.01902	0.508767	0.332588	1.34799	1.31475	0.689038	8.22558e-05	4.53175e-05	3.02236e-05	0.000108394	0.000148369	6.11833e-05
SLP76.CD4.DASATINIB	SLP76	ATL3	ATL3	F5H6I7;B4DXC4;Q6DD88	0.000148078	1.15423	0.387366	220601	0	0	not_regulated	FALSE	0.775369	0.527302	0.68399	0.596364	0.387366	0.64328	1.03309	1.07155	0.891865	1.14825	1.15423	0.945609	9.48025e-05	0.000108508	9.21382e-05	0.000104967	0.000148078	9.54556e-05
SLP76.CD4.DASATINIB	SLP76	AGPAT5	AGPAT5	H0YC22;Q6NUM7;A0A024R640;Q9NUQ2	0.000146719	1.04597	0.277205	21039	0	0	not_regulated	FALSE	0.355709	0.455992	0.277426	0.470402	0.485838	0.277205	0.845325	0.838242	0.836583	1.04597	0.917942	1.02566	9.66447e-05	0.000105752	0.000107677	0.000119126	0.000146719	0.000128993
SLP76.CD4.DASATINIB	SLP76	LACTB	LACTB	P83111-2;P83111;H0YNN5	0.000143668	1.02774	0.589259	33033	0	0	not_regulated	FALSE	0.442665	0.315343	0.349379	0.458355	0.589259	0.332763	0.859069	0.785947	0.893502	0.82413	1.02774	0.996581	8.58993e-05	8.67203e-05	0.000100581	8.20902e-05	0.000143668	0.000109618
SLP76.CD4.DASATINIB	SLP76	RRAS2	RRAS2	E9PK85;P62070-2;P62070-3;P62070;P62070-4	0.000143498	1.36092	0.295691	201355	0	0	not_regulated	FALSE	0.462505	0.295691	0.294039	0.373435	0.465478	0.336143	0.967568	1.25087	0.997815	1.16095	0.893932	1.36092	9.27444e-05	0.000132308	0.000107675	0.000110854	0.000119792	0.000143498
SLP76.CD4.DASATINIB	SLP76	DBN1	DBN1	A0A2Z6ATB6;Q16643;Q16643-3;D6RFI1;D6R9W4;B7Z2Z0;D6R9Q9;B3KSQ7;Q16643-2	0.000141355	1.40759	0.231133	NA	0	0	not_regulated	FALSE	0.389511	0.234992	0.289563	0.225866	0.36175	0.231133	0.867219	1.40759	1.09447	0.77884	1.00633	1.11727	7.89221e-05	0.000141355	0.000112133	7.06077e-05	0.000128035	0.00011185
SLP76.CD4.DASATINIB	SLP76	ITGA4	ITGA4	Q59H74;P13612;Q8IU71;B4E045;Q68EM9;B4E0Q2;E7EP60;Q6PJE7	0.000139492	1.37405	0.432123	123137	0	0	not_regulated	FALSE	0.794873	0.901286	0.696463	0.921822	0.432123	0.727526	0.870376	1.0035	0.957303	1.01628	1.37405	0.862385	6.32031e-05	8.04109e-05	7.82598e-05	7.35155e-05	0.000139492	6.88874e-05
SLP76.CD4.DASATINIB	SLP76	DARS1	DARS1	H7BZ35;Q53T60;D3DP78;A0A140VJW5;P14868-2;P14868	0.000137021	1.16488	0.453176	945800	0	0	not_regulated	FALSE	0.628217	0.195645	0.408945	0.466359	0.453176	0.361701	0.991107	0.795199	0.857815	1.02376	1.16488	0.813982	8.33894e-05	7.38298e-05	8.12534e-05	8.58069e-05	0.000137021	7.53377e-05
SLP76.CD4.DASATINIB	SLP76	SPECC1L	SPECC1L	B2RMV2;A0A494C1J1;Q69YQ0-2;Q69YQ0;C9J8U1;F8WAN1;Q59GT7	0.000135882	1.22946	0.420343	NA	0	0	not_regulated	FALSE	0.305803	0.406622	0.452201	0.428314	0.658184	0.420343	0.555817	0.9101	0.909468	0.957091	1.06245	1.22946	5.08473e-05	9.18736e-05	9.36658e-05	8.72215e-05	0.000135882	0.000123725
SLP76.CD4.DASATINIB	SLP76	LAMP2	LAMP2	B4E2S7;P13473-2;P13473;P13473-3	0.000135056	1.41202	0.312222	155513	0	0	not_regulated	FALSE	0.376228	0.538801	0.312222	0.507857	0.497162	0.294433	1.41202	1.10487	1.08969	1.07986	0.922262	0.754763	0.000135056	0.000116614	0.000117337	0.00010289	0.000123323	7.94129e-05
SLP76.CD4.DASATINIB	SLP76	ANXA8L1	ANXA8L1|ANXA8	B4DTF2;B4DQE1;Q5VT79;P13928;B4DLF6;A0A087WUP0;Q5T2P7;A0A075B765;B4DTB3;A0A087WTN9;A0A075B752;P13928-2;P13928-3;Q5VT79-2	0.000133949	1.05144	0.277792	NA	0	0	not_regulated	FALSE	0.435364	0.277792	0.42653	0.25195	0.31922	0.517608	0.960873	1.00584	1.05144	0.773592	0.86631	0.976824	0.000106272	0.000122757	0.000130916	8.52309e-05	0.000133949	0.000118843
SLP76.CD4.DASATINIB	SLP76	ARHGAP11A	ARHGAP11A	A0A2X0SFK9;Q6P4F7-3;Q6P4F7	0.000130066	2.11888	0.214111	NA	0	0	not_regulated	FALSE	0.729036	0.679133	0.616242	0.666469	0.214111	0.297783	1.35345	0.809037	0.928736	0.914085	2.11888	2.05374	5.94269e-05	3.9199e-05	4.59083e-05	3.99817e-05	0.000130066	9.91958e-05
SLP76.CD4.DASATINIB	SLP76	RUVBL2	RUVBL2	Q9Y230;M0R0Y3;B3KNL2;Q9Y230-2	0.000127455	1.07117	0.793153	411519	0	0	not_regulated	FALSE	0.277783	0.558869	0.793153	0.474484	0.21084	0.33662	0.84992	0.954133	1.07117	0.880773	0.803147	0.891148	8.98295e-05	0.00011128	0.000127455	9.2734e-05	0.000118673	0.000103609
SLP76.CD4.DASATINIB	SLP76	PSMD1	PSMD1	Q05CW6;B2R6D0;A0A087WW66;Q99460-2;Q99460;Q05BX4	0.000121611	1.14174	0.345831	390522	0	0	not_regulated	FALSE	0.373783	0.492772	0.584695	0.345831	0.776253	0.533994	1.03777	0.621538	0.918462	1.14174	0.91313	0.975872	9.88613e-05	6.53366e-05	9.85014e-05	0.000108349	0.000121611	0.000102264
SLP76.CD4.DASATINIB	SLP76	HP1BP3	HP1BP3	X6RGJ2;Q5SSJ5;B0QZK9;B0QZK8;B0QZK4;Q5SWC8;Q5SSJ5-5;Q5SSJ5-3;Q5SSJ5-2	0.000121339	1.22237	0.375622	873904	0	0	not_regulated	FALSE	0.499649	0.653395	0.375622	0.569916	0.376344	0.484602	1.08836	1.06893	1.03507	0.955271	1.22237	0.844093	7.72783e-05	8.37523e-05	8.27394e-05	6.75684e-05	0.000121339	6.59297e-05
SLP76.CD4.DASATINIB	SLP76	DBT	DBT	P11182;B4E1Q7;Q5VVL7	0.000118373	1.75267	0.289932	34742	0	0	not_regulated	FALSE	0.289932	0.718203	0.392418	0.573386	0.343607	0.393796	1.75267	1.11095	1.33253	1.05286	1.35895	0.977954	0.000109203	7.63829e-05	9.34696e-05	6.53493e-05	0.000118373	6.70286e-05
SLP76.CD4.DASATINIB	SLP76	ANXA6	ANXA6	E5RK69;B7Z582;A0A0S2Z377;A8K3Q7;A0A0S2Z2Z6;P08133-2;P08133;Q6ZP35;E7EMC6	0.000117586	1.35352	0.397353	25167	0	0	not_regulated	FALSE	0.332144	0.490299	0.397353	0.161934	0.484539	0.298176	0.883299	0.973856	1.35352	0.8247	1.15287	0.94802	6.44416e-05	7.84006e-05	0.000111168	5.99361e-05	0.000117586	7.60823e-05
SLP76.CD4.DASATINIB	SLP76	RUVBL1	RUVBL1	E7ETR0;B3KRS7;B5BUB1;A0A384MTR5;Q9Y265-2;Q9Y265	0.000115832	1.29599	0.255846	521477	0	0	not_regulated	FALSE	0.370696	0.48476	0.255846	0.438356	0.499834	0.441361	0.915136	0.989481	1.29599	1.01241	1.01403	0.996882	7.26526e-05	8.66839e-05	0.000115832	8.00673e-05	0.000112547	8.70596e-05
SLP76.CD4.DASATINIB	SLP76	SAMM50	SAMM50	Q9Y512	0.000115614	1.02094	0.501797	117857	0	0	not_regulated	FALSE	0.501797	0.49217	0.436698	0.0836746	0.682743	0.514355	1.02094	0.814212	0.686541	0.596437	0.923013	0.780131	9.14713e-05	8.04984e-05	6.92483e-05	5.32333e-05	0.000115614	7.68882e-05
SLP76.CD4.DASATINIB	SLP76	TRIM28	TRIM28	B2R8R5;Q13263;Q13263-2	0.000115082	1.18888	0.241199	467898	0	0	not_regulated	FALSE	0.618565	0.680862	0.541908	0.440514	0.505394	0.241199	1.0695	1.12534	0.862812	0.88014	0.808381	1.18888	9.41111e-05	0.000109273	8.54741e-05	7.71517e-05	9.94472e-05	0.000115082
SLP76.CD4.DASATINIB	SLP76	PLG	PLG	P00747;B2R7F8;B4DPH4	0.00011348	1.42093	0.382982	198989	0	0	not_regulated	FALSE	0.766538	0.382982	0.0959789	0.389905	0.728457	0.607711	1.00083	1.40112	0.61236	1.21888	1.347	1.42093	6.03111e-05	9.31705e-05	4.15433e-05	7.31699e-05	0.00011348	9.41927e-05
SLP76.CD4.DASATINIB	SLP76	EIF2S1	EIF2S1	Q53XC0;P05198	0.000111245	1.17671	0.429821	801047	0	0	not_regulated	FALSE	0.429821	0.561745	0.370604	0.25496	0.532682	0.395387	1.17671	0.897771	0.85407	0.766298	0.968382	0.965079	9.66907e-05	8.14042e-05	7.90073e-05	6.2726e-05	0.000111245	8.72341e-05
SLP76.CD4.DASATINIB	SLP76	TPT1	TPT1	A0A0P1J1R0;Q5W0H4;A0A0B4J2C3;P13693;A0A024RDY2;J3KPG2;E9PJF7;P13693-2	0.000108036	2.2262	0.38783	707717	0	0	not_regulated	FALSE	0.479563	0.196966	0.38783	0.321325	0.481313	0.416916	2.2262	0.737496	1.52494	0.771	0.935882	0.772379	0.000108036	3.94938e-05	8.33135e-05	3.72728e-05	6.34952e-05	4.12327e-05
SLP76.CD4.DASATINIB	SLP76	GDI2	GDI2|GDI1	Q5SX87;Q6IAT1;B4DLV7;P50395-2;P50395;V9GYJ7;V9GYF8;Q5SX90;Q5SX86;B4DH24;Q5SX91;B4DHX4;A0A0S2Z3X8;P31150	0.000106646	1.34025	0.371909	3087035	0	0	not_regulated	FALSE	0.371909	0.114798	0.484603	0.663188	0.47806	0.38737	1.34025	0.922785	0.82013	1.06266	0.662655	0.83284	0.000106646	8.10264e-05	7.34686e-05	8.42346e-05	7.37165e-05	7.29004e-05
SLP76.CD4.DASATINIB	SLP76	SRP72	SRP72	V9HWK0;O76094-2;O76094;Q71V07	0.000106211	1.88646	0.408698	257672	0	0	not_regulated	FALSE	0.323879	0.408698	0.331648	0.262822	0.276403	0.471787	0.753184	1.84555	0.845445	0.77738	0.77658	1.88646	3.85494e-05	0.000104233	4.87147e-05	3.96355e-05	5.55673e-05	0.000106211
SLP76.CD4.DASATINIB	SLP76	DDB1	DDB1	B4DZP5;Q16531;B4DSA8;F5GY55;B7Z2A1;Q16531-2	0.000105849	1.25358	0.423207	361831	0	0	not_regulated	FALSE	0.555023	0.173543	0.339253	0.423207	0.556134	0.300606	1.08648	0.757388	0.835875	1.25358	1.15746	0.836822	7.10705e-05	5.46701e-05	6.15553e-05	8.16869e-05	0.000105849	6.02152e-05
SLP76.CD4.DASATINIB	SLP76	FBL	FBL	M0R299;M0QXL5;Q96BS4;P22087;M0R0P1;M0R2Q4;B4DLD4	0.000102942	1.00721	0.546375	973570	0	0	not_regulated	FALSE	0.546375	0.493759	0.461568	0.354816	0.558869	0.458774	1.00721	0.89935	0.876475	0.765585	0.918077	0.907772	8.07824e-05	7.95963e-05	7.914e-05	6.11682e-05	0.000102942	8.00908e-05
SLP76.CD4.DASATINIB	SLP76	AIMP2	AIMP2	A8MU58;B2R7M3;A0A024QZY1;Q13155-2;Q13155	0.000100069	1.01685	0.475361	231078	0	0	not_regulated	FALSE	0.652525	0.211897	0.197007	0.475361	0.593026	0.272709	0.866838	0.702982	0.890667	1.01685	0.931531	0.699208	6.66078e-05	5.9607e-05	7.70479e-05	7.78357e-05	0.000100069	5.91019e-05
SLP76.CD4.DASATINIB	SLP76	HK2	HK2	Q68E10;E9PB90;A8K2U2;P52789;Q53QX9	9.81632e-05	1.19401	0.298692	61364	0	0	not_regulated	FALSE	0.298692	0.384619	0.241565	0.354324	0.338831	0.521214	1.06169	0.93654	0.99348	1.19401	1.13382	1.10212	6.57486e-05	6.39999e-05	6.92635e-05	7.36597e-05	9.81632e-05	7.50796e-05
SLP76.CD4.DASATINIB	SLP76	TKT	TKT	B4E022;V9HWD9;Q53EM5;P29401;P29401-2;E9PFF2;A0A0K0K1H9;B4DVU1;A0A0B4J1R6;B3KSI4;A0A0S2Z5C0	9.47147e-05	1.59382	0.445239	3041234	0	0	not_regulated	FALSE	0.445239	0.131368	0.562353	0.371841	0.651122	0.274907	1.59382	0.606328	0.99045	0.895413	0.835294	0.730118	9.47147e-05	3.97604e-05	6.62625e-05	5.30072e-05	6.93958e-05	4.77285e-05
SLP76.CD4.DASATINIB	SLP76	MARK2	MARK2	A0A024R5B2;E7ETY4;A9CP04;A0A140VJP1;A8K2S4;E9PC69;Q7KZI7-10;Q7KZI7-13;Q7KZI7-7;Q7KZI7-2;Q7KZI7-15;Q7KZI7-5;Q7KZI7-16;Q7KZI7-4;Q7KZI7-9;Q7KZI7-12;Q7KZI7-14;Q7KZI7-3;Q7KZI7-6;Q7KZI7-11;Q7KZI7-8;Q7KZI7	9.35827e-05	1.13455	0.260896	31969	0	0	not_regulated	FALSE	0.344299	0.480484	0.296561	0.499003	0.260896	0.319321	0.989483	0.896164	0.998054	0.804378	1.13455	0.714405	5.838e-05	5.83457e-05	6.62931e-05	4.7277e-05	9.35827e-05	4.63669e-05
SLP76.CD4.DASATINIB	SLP76	TPRN	TPRN	Q4KMQ1;Q86WR5;Q8IZ53;H3BLU1;Q4KMQ1-2;Q4KMQ1-4;Q4KMQ1-3	9.29069e-05	1.42422	0.212003	NA	0	0	not_regulated	FALSE	0.437155	0.391461	0.611243	0.360127	0.212003	0.696258	1.04832	0.810304	0.94226	1.01795	1.42422	1.1803	4.89156e-05	4.17224e-05	4.94976e-05	4.73169e-05	9.29069e-05	6.05835e-05
SLP76.CD4.DASATINIB	SLP76	NDUFA9	NDUFA9	Q9BTT5;A8K4V2;Q16795;F5H0J3;A0A3B3ISG8	9.14789e-05	1.37278	0.214908	346916	0	0	not_regulated	FALSE	0.30474	0.214908	0.6144	0.627231	0.295864	0.567988	1.12858	1.06893	0.913893	1.20596	1.37278	1.0838	5.37943e-05	5.62234e-05	4.90408e-05	5.72625e-05	9.14789e-05	5.68275e-05
SLP76.CD4.DASATINIB	SLP76	TUBB2B	TUBB2B|TUBB2A	A0A384MEE3;Q9BVA1;Q13885;B2R6L0;A0A024QZU2;O43209;B7Z4N1;Q9UGA2	9.04308e-05	1.78568	0.211736	5550	0	0	not_regulated	FALSE	0.211736	0.287537	0.367094	0.338834	0.369351	0.266276	1.78568	1.12033	1.31936	1.30487	0.927738	1.32329	9.04308e-05	6.26068e-05	7.52201e-05	6.58282e-05	6.56831e-05	7.37183e-05
SLP76.CD4.DASATINIB	SLP76	NUFIP2	NUFIP2	Q7Z417	9.01861e-05	1.0461	0.357235	14482	0	0	not_regulated	FALSE	0.357235	0.343494	0.28342	0.331817	0.39699	0.396812	1.0461	0.9815	0.945936	0.874333	0.919372	0.862	7.34017e-05	7.59955e-05	7.47226e-05	6.11142e-05	9.01861e-05	6.65345e-05
SLP76.CD4.DASATINIB	SLP76	ARHGEF6	ARHGEF6	B7Z3C7;A0A2X0SSH0;Q15052-2;Q15052;Q8N4Q3	8.96987e-05	1.01744	0.597343	211505	0	0	not_regulated	FALSE	0.242466	0.104194	0.597343	0.0658691	0.532372	0.333871	0.622555	0.46743	1.01744	0.569347	0.978661	0.749257	4.08146e-05	3.38158e-05	7.50935e-05	3.71833e-05	8.96987e-05	5.4035e-05
SLP76.CD4.DASATINIB	SLP76	NDUFS3	NDUFS3	Q53FM7;O75489;G3V194;E9PS48;Q9UF24;O75489-2	8.60376e-05	1.60495	0.205499	363970	0	0	not_regulated	FALSE	0.205499	0.457757	0.668738	0.340832	0.551285	0.6696	1.60495	0.825747	0.89505	1.00756	1.40262	0.883098	7.04194e-05	3.998e-05	4.42116e-05	4.40387e-05	8.60376e-05	4.26233e-05
SLP76.CD4.DASATINIB	SLP76	CCT5	CCT5	Q96GI1;B4DE30;E7ENZ3;B4DYC8;B7ZAR1;B4DDU6;B4DZT5;B4DXI1;E9PCA1;B4DX08;Q9BU08;V9HW37;P48643-2;P48643;B4DZY9	8.52373e-05	1.38676	0.454511	1652207	0	0	not_regulated	FALSE	0.589735	0.681704	0.355972	0.0204049	0.757899	0.454511	1.07336	0.884754	0.752659	0.71222	1.02116	1.38676	5.99746e-05	5.4552e-05	4.73455e-05	3.96434e-05	7.9769e-05	8.52373e-05
SLP76.CD4.DASATINIB	SLP76	CYC1	CYC1	Q8TBT6;P08574	8.28043e-05	1.0374	0.60046	180750	0	0	not_regulated	FALSE	0.486821	0.381461	0.60046	0.79444	0.707522	0.547871	0.89899	0.800638	1.0374	1.02278	0.916338	0.827588	5.81079e-05	5.7106e-05	7.54893e-05	6.58565e-05	8.28043e-05	5.8844e-05
SLP76.CD4.DASATINIB	SLP76	FAM120A	FAM120A	Q9NZB2-4;Q9NZB2;Q9NZB2-6;A0A494C0Y9;A0A0C4DG79;A0A0C4DH52;Q9NZB2-2;Q9NZB2-5	7.96463e-05	1.40398	0.32302	164881	0	0	not_regulated	FALSE	0.445776	0.508672	0.440034	0.589934	0.32302	0.468278	0.70467	1.08019	1.043	0.89347	1.40398	0.918496	2.8594e-05	4.83677e-05	4.76467e-05	3.61163e-05	7.96463e-05	4.09991e-05
SLP76.CD4.DASATINIB	SLP76	EPPK1	EPPK1	A0A075B730;P58107	7.92749e-05	3.2076	0.218352	NA	0	0	not_regulated	FALSE	0.218352	0.453804	0.424939	0.482955	0.567841	0.685209	3.2076	1.15756	1.62567	1.25537	0.679183	1.01899	7.92749e-05	3.15692e-05	4.5232e-05	3.09073e-05	2.3467e-05	2.77034e-05
SLP76.CD4.DASATINIB	SLP76	COPZ1	COPZ1	F8VXB1;F8VUC5;F8W156;F8W651;F8VYZ4;Q53FU3;A0A024RB72;F8VVA7;P61923-5;P61923	7.88871e-05	1.19816	0.329201	511873	0	0	not_regulated	FALSE	0.219363	0.422707	0.367992	0.320567	0.329201	0.376487	0.965636	0.990801	1.19816	0.952444	1.02671	1.08584	5.30708e-05	6.00889e-05	7.41339e-05	5.21454e-05	7.88871e-05	6.56474e-05
SLP76.CD4.DASATINIB	SLP76	EPRS1	EPRS1	B4DP50;P07814	7.56268e-05	1.11363	0.265983	344402	0	0	not_regulated	FALSE	0.630926	0.30553	0.16441	0.265983	0.5607	0.51055	1.05457	0.838134	0.62149	1.11363	0.865996	0.892628	6.58748e-05	5.77728e-05	4.37055e-05	6.92976e-05	7.56268e-05	6.13369e-05
SLP76.CD4.DASATINIB	SLP76	NDUFA10	NDUFA10	Q53SW4;Q7Z518;A8K413;A0A087WXC5;A0A024R4B3;E7ESZ7;O95299;O95299-2;Q59FM0	7.51129e-05	1.7229	0.440368	176278	0	0	not_regulated	FALSE	0.307451	0.250275	0.580144	0.146694	0.440368	0.448691	0.902694	0.847186	1.09258	0.595991	1.7229	1.41135	2.815e-05	2.91529e-05	3.83575e-05	1.85145e-05	7.51129e-05	4.84149e-05
SLP76.CD4.DASATINIB	SLP76	GPI	GPI	B4DE36;B4DVJ0;A0A1W6AYU6;A0A0A0MTS2;A0A2U3TZU2;P06744;P06744-2;K7ENA0;K7EPY4;A0A0J9YXP8;A0A0J9YX90;A0A0J9YYH3;A0A2R8Y6C7;K7EQ48;CON__Q3ZBD7	7.48437e-05	1.06514	0.344934	9143554	0	0	not_regulated	FALSE	0.344934	0.469623	0.292277	0.363601	0.710802	0.506121	1.06514	1.00189	0.588861	0.983582	0.743767	1.06383	6.81213e-05	7.07064e-05	4.2398e-05	6.26642e-05	6.65009e-05	7.48437e-05
SLP76.CD4.DASATINIB	SLP76	GLG1	GLG1	Q92896;Q92896-3;Q92896-2;H3BM42	7.35213e-05	1.32941	0.305285	62373	0	0	not_regulated	FALSE	0.458504	0.305285	0.940219	0.965165	0.823697	0.481728	1.25384	1.32941	1.01358	0.987884	1.07786	1.19662	6.11755e-05	7.15746e-05	5.56735e-05	4.80147e-05	7.35213e-05	6.42242e-05
SLP76.CD4.DASATINIB	SLP76	ITGAM	ITGAM	B3KXM6;P11215;P11215-2	7.17472e-05	1.24031	0.219443	113379	0	0	not_regulated	FALSE	0.660723	0.364825	0.591769	0.436418	0.354056	0.219443	1.12291	0.82009	1.09844	1.15823	0.964346	1.24031	5.90491e-05	4.75877e-05	6.50282e-05	6.06734e-05	7.08953e-05	7.17472e-05
SLP76.CD4.DASATINIB	SLP76	IQGAP2	IQGAP2	A0A024RAJ8;Q59HA3;Q13576;E7EWC2;F5H7S7;B7Z881;B7Z7U6;Q13576-3;Q13576-2	6.87477e-05	1.50516	0.359643	228777	0	0	not_regulated	FALSE	0.677444	0.471865	0.449824	0.480559	0.359643	0.406981	0.878116	1.14434	0.891646	0.853789	1.46589	1.50516	2.94573e-05	4.23604e-05	3.36737e-05	2.85316e-05	6.87477e-05	5.55432e-05
SLP76.CD4.DASATINIB	SLP76	DTX3L	DTX3L	Q8TDB6	6.77453e-05	1.53479	0.483645	124625	0	0	not_regulated	FALSE	0.142219	0.888562	0.0163948	0.705588	0.74933	0.483645	0.537704	1.018	0.424487	0.896552	0.842909	1.53479	2.15757e-05	4.50751e-05	1.91754e-05	3.5837e-05	4.72846e-05	6.77453e-05
SLP76.CD4.DASATINIB	SLP76	CAND1	CAND1	A0A0C4DGH5;A8K8U1;Q86VP6-2;Q86VP6;B3KM30;H0YH27;B3KMG3;Q86VP6-3	6.57147e-05	1.18142	0.331133	500186	0	0	not_regulated	FALSE	0.694201	0.461155	0.390037	0.331133	0.456752	0.393556	1.00133	1.18142	1.17057	1.17704	0.901437	1.15422	4.99328e-05	6.501e-05	6.57147e-05	5.84701e-05	6.28434e-05	6.33146e-05
SLP76.CD4.DASATINIB	SLP76	UBAP2L	UBAP2L	B4DYY5;F8W726;Q14157-4;Q14157-1;Q14157-3;Q14157;Q14157-5;Q5VU81;Q5VU80;Q5VU79;Q5VU78;Q5VU77;H0Y5H6;H7C2T8;B4DZJ6	6.55978e-05	1.18524	0.365471	144470	0	0	not_regulated	FALSE	0.376309	0.207058	0.521465	0.365471	0.237181	0.307974	0.933639	0.81582	1.07994	1.18524	0.882152	0.947924	4.96602e-05	4.78839e-05	6.46679e-05	6.28012e-05	6.55978e-05	5.54639e-05
SLP76.CD4.DASATINIB	SLP76	AP3D1	AP3D1	Q6PK82;A0A2R8Y611;O14617-3;O14617-4;O14617-2;O14617;O14617-5	6.53892e-05	1.1615	0.2622	92050	0	0	not_regulated	FALSE	0.438534	0.474319	0.429876	0.785544	0.557266	0.2622	0.952462	1.1615	1.10443	1.00504	0.946753	1.13919	4.70544e-05	6.33197e-05	6.14254e-05	4.94617e-05	6.53892e-05	6.19093e-05
SLP76.CD4.DASATINIB	SLP76	ARHGAP30	ARHGAP30	A0A0A0MRJ8;Q7Z6I6-3;Q7Z6I6	6.40083e-05	1.02233	0.375182	73557	0	0	not_regulated	FALSE	0.28142	0.396469	0.224832	0.375182	0.597425	0.482751	0.903291	0.779394	0.601801	1.02233	1.01978	0.788218	4.05545e-05	3.86131e-05	3.04175e-05	4.57234e-05	6.40083e-05	3.89284e-05
SLP76.CD4.DASATINIB	SLP76	CEP131	CEP131	I3L2X7;I3L2J8;B2RN10;Q9UPN4-3;Q9UPN4-2;Q9UPN4;I3L316;I3L4M5	6.3738e-05	1.56417	0.24951	NA	0	0	not_regulated	FALSE	0.446183	0.625694	0.20985	0.24951	0.415608	0.395021	0.946048	0.932584	0.761061	1.56417	1.31179	0.794557	3.28799e-05	3.5766e-05	2.97779e-05	5.41545e-05	6.3738e-05	3.03773e-05
SLP76.CD4.DASATINIB	SLP76	TOR4A	TOR4A	Q9NXH8	6.19851e-05	1.14423	0.509407	32715	0	0	not_regulated	FALSE	0.588113	0.104003	0.509407	0.612205	0.214342	0.296773	0.982238	0.628576	1.05177	1.14423	0.806355	0.783536	5.1419e-05	3.63103e-05	6.19851e-05	5.96698e-05	5.90132e-05	4.51204e-05
SLP76.CD4.DASATINIB	SLP76	CHDH	CHDH	A0A024R301;Q8NE62;C9JYW4;C9J7D8;B4DMQ4	6.18961e-05	1.36467	0.282561	8629	0	0	not_regulated	FALSE	0.534168	0.364507	0.357605	0.328934	0.282561	0.33495	1.05352	1.18509	0.957856	1.03856	1.36467	1.07301	3.41794e-05	4.24266e-05	3.49847e-05	3.35649e-05	6.18961e-05	3.82941e-05
SLP76.CD4.DASATINIB	SLP76	NFATC2	NFATC2	B5B2P4;C3UMV3;C3UMV2;Q13469-5;Q13469-3;Q13469-4;Q13469-2;Q13469	6.18389e-05	1.38739	0.228655	115890	0	0	not_regulated	FALSE	0.35727	0.318761	0.555419	0.482758	0.355963	0.228655	0.856452	1.27716	0.984823	1.05342	1.38739	1.15682	2.73054e-05	4.49321e-05	3.53477e-05	3.34564e-05	6.18389e-05	4.05714e-05
SLP76.CD4.DASATINIB	SLP76	C3	C3	V9HWA9;P01024;B4E216	5.67773e-05	1.0832	0.359873	154838	0	0	not_regulated	FALSE	0.685218	0.0928095	0.359873	0.772862	0.652642	0.331137	0.927212	0.350339	1.06588	1.0832	0.667785	0.737903	4.38722e-05	1.82921e-05	5.67773e-05	5.10566e-05	4.41736e-05	3.84076e-05
SLP76.CD4.DASATINIB	SLP76	MAP4	MAP4	H0Y2V1;H7C4C5;A0A024R2V0;B5MEG9;F8W9U4;Q86Y04;E7EVA0;P27816-5;P27816-4;P27816-2;P27816-6;P27816	5.42657e-05	1.16582	0.346747	2946	0	0	not_regulated	FALSE	0.332051	0.244153	0.211455	0.452935	0.386114	0.346747	0.945833	0.769697	0.934738	1.00247	1.16582	1.14368	3.14915e-05	2.8279e-05	3.5037e-05	3.32496e-05	5.42657e-05	4.18882e-05
SLP76.CD4.DASATINIB	SLP76	DOCK2	DOCK2	A0A2X0SFD3;Q92608;E7ERW7;Q5XG91;B3KXW9	5.39011e-05	1.04788	0.698382	286299	0	0	not_regulated	FALSE	0.18089	0.0113849	0.698382	0.273005	0.766561	0.38065	0.508178	0.453792	1.04788	0.588269	1.02644	0.487619	1.90881e-05	1.88092e-05	4.43115e-05	2.20119e-05	5.39011e-05	2.01482e-05
SLP76.CD4.DASATINIB	SLP76	NEDD9	NEDD9	A0A024QZV9;Q14511-2;Q14511-3;Q14511	5.29825e-05	1.46952	0.482825	4183	0	0	not_regulated	FALSE	0.482825	0.488615	0.599959	0.497077	0.493025	0.932043	1.3107	1.41366	1.22538	1.46952	0.760557	1.01419	4.45167e-05	5.29825e-05	4.68545e-05	4.972e-05	3.61134e-05	3.78919e-05
SLP76.CD4.DASATINIB	SLP76	CPT1A	CPT1A	B2RAQ8;A0A024R5F4;P50416-2;P50416	5.14664e-05	1.2269	0.253668	239047	0	0	not_regulated	FALSE	0.261066	0.262313	0.408548	0.328747	0.687797	0.253668	1.1178	0.922816	1.11872	1.08222	0.977105	1.2269	4.21144e-05	3.8366e-05	4.74511e-05	4.06177e-05	5.14664e-05	5.08492e-05
SLP76.CD4.DASATINIB	SLP76	SF3A3	SF3A3	B4DW90;Q53HM6;B3KY12;A8K7V1;A8K566;Q12874	5.04191e-05	1.32165	0.393981	359047	0	0	not_regulated	FALSE	0.397229	0.581168	0.393981	0.277844	0.502049	0.491647	0.953888	0.865913	1.00824	0.948932	1.32165	0.96351	2.60291e-05	2.60736e-05	3.09731e-05	2.57947e-05	5.04191e-05	2.89218e-05
SLP76.CD4.DASATINIB	SLP76	CCT7	CCT7	Q6IBT3;Q53HV2;Q99832;Q99832-3	4.85421e-05	1.2318	0.233678	1488637	0	0	not_regulated	FALSE	0.233678	0.730951	0.725864	0.592436	0.782405	0.689558	1.2318	1.21976	0.974475	1.21353	0.869946	0.854184	4.44241e-05	4.85421e-05	3.95647e-05	4.35976e-05	4.38619e-05	3.38873e-05
SLP76.CD4.DASATINIB	SLP76	ATP2B4	ATP2B4	A7E2D8;Q68DH9;A0A024R968;P23634-5;P23634-4;P23634-3;P23634-2;P23634-7;P23634-6;P23634-8;P23634;A8K8U3	4.4772e-05	1.4615	0.266908	115234	0	0	not_regulated	FALSE	0.181315	0.368187	0.307431	0.266908	0.423209	0.402431	0.772292	0.841824	1.4615	1.34421	1.03445	1.14817	2.10151e-05	2.52777e-05	4.4772e-05	3.64376e-05	3.93527e-05	3.43687e-05
SLP76.CD4.DASATINIB	SLP76	PCM1	PCM1	A2RUU9;A0A4W8VX11;B9EIS5;D3DSQ0;Q15154-4;Q15154-2;Q15154-5;Q15154	4.38494e-05	1.02333	0.468437	NA	0	0	not_regulated	FALSE	0.468437	0.545044	0.374657	0.306595	0.785838	0.564972	1.02333	0.899116	0.426206	0.690133	0.765293	0.71877	4.19409e-05	4.06632e-05	1.96652e-05	2.81765e-05	4.38494e-05	3.24054e-05
SLP76.CD4.DASATINIB	SLP76	EVPL	EVPL	A0A024R8L8;K7EKI0;B7ZLH8;Q92817;A8K2R8	4.2947e-05	1.22333	0.281569	NA	0	0	not_regulated	FALSE	0.312573	0.417951	0.522874	0.329015	0.285156	0.281569	1.22333	0.867595	0.915524	1.21413	0.946618	1.11559	3.96995e-05	3.10688e-05	3.34479e-05	3.92502e-05	4.2947e-05	3.98248e-05
SLP76.CD4.DASATINIB	SLP76	NCKIPSD	NCKIPSD	Q9NZQ3-3;Q9NZQ3;C9JSC3;Q9NZQ3-5;Q9NZQ3-4;Q9NZQ3-2	4.13039e-05	1.186	0.358774	2857	0	0	not_regulated	FALSE	0.406219	0.401562	0.584134	0.249963	0.42908	0.358774	0.958557	1.12822	0.999223	0.980908	0.906969	1.186	3.03471e-05	3.94148e-05	3.56139e-05	3.09358e-05	4.01428e-05	4.13039e-05
SLP76.CD4.DASATINIB	SLP76	PLA2G4D	PLA2G4D	Q86XP0;Q86XP0-2	4.09106e-05	1.36521	0.325649	NA	0	0	not_regulated	FALSE	0.542976	0.235789	0.435525	0.378264	0.382791	0.325649	1.24574	0.448897	1.24473	1.14865	1.16042	1.36521	3.14145e-05	1.24916e-05	3.53375e-05	2.88554e-05	4.09106e-05	3.78713e-05
SLP76.CD4.DASATINIB	SLP76	TF	TF	B4DI57;B4E1B2;Q53H26;Q06AH7;P02787;A0PJA6;B4DHZ6;A0A0K0K1H8	3.83598e-05	1.15839	0.26705	3837	0	0	not_regulated	FALSE	0.31663	0.26705	0.386134	0.394651	0.506353	0.276318	0.74853	1.15839	1.07576	0.932929	0.927726	0.775613	2.21386e-05	3.7806e-05	3.58189e-05	2.74867e-05	3.83598e-05	2.52344e-05
SLP76.CD4.DASATINIB	SLP76	MYO1B	MYO1B	E9PDF6;B0I1S9;O43795-2;O43795	3.8278e-05	1.23396	0.327124	NA	0	0	not_regulated	FALSE	0.57512	0.530767	0.336769	0.390697	0.327124	0.47736	0.70649	1.10339	0.755765	0.805856	1.21581	1.23396	1.59101e-05	2.74197e-05	1.91608e-05	1.80784e-05	3.8278e-05	3.05687e-05
SLP76.CD4.DASATINIB	SLP76	DOCK10	DOCK10	A0A2R8YD85;Q96BY6-3;Q96BY6;F8WE73;A0A2R8Y5U0;H0YFC5;Q3LIC8;Q4ZG60;Q4W4X9;B4DEY4;B4DF07;Q96BY6-2	3.61087e-05	1.19333	0.476459	147896	0	0	not_regulated	FALSE	0.187874	0.365873	0.47396	0.510927	0.476459	0.1131	0.687164	0.656885	0.989561	0.798609	1.19333	0.420055	1.48729e-05	1.56888e-05	2.41122e-05	1.72189e-05	3.61087e-05	1.00011e-05
SLP76.CD4.DASATINIB	SLP76	KIF21B	KIF21B	O75037-3;O75037-4;O75037-2;O75037;Q2UVF0	3.48004e-05	1.66738	0.350578	1492	0	0	not_regulated	FALSE	0.533797	0.453052	0.308202	0.424175	0.350578	0.589783	1.00407	1.20847	0.787949	1.20817	1.66738	1.33185	1.49897e-05	1.99082e-05	1.3243e-05	1.79677e-05	3.48004e-05	2.18724e-05
SLP76.CD4.DASATINIB	SLP76	DHX9	DHX9	Q08211;B3KU66;Q58F26;Q6PJK6	3.24029e-05	1.14265	0.366966	873188	0	0	not_regulated	FALSE	0.43814	0.426034	0.436383	0.490456	0.366966	0.532746	0.809825	1.14265	0.969375	0.931815	1.09669	1.01102	1.71148e-05	2.66477e-05	2.30639e-05	1.96176e-05	3.24029e-05	2.35043e-05
SLP76.CD4.DASATINIB	SLP76	UBR4	UBR4	Q5T4S7-3;Q5T4S7-4;Q5T4S7;Q5T4S7-2;B3KM62;B4DPF6;B3KMT2;B4DYV5;X6R960;A0A024RAC9;Q5T4S7-5	2.29313e-05	1.29496	0.375363	33535	0	0	not_regulated	FALSE	0.375363	0.52615	0.322964	0.861801	0.207069	0.0763908	1.29496	0.795173	0.862832	1.0534	0.537003	0.601605	2.29313e-05	1.55382e-05	1.72011e-05	1.85823e-05	1.32943e-05	1.1719e-05
SLP76.CD4.DASATINIB	SLP76	FASN	FASN	A0A0U1RQF0;P49327	1.8653e-05	1.13188	0.299781	413804	0	0	not_regulated	FALSE	0.450207	0.394394	0.299781	0.262981	0.356165	0.431313	0.956698	0.792841	1.13188	0.780915	0.832921	0.919805	1.40044e-05	1.28068e-05	1.8653e-05	1.13875e-05	1.70455e-05	1.48113e-05
SLP76.CD4.DASATINIB	SLP76	SYNE2	SYNE2	G3V5X4;A0A0A0MRE3;D4YW74;Q8WXH0;Q8WXH0-2	1.80001e-05	1.80725	0.294384	36917	0	0	not_regulated	FALSE	0.308329	0.410903	0.21164	0.819882	0.295615	0.294384	1.37061	1.27432	0.443356	0.952328	1.80725	1.50069	9.7646e-06	1.00181e-05	3.55593e-06	6.75869e-06	1.80001e-05	1.17609e-05
SLP76.CD4.DASATINIB	SLP76	MKI67	MKI67	P46013;P46013-2	1.7369e-05	1.159	0.385766	32549	0	0	not_regulated	FALSE	0.385766	0.0876251	0.205924	0.475904	0.435101	0.295455	1.00024	0.721543	0.841906	0.982383	1.159	0.780506	1.07221e-05	8.53499e-06	1.01601e-05	1.04903e-05	1.7369e-05	9.20362e-06
SLP76.CD4.DASATINIB	SLP76	ATAD3B	ATAD3B	Q96T67;Q5T9A4;Q9H834;Q5T9A4-3	1.63686e-05	1.30621	0.329916	11639	0	0	not_regulated	FALSE	0.46434	0.378663	0.138357	0.329916	0.625026	0.651545	1.26194	1.16569	0.953993	1.30621	0.992297	1.02382	1.48899e-05	1.51775e-05	1.26724e-05	1.53532e-05	1.63686e-05	1.32888e-05
SLP76.CD4.DASATINIB	SLP76	UBR5	UBR5	E7EMW7;O95071-2;O95071;B3KML2;E7ET84	1.54609e-05	1.18617	0.438056	4902	0	0	repressed	FALSE	0.0899185	0.346113	0.512764	0.204544	0.449356	0.438056	0.330285	0.881508	0.9444	0.736392	1.18617	1.17908	3.07936e-06	9.06908e-06	9.91255e-06	6.83935e-06	1.54609e-05	1.20927e-05
SLP76.CD4.DASATINIB	SLP76	PRSS3P2	PRSS3P2|PRSS2|PRSS1	Q86W17;Q53ZX9;Q53ZX8;Q53ZX7;Q45KI0;H0Y8D1;Q6PK75;A6XMV8;Q5NV56;Q3SY20;Q3SY19;CON__P07477;A0A0J9YYC8;Q7Z5F3;E7EQ64;A6XMV9;Q8NHM4;P07478;P07477	0.617061	0.641204	NA	1351927	0	0	not_regulated	FALSE	0.378807	0.525235	0.420507	0.201397	0.480839	0.576012	0.584607	0.63775	0.640595	0.636877	0.508302	0.641204	0.500208	0.602147	0.617061	0.542845	0.608029	0.603518
SLP76.CD4.DASATINIB	SLP76	PCMT1	PCMT1	A0A384MDK7;A0A0A0MRJ6;H7BY58;P22061;P22061-2;F6S8N6;B7Z972;A0A3F2YNX8	0.0754937	0.924271	NA	837518	0	0	not_regulated	FALSE	0.608956	0.565584	0.69641	0.576658	0.374252	0.489987	0.880381	0.844599	0.924271	0.902822	0.575806	0.767118	0.0638739	0.0676191	0.0754937	0.0652513	0.0584044	0.0612241
SLP76.CD4.DASATINIB	SLP76	MCCC2	MCCC2	A0A140VK29;Q9HCC0;Q9HCC0-2;D6RDF7;A0A0S2Z5R4;D6RD67	0.0548672	0.879812	NA	45957	0	0	not_regulated	FALSE	0.737534	0.746043	0.493677	0.5078	0.494379	0.829638	0.879812	0.862629	0.774489	0.8362	0.599695	0.862765	0.0507123	0.0548672	0.050257	0.0480139	0.0483248	0.0547046
SLP76.CD4.DASATINIB	SLP76	PCCB	PCCB	E9PDR0;Q59GV0;P05166;C9JQS9;E7EX59;P05166-2;E7ETT1;A0A1B2JLU8;E7ETT4;E7EUY3;B7Z8A8;E9PEC3;F8WBI9;B7Z7U9	0.0469419	0.852664	NA	4566	0	0	not_regulated	FALSE	0.657065	0.729151	0.403795	0.274503	0.468429	0.729603	0.837148	0.852664	0.731029	0.759907	0.562241	0.804221	0.0417657	0.0469419	0.0410592	0.0377669	0.0392153	0.0441367
SLP76.CD4.DASATINIB	SLP76	MCCC1	MCCC1	A0A0S2Z693;Q96RQ3;E9PHF7;E9PG35;G5E9X5;B4DHW5	0.0466803	0.922244	NA	20149	0	0	not_regulated	FALSE	0.887802	0.828829	0.602662	0.478138	0.527824	0.874479	0.922244	0.880761	0.781588	0.778774	0.546931	0.8864	0.0441512	0.0465286	0.0421243	0.03714	0.0366054	0.0466803
SLP76.CD4.DASATINIB	SLP76	PCCA	PCCA	P05165;B2RDE0;P05165-2;P05165-3;A0A1B0GU58;A0A1B0GUX9;A0A1B0GWI4;A0A1B0GWA1	0.0420345	0.891092	NA	5739	0	0	not_regulated	FALSE	0.603889	0.817587	0.563902	0.275654	0.460574	0.749812	0.78084	0.891092	0.786883	0.74161	0.523474	0.796679	0.0333795	0.0420345	0.0378692	0.0315811	0.0312845	0.0374635
SLP76.CD4.DASATINIB	SLP76	PC	PC	A0A024R5C5;P11498;A0A494C016	0.0340932	0.919772	NA	NA	0	0	not_regulated	FALSE	0.759199	0.810812	0.31996	0.577322	0.56379	0.878034	0.881232	0.905665	0.713915	0.870008	0.669132	0.919772	0.0296941	0.0336755	0.0270823	0.0292037	0.0315217	0.0340932
SLP76.CD4.DASATINIB	SLP76	HAGH	HAGH	Q16775-2;B4DT01;Q16775;H3BPK3;H3BPQ4;H3BQW8	0.0251186	0.887557	NA	124545	0	0	not_regulated	FALSE	0.49455	0.714221	0.733469	0.43675	0.465201	0.67171	0.827095	0.854013	0.887557	0.836697	0.607026	0.786988	0.020792	0.0236904	0.0251186	0.0209529	0.0213337	0.0217629
SLP76.CD4.DASATINIB	SLP76	RRN3P2	RRN3P2	A0A024QYU7;H7C6B9;B4DPP9;A6NIE6	0.022907	0.863477	NA	NA	0	0	not_regulated	FALSE	0.14214	0.450517	0.204863	0.508762	0.414854	0.473609	0.302308	0.775865	0.572076	0.809169	0.863477	0.837598	0.00573654	0.0162462	0.0122212	0.0152959	0.022907	0.0174841
SLP76.CD4.DASATINIB	SLP76	CIRH1A	CIRH1A	L0R599	0.0222005	0.774339	NA	NA	0	0	not_regulated	FALSE	0.384708	0.661945	0.51373	0.319898	0.545082	0.46157	0.628553	0.774339	0.649362	0.657867	0.597213	0.618666	0.0163308	0.0222005	0.0189938	0.017027	0.0216926	0.017682
SLP76.CD4.DASATINIB	SLP76	ACACA	ACACA	Q13085;Q13085-4;Q13085-2;A0A024R0Y2;Q13085-3;A2NX49;Q59FY4	0.0141656	0.855716	NA	1304	0	0	not_regulated	FALSE	0.589571	0.617674	0.0756577	0.40519	0.358732	0.645675	0.854755	0.855716	0.629726	0.85546	0.50582	0.804548	0.0128227	0.0141656	0.0106353	0.0127842	0.0106084	0.0132769
SLP76.CD4.DASATINIB	SLP76	RPL7A	RPL7A	P62424;Q5T8U3	0.00554721	0.972224	NA	4178242	0	0	not_regulated	FALSE	0.327656	0.410675	0.0796406	0.392342	0.419043	0.81509	0.861902	0.744787	0.666943	0.888271	0.681478	0.972224	0.00447052	0.00426284	0.00389446	0.00458966	0.00494162	0.00554721
SLP76.CD4.DASATINIB	SLP76	DSG1	DSG1	Q02413	0.00527624	0.898779	NA	15464	0	0	not_regulated	FALSE	0.383829	0.782286	0.0181203	0.393923	0.266958	0.497766	0.388709	0.898779	0.2807	0.65337	0.206118	0.407149	0.00206791	0.00527624	0.00168115	0.00346258	0.00153299	0.00238269
SLP76.CD4.DASATINIB	SLP76	RPLP2	RPLP2	A0A024RCA7;P05387;H0YDD8	0.0046363	0.916023	NA	10430038	0	0	not_regulated	FALSE	0.743196	0.158292	0.271445	0.126079	0.112211	0.212404	0.916023	0.773857	0.817722	0.810457	0.534187	0.702789	0.00461333	0.00430065	0.0046363	0.00406604	0.00376112	0.0038935
SLP76.CD4.DASATINIB	SLP76	TXN	TXN	H9ZYJ2;P10599;P10599-2	0.00399385	0.792512	NA	6565760	0	0	not_regulated	FALSE	0.500302	0.296724	0.187043	0.424441	0.367449	0.187521	0.707463	0.633025	0.54292	0.792512	0.470672	0.569756	0.00357894	0.00353377	0.00309204	0.00399385	0.00332879	0.00317065
SLP76.CD4.DASATINIB	SLP76	GAPDH	GAPDH	V9HVZ4;P04406;Q2TSD0;P04406-2;E7EUT5;Q0QET7;B4DRV9	0.00383475	0.977018	NA	38577440	0	0	not_regulated	FALSE	0.844362	0.631934	0.531372	0.23911	0.944922	0.466768	0.928692	0.883162	0.824465	0.547056	0.977018	0.628343	0.0026073	0.00273605	0.00260585	0.00152998	0.00383475	0.00194054
SLP76.CD4.DASATINIB	SLP76	CSTA	CSTA	P01040;C9J0E4	0.00382962	0.878286	NA	23835	0	0	not_regulated	FALSE	0.213042	0.362083	0.0469886	0.143239	0.458642	0.599246	0.316049	0.560215	0.263718	0.338388	0.737269	0.878286	0.00117427	0.00229686	0.00110309	0.00125246	0.00382962	0.00358969
SLP76.CD4.DASATINIB	SLP76	XP32	XP32	Q5T750	0.00343389	0.924925	NA	NA	0	0	not_regulated	FALSE	0.192823	0.616244	0.0787206	0.787352	0.824406	0.769523	0.315956	0.730244	0.422988	0.842909	0.924925	0.727948	0.000839055	0.00213992	0.00126459	0.00222987	0.00343389	0.00212653
SLP76.CD4.DASATINIB	SLP76	HLA-DRB1	HLA-DRB1|NA|HLA-DRB4|HLA-DR-beta|HLA-DR4I|DRB1|HLA-DRB1*04|HLA-DRB5|HLA-C|HLA-D|HLA-DRB3|HLA|HLA-DR4|DRB1*0405V3|HLA-DRBI|HLA-DRB|HLA-DRB1*01:01NEW|HLA-DR|DRB3	Q95IH1;D7RIG2;A0A0A8LE04;P13760;Q3LAB7;A0A4V0NPA8;A0A4P2SS59;A0A455JW74;A0A455JW28;A0A455JUD5;A0A3S6RGK1;A0A3S6RGG8;A0A3S6RGC3;A0A482PHJ7;O19679;M1VK03;A0A0A0WAE1;Q9MYB9;X5CF47;Q860C0;Q5IWM0;Q2LIR5;Q2LIR3;P79552;A0A0A8LDZ9;A0A0A8LC43;Q56FN7;A0A0A8LE20;X5MPH6;V6BNZ6;S4T718;S4T6U9;S4T6M5;R4L8Z3;Q9TQ47;Q9TQ44;Q9MYA1;Q8SNC3;Q7YPZ5;O19742;M9PA10;M9P9Z7;M9P9X4;M9P8P8;M9P8P4;L7UUL9;L0BX34;K0PBG7;K0P0J3;…	0.00340114	0.962459	NA	441881	0	0	not_regulated	FALSE	0.337731	0.404501	0.870651	0.436023	0.299675	0.239889	0.762947	0.830796	0.962459	0.621559	0.605491	0.679705	0.00239485	0.00287769	0.00340114	0.00194357	0.0026571	0.00234699
SLP76.CD4.DASATINIB	SLP76	DSC1	DSC1	Q9HB00;Q08554-2;Q08554	0.00288101	0.831317	NA	29862	0	0	not_regulated	FALSE	0.216116	0.552368	0.147112	0.305472	0.191529	0.386194	0.316382	0.831317	0.383478	0.590647	0.2148	0.399909	0.000993631	0.00288101	0.00135585	0.00184789	0.000943115	0.0013816
SLP76.CD4.DASATINIB	SLP76	KLK7	KLK7	M0QYU8;X2J289;B8K1J4;A0A024R4H6;P49862-2;P49862	0.00274327	0.986342	NA	NA	0	0	not_regulated	FALSE	0.492346	0.540819	0.271907	0.101941	0.248223	0.342352	0.986342	0.871672	0.793629	0.645121	0.748756	0.958568	0.00256605	0.0025024	0.00232441	0.00167191	0.00272329	0.00274327
SLP76.CD4.DASATINIB	SLP76	CASP14	CASP14	B2CIS9;P31944;A9UFC0	0.00268401	0.729796	NA	NA	0	0	not_regulated	FALSE	0.356611	0.130381	0.224748	0.254173	0.213901	0.378585	0.479452	0.303891	0.380453	0.385474	0.249652	0.729796	0.00160295	0.00112114	0.00143197	0.00128382	0.00116688	0.00268401
SLP76.CD4.DASATINIB	SLP76	H2BC13	H2BC13|H2BC14|H2BC15|H2BC9|H2BC18|H2BC4|H2BC5|H2BS1|H2BC12	Q0D2M2;B2R4S9;A8K9J7;A0A024RCL8;A0A024RCJ9;A0A024QZZ7;I6L9F7;U3KQK0;B4DR52;Q99880;Q99879;Q99877;Q93079;Q5QNW6;P62807;P58876;P57053;O60814;Q5QNW6-2	0.00258241	0.887874	NA	49213181	0	0	not_regulated	FALSE	0.350164	0.105583	0.185743	0.896451	0.544392	0.136996	0.666825	0.440634	0.721608	0.887874	0.746669	0.538233	0.00164965	0.00120289	0.00200974	0.00218809	0.00258241	0.00146473
SLP76.CD4.DASATINIB	SLP76	AZGP1	AZGP1	A0A140VK00;P25311;C9JEV0;A0JLQ0	0.00257557	0.875294	NA	NA	0	0	not_regulated	FALSE	0.239624	0.569518	0.110619	0.817064	0.36045	0.627193	0.309358	0.654511	0.371963	0.875294	0.261078	0.586939	0.000913793	0.00213338	0.00123693	0.00257557	0.00107814	0.00190716
SLP76.CD4.DASATINIB	SLP76	SBSN	SBSN	Q6UWP8	0.00256609	0.728209	NA	NA	0	0	not_regulated	FALSE	0.25316	0.353383	0.00765939	0.114133	0.0781384	0.157203	0.395301	0.728209	0.345321	0.673018	0.307678	0.390059	0.00126234	0.00256609	0.00124145	0.00214097	0.00137361	0.00137021
SLP76.CD4.DASATINIB	SLP76	PSMA7	PSMA7|PSMA8	A0A0K0K1K4;O14818;Q05DH1;O14818-2;H0Y586;B0YJ74;Q8TAA3-2;Q8TAA3-5;Q8TAA3	0.00252664	0.918898	NA	2455379	0	0	not_regulated	FALSE	0.217297	0.743722	0.249201	0.00815718	0.631887	0.580959	0.697192	0.918898	0.730004	0.481367	0.795799	0.816797	0.00158335	0.0023028	0.00186641	0.00108902	0.00252664	0.00204054
SLP76.CD4.DASATINIB	SLP76	DKFZp686B20267	DKFZp686B20267|MCCC1	Q68D27;F5GYT8	0.00211791	0.958728	NA	20149	0	0	not_regulated	FALSE	0.614554	0.271666	0.441544	0.309403	0.732813	0.31504	0.746872	0.886657	0.715168	0.518102	0.958728	0.488787	0.00118016	0.00154603	0.00127222	0.000815539	0.00211791	0.000849617
SLP76.CD4.DASATINIB	SLP76	NCCRP1	NCCRP1	Q6ZVX7	0.00158335	0.93716	NA	NA	0	0	repressed	FALSE	0.803705	0.351601	0.0936418	0.470962	0.0800391	0.755962	0.773334	0.585913	0.222945	0.649131	0.124711	0.93716	0.00118775	0.000993014	0.000385489	0.000993168	0.00026778	0.00158335
SLP76.CD4.DASATINIB	SLP76	DNAJB11	DNAJB11	Q9UBS4;B3KW63	0.00146176	0.917261	NA	344129	0	0	not_regulated	FALSE	0.43785	0.626795	0.854325	0.546608	0.71748	0.900185	0.660315	0.681704	0.901649	0.760381	0.783751	0.917261	0.000880914	0.00100356	0.00135418	0.00101053	0.00146176	0.00134612
SLP76.CD4.DASATINIB	SLP76	GYG1	GYG1	B2R5R5;P46976-2;P46976;G5E9W8;B4DSX6;C9JQ42;Q8N5Y3;P46976-3	0.0013105	0.927418	NA	486717	0	0	not_regulated	FALSE	0.505573	0.73483	0.893683	0.780767	0.939089	0.577254	0.616685	0.753555	0.884241	0.789276	0.927418	0.664406	0.000623317	0.000840477	0.00100618	0.000794709	0.0013105	0.000738732
SLP76.CD4.DASATINIB	SLP76	RAN	RAN	B5MDF5;P62826;J3KQE5;F5H018;H0YFC6	0.00125876	0.931774	NA	4165538	0	0	not_regulated	FALSE	0.0221161	0.672779	0.423754	0.0396529	0.401145	0.166783	0.608287	0.931774	0.855913	0.561667	0.797343	0.769512	0.000686895	0.00116107	0.0010881	0.000631823	0.00125876	0.000955884
SLP76.CD4.DASATINIB	SLP76	ALB	ALB	A0A0C4DGB6;CON__P02768-1;P02768;F6KPG5;A8K9P0;B2RBS8;B4DPP6;Q56G89;B4DPR2;H0YA55;B7WNR0;D6RHD5;C9JKR2;P02768-2;A0A087WWT3;P02768-3	0.00123743	0.640741	NA	NA	0	0	not_regulated	FALSE	0.0517312	0.265946	0.188004	0.457504	0.416265	0.631559	0.260136	0.451443	0.597809	0.640741	0.390669	0.621689	0.000470696	0.000901382	0.00121776	0.00115493	0.000988246	0.00123743
SLP76.CD4.DASATINIB	SLP76	LCN1	LCN1	A0A024R8D7;P31025	0.00116025	0.943786	NA	NA	0	0	not_regulated	FALSE	0.334138	0.957194	0.216094	0.267727	0.492316	0.490987	0.519689	0.943786	0.274005	0.431201	0.725296	0.649171	0.000578973	0.00116025	0.000343662	0.000478551	0.00112966	0.000795575
SLP76.CD4.DASATINIB	SLP76	CDSN	CDSN	Q0EFA5;A8K9C1;A0A1U9X8Y9;A0A1U9X8X8;A0A1U9X8X5;Q2L6G8;M1SWB8;G8JLG2;D2IYL2;A0A1U9X901;A0A1U9X8Z0;A0A1U9X8X6;Q15517	0.00113929	0.881546	NA	7965	0	0	repressed	FALSE	0.528791	0.443466	0.0307774	0.118191	0.472394	0.540428	0.785868	0.881546	0.318557	0.552074	0.696725	0.712521	0.000919195	0.00113781	0.000419473	0.000643264	0.00113929	0.000916776
SLP76.CD4.DASATINIB	SLP76	PSMA1	PSMA1	P25786;P25786-2;V9HW55;F5GX11	0.00107966	0.973551	NA	1997397	0	0	not_regulated	FALSE	0.455365	0.831756	0.899639	0.886495	0.843755	0.748467	0.744819	0.901198	0.973551	0.943536	0.909982	0.796712	0.000632106	0.000843968	0.000930157	0.000797686	0.00107966	0.000743787
SLP76.CD4.DASATINIB	SLP76	PRDX1	PRDX1	A0A0A0MSI0;A0A384NPQ2;Q06830;B2R4P2;A0A0A0MRQ5	0.00106846	0.963774	NA	9717208	0	0	repressed	FALSE	0.765063	0.0120524	0.360687	0.000372501	0.442527	0.848808	0.793698	0.363514	0.665305	0.272356	0.682844	0.963774	0.000799891	0.000404261	0.000754839	0.000273431	0.000962086	0.00106846
SLP76.CD4.DASATINIB	SLP76	IGKC	IGKC	Q0KKI6;Q5EFE6;V9HW34;Q6PJF2;Q7Z3Y4;Q6PIL8;Q6P5S8;Q6GMX0;Q8TCD0;P01834;A0A4P8J4D6;A0A4P8J2G1	0.00105177	0.95076	NA	140347	0	0	not_regulated	FALSE	0.114013	0.277001	0.353474	0.351985	0.618353	0.72983	0.605601	0.656477	0.693408	0.862812	0.95076	0.880977	0.000479204	0.000573217	0.000617705	0.000680118	0.00105177	0.000766842
SLP76.CD4.DASATINIB	SLP76	NA	NA|HLA-DPB1|DPB1|HLA	B4DZZ4;S6B6U4;Q30059;A0A411PX73;A0A380T921;A0A1R4A438;A0A1N7SXZ5;Q67AN6;Q67AN5;Q30022;Q30021;Q30020;W5REE2;V5JAP3;U5IQH2;T1R376;Q9BCT0;Q70GM2;Q68V11;Q30041;Q2PZR0;M4QBZ6;D6CIB1;D0AB33;A0A4P2SU44;A0A2U7NGN8;A0A2U7N9J0;A0A2U7MZF0;A0A2H4V0U0;A0A2H4G4I8;A0A2H4G4I0;A0A2H4G2Y4;A0A2H4G019;A0A2H4G012;A0A2H4G004;A0A2H4G001;A0A2H4FZZ9;A0A2H4FZY8;A0A2D1BY53;A0A288R1T9;A0A288R149;A0A288QYV7;A0A288QYT9;A0A288…	0.000988511	0.970891	NA	48222	0	0	repressed	FALSE	0.867263	0.555081	0.818924	0.812732	0.315884	0.0513195	0.970891	0.853124	0.936934	0.942991	0.672096	0.691933	0.000909881	0.000882251	0.000988511	0.000880352	0.000880567	0.000713323
SLP76.CD4.DASATINIB	SLP76	PRDX6	PRDX6	V9HWC7;P30041;B4DUK1	0.000922196	0.994049	NA	2559998	0	0	not_regulated	FALSE	0.254032	0.294614	0.341246	0.499631	0.42708	0.556276	0.994049	0.854293	0.513133	0.528603	0.441856	0.513118	0.000922196	0.000874556	0.000535924	0.000488516	0.000573076	0.000523648
SLP76.CD4.DASATINIB	SLP76	NA	NA|IGHG1	Q6PYX1;A0A0A0MS08;P0DOX5;Q6GMX6;S6B291;Q6N096;V9HW68;Q6N089;A8K008;Q6MZV7;Q6N095;Q6MZQ6;Q5EFE5;Q6N094;Q6N097;Q7Z351;P01857;A0A0A0MS07;S6AWD9;S6BGE5;S6C4Q7;S6BGE0;S6BAN1;S6BAM6	0.000787325	0.680685	NA	147260	0	0	repressed	FALSE	0.0797989	0.293866	0.197931	0.0750533	0.4359	0.497466	0.35983	0.492047	0.57245	0.484277	0.536787	0.680685	0.000377514	0.000569649	0.000676131	0.000506132	0.000787325	0.000785578
SLP76.CD4.DASATINIB	SLP76	RPS24	RPS24	E7ETK0;A0A2R8Y849;A0A087WUS0;A0A2R8YD14;P62847-2;P62847-3;P62847;P62847-4;A0A2R8Y8A0	0.000676371	0.84584	NA	1294407	0	0	not_regulated	FALSE	0.0714867	0.619375	0.364383	0.26947	0.104156	0.145594	0.72419	0.84584	0.50129	0.581723	0.452888	0.413277	0.000524788	0.000676371	0.000408958	0.000419935	0.000458816	0.000329443
SLP76.CD4.DASATINIB	SLP76	GSDMA	GSDMA	J3KRG2;Q96QA5	0.000581525	0.804231	NA	NA	0	0	not_regulated	FALSE	0.315532	0.278614	0.406854	0.202618	0.446831	0.118781	0.777542	0.715962	0.714434	0.67141	0.804231	0.663249	0.000402157	0.000408627	0.000415999	0.000345934	0.000581525	0.00037736
SLP76.CD4.DASATINIB	SLP76	IGHA1	IGHA1	Q9UP60;A0A286YEY1;Q8NCL6;Q96K68;Q6ZW64;Q96DK0;Q6N090;Q6MZW0;Q6N092;P01876;Q8WY24;A0A0G2JMB2;Q9NPP6;Q6MZV6;Q6P089;Q6MZX9;Q6ZVX0;Q7Z374	0.000569866	0.780121	NA	30086	0	0	not_regulated	FALSE	0.00304718	0.566258	0.535071	0.277014	0.151381	0.425923	0.185928	0.780121	0.708844	0.513375	0.335238	0.635907	0.00012308	0.000569866	0.000528268	0.000338543	0.000310253	0.00046307
SLP76.CD4.DASATINIB	SLP76	PSMA5	PSMA5	Q5U0A0;A0A109NGN6;P28066;P28066-2	0.000544652	0.826672	NA	2303688	0	0	not_regulated	FALSE	0.267991	0.792663	0.23673	0.220244	0.578107	0.488433	0.619315	0.826672	0.553133	0.545593	0.742893	0.613212	0.000324779	0.000478382	0.000326561	0.000285022	0.000544652	0.000353748
SLP76.CD4.DASATINIB	SLP76	GIMAP1	GIMAP1	A0A090N8Z4;Q8WWP7	0.000482253	0.953567	NA	351749	0	0	not_regulated	FALSE	0.451803	0.383271	0.411162	0.156521	0.343514	0.462503	0.656179	0.953567	0.951159	0.566524	0.631405	0.818338	0.000295519	0.000473893	0.000482253	0.000254165	0.000397547	0.000405419
SLP76.CD4.DASATINIB	SLP76	EEF2	EEF2	A0A384N6H1;P13639;Q8TA90;B4DPU3;Q6PK56	0.000451226	0.930203	NA	5670155	0	0	not_regulated	FALSE	0.868228	0.774701	0.274483	0.381941	0.495381	0.307933	0.857828	0.930203	0.650531	0.666296	0.690095	0.596387	0.000377095	0.000451226	0.000321942	0.000291778	0.000424108	0.000288394
SLP76.CD4.DASATINIB	SLP76	RRBP1	RRBP1	A1A5C4;A0A087WVV2;A7BI36;Q9P2E9-3;Q9P2E9	0.000417803	0.978859	NA	257853	0	0	not_regulated	FALSE	0.246451	0.585174	0.362584	0.698412	0.794853	0.384509	0.527564	0.718247	0.621172	0.885293	0.978859	0.653817	0.000161068	0.000241977	0.000213503	0.00026925	0.000417803	0.000219583
SLP76.CD4.DASATINIB	SLP76	BLMH	BLMH	Q13867;K7ESE8;J3KSD8;K7ES02;B4DXF3	0.00040334	0.799903	NA	230646	0	0	not_regulated	FALSE	0.20874	0.306903	0.165089	0.273013	0.645211	0.786398	0.27251	0.446348	0.450515	0.713829	0.730335	0.799903	0.00010765	0.000194568	0.000200355	0.000280906	0.00040334	0.000347598
SLP76.CD4.DASATINIB	SLP76	PCBP2	PCBP2|PCBP3	B4DRD7;H3BRU6;F8VZX2;A0A384N6B9;Q15366-7;Q15366-8;Q15366-4;Q15366-5;Q15366-6;Q15366-3;Q15366;Q15366-2;F8W0G4;F8VXH9;B4DLC0;J3QT27;Q5MJP6;E9PFP8;P57721-2;P57721-3;P57721-5;P57721-4;P57721	0.000382868	0.979236	NA	13423	0	0	not_regulated	FALSE	0.472868	0.0107697	0.693248	0.712478	0.746474	0.15623	0.726497	0.357215	0.83	0.979236	0.925777	0.517685	0.000214912	0.000116606	0.000276416	0.000288568	0.000382868	0.000168461
SLP76.CD4.DASATINIB	SLP76	NFKB1	NFKB1	A0A494C157;A0A494C1E9;A0A024RDJ4;P19838;P19838-2;D6RF93;D6RH30;P19838-3	0.000330242	0.87467	NA	188525	0	0	not_regulated	FALSE	0.258952	0.797129	0.497115	0.00966862	0.613298	0.568144	0.642954	0.87467	0.791605	0.626481	0.853056	0.748192	0.00017804	0.000267269	0.000246777	0.000172815	0.000330242	0.000227908
SLP76.CD4.DASATINIB	SLP76	APOD	APOD	C9JF17;P05090	0.000328002	0.701394	NA	223069	0	0	not_regulated	FALSE	0.564695	0.223829	0.0794139	0.279843	0.381029	0.272994	0.69333	0.57622	0.568041	0.618681	0.701394	0.682307	0.00023192	0.000212692	0.000213912	0.000206157	0.000328002	0.000251064
SLP76.CD4.DASATINIB	SLP76	PSMC6	PSMC6	V9HW24;A0A087X2I1;P62333	0.000274302	0.90497	NA	657678	0	0	not_regulated	FALSE	0.199465	0.688725	0.845452	0.154716	0.593652	0.552241	0.548938	0.805786	0.90497	0.561714	0.881924	0.746079	0.000122125	0.000197818	0.00022666	0.000124489	0.000274302	0.000182589
SLP76.CD4.DASATINIB	SLP76	SRPRB	SRPRB	H7C4H2;Q549N5;Q9Y5M8	0.00025693	0.94296	NA	236780	0	0	not_regulated	FALSE	0.179975	0.492707	0.170004	0.484999	0.226489	0.198543	0.79499	0.940757	0.730776	0.94296	0.735339	0.782567	0.000196758	0.00025693	0.000203617	0.000232487	0.000254434	0.000213059
SLP76.CD4.DASATINIB	SLP76	HAL	HAL	P42357-2;P42357;P42357-3	0.000219297	0.769277	NA	NA	0	0	not_regulated	FALSE	0.354936	0.30262	0.635756	0.311747	0.199861	0.244017	0.64549	0.451236	0.673098	0.769277	0.398007	0.638789	0.000184716	0.00014249	0.000216846	0.000219297	0.000159229	0.000201085
SLP76.CD4.DASATINIB	SLP76	SERPINB7	SERPINB7	A8K3Q8;O75635-2;O75635;C9JM00;A8K4B1	0.000179479	0.899213	NA	NA	0	0	not_regulated	FALSE	0.336535	0.475592	0.208198	0.138711	0.304511	0.278925	0.899213	0.797091	0.595996	0.819487	0.766627	0.765046	0.000150583	0.000147294	0.000112361	0.000136706	0.000179479	0.000140931
SLP76.CD4.DASATINIB	SLP76	SLC25A20	SLC25A20	B4DWZ5;O43772;C9JPE1	0.0001644	0.974116	NA	540788	0	0	not_regulated	FALSE	0.476978	0.246663	0.300727	0.63815	0.42464	0.454427	0.835415	0.796795	0.874886	0.974116	0.805319	0.953138	0.000121989	0.00012839	0.000143823	0.000141698	0.0001644	0.000153102
SLP76.CD4.DASATINIB	SLP76	FGB	FGB	V9HVY1;P02675;D3DP13;B4E1D3;D6REL8	0.000144238	0.872897	NA	NA	0	0	not_regulated	FALSE	0.1785	0.23021	0.424802	0.271685	0.358041	0.0232665	0.487666	0.588679	0.82935	0.615704	0.872897	0.444827	5.76399e-05	7.67794e-05	0.000110356	7.24947e-05	0.000144238	5.78361e-05
SLP76.CD4.DASATINIB	SLP76	SQSTM1	SQSTM1	C9JRJ8;E9PFW8;E3W990;B4DE82;E7EMC7;E3WH17;Q13501-2;Q13501	0.000134805	0.952079	NA	15630	0	0	not_regulated	FALSE	0.233005	0.275806	0.512376	0.266921	0.505456	0.579341	0.765712	0.768112	0.863651	0.800631	0.876507	0.952079	8.42367e-05	9.3245e-05	0.000106963	8.77409e-05	0.000134805	0.000115217
SLP76.CD4.DASATINIB	SLP76	FLG	FLG	I0B0K8;CON__P20930;P20930;I0B0K6;I0B0K7;I0B0K5	0.000123361	0.574909	NA	NA	0	0	not_regulated	FALSE	0.554993	0.0871565	0.0306838	0.168123	0.220037	0.36578	0.574909	0.53628	0.30213	0.565886	0.315898	0.411976	0.000119845	0.000123361	7.09046e-05	0.000117513	9.20632e-05	9.44716e-05
SLP76.CD4.DASATINIB	SLP76	RNF213	RNF213	A0A0A0MTR7;A0A0A0MTC1;Q63HN8;Q63HN8-4	8.41251e-05	0.968975	NA	195038	0	0	not_regulated	FALSE	0.000560364	0.106523	0.0999899	0.909159	0.439506	0.548086	0.513806	0.755588	0.511767	0.968975	0.51345	0.773276	4.47794e-05	7.26657e-05	5.02122e-05	8.41251e-05	6.25596e-05	7.41346e-05
SLP76.CD4.DASATINIB	SLP76	KTN1	KTN1	G3V4Y7;A0A024R663;Q86UP2-2;Q86UP2-3;Q86UP2-4;Q86UP2	5.3369e-05	0.974246	NA	119288	0	0	not_regulated	FALSE	0.277325	0.603858	0.456012	0.203867	0.460956	0.40189	0.685135	0.974246	0.814421	0.608881	0.933177	0.873425	2.80275e-05	4.39788e-05	3.75073e-05	2.48128e-05	5.3369e-05	3.93045e-05
SLP76.CD4.DASATINIB	SLP76	KIFC1	KIFC1	B4E063;A0A1U9X7Y0;A0A1U9X7X5;A0A024RCS7;Q9BW19;B4DMA8	3.72667e-05	0.927706	NA	5534	0	0	not_regulated	FALSE	0.247026	0.420759	0.289768	0.131312	0.490218	0.313212	0.787447	0.900046	0.828179	0.658147	0.887079	0.927706	2.36627e-05	2.98451e-05	2.80172e-05	1.97015e-05	3.72667e-05	3.06662e-05
SLP76.CD4.DASATINIB	SLP76	DHX15	DHX15	B4E0S6;O43143	3.33083e-05	0.975754	NA	336778	0	0	not_regulated	FALSE	0.187911	0.385832	0.281344	0.505014	0.396264	0.274106	0.546546	0.975754	0.825119	0.891718	0.798427	0.927733	1.6309e-05	3.21297e-05	2.77189e-05	2.65071e-05	3.33083e-05	3.04531e-05
